# Supplementary material for: Kir6.1, a component of an ATP-sensitive potassium channel, regulates natural killer cell development
Source: Front Immunol. 2024 Dec 2;15:1490250. doi: 10.3389/fimmu.2024.1490250 (PMC11646858; doi:10.3389/fimmu.2024.1490250)
Supplement: Supplementary file 2 [file Table5.xlsx]

## Sheet: FDR_corrected
Ensembl_ID	GeneName	logFC	logCPM	LR	PValue	FDR_corrected	CI_neg_A_neg_B6_1	CI_neg_A_neg_B6_2	CI_neg_A_neg_B6_3	CI_neg_A_neg_B6_4	CI_neg_A_neg_B6_5	CI_neg_A_neg_B6_6	CI_neg_A_neg_B6_7	CI_neg_A_neg_B6_8	CI_neg_A_neg_B6_9	CI_pos_A_neg_B6_2	CI_pos_A_neg_B6_1	CI_pos_A_neg_B6_4	CI_pos_A_neg_B6_5	CI_pos_A_neg_B6_7	CI_pos_A_neg_B6_8
ENSMUSG00000033024	Klra9	3.35665	8.25985	450.399	5.90443e-100	5.65231e-96	5.8893	5.67727	5.99161	5.79463	6.68763	6.18512	6.46515	5.71445	6.32247	8.91945	9.38796	9.41766	9.46534	9.52576	9.42957
ENSMUSG00000030247	Kcnj8	2.47311	3.99877	37.0829	1.1321e-09	2.21175e-07	2.30374	1.83021	0.485741	2.44946	-2.45992	1.89325	2.7897	2.24232	4.19872	4.25041	5.74508	4.64313	4.56038	5.0849	5.14706
ENSMUSG00000038205	Prkab2	2.20121	2.38929	9.54717	0.00200258	0.0233505	-3.06941	1.00274	2.28623	2.79625	-3.06941	-1.23841	0.575022	1.62303	0.294637	3.20674	1.99031	2.43093	4.36258	3.37379	3.15471
ENSMUSG00000046213	Cym	2.14269	2.38286	13.2447	0.00027335	0.00549744	1.44965	0.159499	-0.872532	0.784111	-3.06941	1.31955	2.39473	1.77479	2.18552	1.20406	4.2725	3.5166	3.15873	2.75551	2.92793
ENSMUSG00000070407	Hs3st3b1	2.1341	2.82212	23.4212	1.30138e-06	8.25043e-05	1.5097	2.15147	2.33937	1.38545	-3.06941	2.74435	-2.09948	1.07872	1.45525	3.50525	3.38097	4.35284	3.66229	3.60204	3.61883
ENSMUSG00000007872	Id3	2.00226	3.2695	6.8898	0.00866889	0.0631082	2.59462	3.12285	3.52703	1.35229	-3.06941	1.1317	1.42704	-0.949713	0.486907	6.51083	2.59889	2.84601	-3.06941	1.01042	1.34542
ENSMUSG00000036905	C1qb	1.98678	3.17812	6.33053	0.0118677	0.0786767	1.67619	1.95921	2.33937	3.11569	-3.06941	0.915677	2.37897	-0.662864	3.17584	4.72579	3.89147	2.34845	5.53488	2.46182	-3.06941
ENSMUSG00000104388	Gm37033	1.88598	2.62616	6.10693	0.0134653	0.0857641	1.98203	2.73554	1.69178	-3.06941	2.84722	0.868301	-3.06941	0.728236	0.545695	3.79849	2.96852	1.69383	4.61441	2.93384	3.24319
ENSMUSG00000014791	Elmo3	1.78692	2.8561	19.4486	1.03343e-05	0.000422779	1.3546	1.99976	1.57847	0.784111	-1.70362	2.32034	1.45736	2.45203	2.32631	3.4973	3.24337	4.08895	4.48365	1.05223	4.0599
ENSMUSG00000001173	Ocrl	1.74176	2.99387	9.0529	0.00262278	0.0277435	2.21633	1.41629	3.09395	0.248207	-3.06941	2.6634	-1.11475	-0.949713	3.51434	3.53663	3.3275	3.13882	4.74125	3.34043	4.03533
ENSMUSG00000025936	Gm4956	1.73636	4.95722	46.4387	9.45301e-12	3.23192e-09	4.01267	3.77609	3.4077	3.51831	4.04134	4.40219	4.69664	3.26735	3.88824	5.42005	6.31129	4.62222	6.2322	5.83838	5.55399
ENSMUSG00000112148	Lilrb4a	1.72285	5.51151	80.6649	2.67427e-19	1.28004e-15	4.31994	5.27631	5.07616	4.19262	4.27397	4.58913	4.23214	4.3778	4.20785	6.6661	6.51539	6.07368	6.46743	5.97371	5.91747
ENSMUSG00000019122	Ccl9	1.71896	3.43609	17.2373	3.29895e-05	0.00104227	2.60842	1.85253	2.96462	3.51831	0.317815	1.28388	3.09946	1.22647	2.49988	3.83681	5.4871	3.98359	4.35807	3.78053	2.04198
ENSMUSG00000104117	Gm20743	1.66863	3.80322	30.6157	3.14542e-08	3.76389e-06	2.59462	3.3038	2.9188	1.73333	-0.550497	3.6286	2.62585	2.03745	3.63432	4.75276	4.81294	4.63966	5.1416	4.1752	3.76943
ENSMUSG00000069516	Lyz2	1.66388	5.72463	7.35381	0.00669207	0.0524678	5.65676	5.38747	6.08403	5.2612	4.05228	3.23929	4.17855	3.59423	3.29201	7.26022	8.23327	3.77208	5.65944	2.3984	2.39083
ENSMUSG00000092274	Neat1	1.65627	6.26329	73.4881	1.01244e-17	3.23069e-14	5.36117	5.81006	5.08915	4.58046	5.42272	5.68802	5.25586	5.00803	6.01311	7.25728	7.27651	6.61433	7.27485	6.82411	6.54782
ENSMUSG00000020105	Lrig3	1.62209	2.61611	8.62881	0.00330887	0.0321909	1.56736	2.23877	1.2488	2.26577	-3.06941	3.20156	-2.50442	0.120582	2.34298	2.12558	2.58377	3.43102	4.06287	2.8884	4.02039
ENSMUSG00000033902	Mapkbp1	1.59168	2.35489	4.77122	0.0289394	0.141852	-0.194643	1.58572	2.37374	-3.06941	0.952598	2.47066	-3.06941	1.39213	2.46983	3.00838	2.03548	3.28789	4.53258	0.315574	2.50974
ENSMUSG00000103216	Gm37248	1.5865	2.78527	4.12777	0.0421848	0.180042	-0.194643	2.85088	1.54869	-3.06941	3.87888	1.04913	0.268032	-2.1015	2.04995	3.79849	4.29589	2.24283	4.39382	0.677972	3.20845
ENSMUSG00000000386	Mx1	1.56356	5.21766	35.0239	3.2568e-09	5.46972e-07	4.10317	5.08695	4.05236	4.27456	-1.01479	4.52566	5.28996	4.36191	3.7761	5.68101	5.31231	6.18004	6.38101	6.07478	5.90397
ENSMUSG00000044471	Lncpint	1.54221	3.11528	15.3224	9.06374e-05	0.00225369	2.06443	2.97812	1.09248	1.44957	1.67262	2.56283	2.59891	1.99686	2.23994	3.45686	3.3722	3.01595	5.44402	3.47716	2.40624
ENSMUSG00000063652	Slc22a21	1.5264	2.74104	6.16223	0.0130507	0.0841308	2.84826	0.740898	0.917143	2.13538	-2.45992	2.96308	2.02131	1.82202	1.68182	2.71117	2.52163	-3.06941	5.18815	2.31499	3.6644
ENSMUSG00000022528	Hes1	1.52033	3.46224	11.6223	0.000651668	0.0103456	1.41866	2.82853	2.4722	0.833009	3.93312	2.74435	2.37897	1.7986	2.25763	5.63283	3.99799	2.02647	4.34899	3.79907	3.17285
ENSMUSG00000021760	Gpx8	1.49242	2.50069	14.5612	0.000135678	0.00312975	1.8016	1.50349	1.45549	1.28358	2.15072	1.17128	1.26508	1.59611	2.45457	3.10575	4.1288	3.18708	2.84677	2.70399	2.80542
ENSMUSG00000043079	Synpo	1.49182	2.67965	8.09922	0.00442844	0.0391445	-0.101846	3.15911	2.19306	-0.488439	-3.06941	2.71787	0.459941	1.62303	2.5438	2.82991	3.53045	4.01066	4.10122	3.46173	0.180089
ENSMUSG00000074896	Ifit3	1.46839	3.83673	11.0356	0.000893805	0.0129446	1.8016	3.48613	1.09248	2.11575	2.71586	3.54821	4.67099	2.91108	0.42562	4.41142	3.96918	4.66715	4.83526	4.85915	4.36997
ENSMUSG00000055991	Zkscan5	1.45971	2.0354	3.81289	0.0508595	0.202024	2.37004	1.85253	-3.06941	-0.751313	-3.06941	1.28388	-3.06941	1.64946	2.9978	3.09525	2.58377	3.29671	1.07924	2.72998	2.34358
ENSMUSG00000033253	Szt2	1.44277	3.83237	10.0532	0.00152086	0.0187619	3.73299	3.35159	2.45625	-2.48604	2.92066	1.51679	2.72887	3.48107	3.57205	4.1826	3.54614	4.42706	5.86922	4.12221	4.11252
ENSMUSG00000112023	Lilr4b	1.44262	6.97672	72.3349	1.81605e-17	4.34625e-14	6.30078	6.72481	6.28815	6.05251	6.3659	6.42195	5.72014	5.94662	6.45394	7.92925	7.90587	7.7033	7.86622	7.10302	6.99079
ENSMUSG00000037243	Zfp692	1.41156	4.86697	35.1914	2.98837e-09	5.10852e-07	3.53046	3.00825	3.92488	3.7072	3.32401	4.17282	4.78296	4.3659	4.31312	5.64007	5.28685	4.76578	6.10856	5.68571	5.84015
ENSMUSG00000106147	Snord3a	1.40988	4.24041	34.9143	3.44536e-09	5.68663e-07	2.77674	3.35159	2.79744	3.24779	2.89659	3.85205	3.2193	2.73718	3.56496	5.20497	5.04601	5.20602	5.65207	4.47711	4.39722
ENSMUSG00000034796	Cpne7	1.37519	4.33462	22.1377	2.53779e-06	0.000135722	2.49415	3.93092	2.17368	3.08574	0.243441	3.39784	4.04517	3.92688	4.57189	5.21228	4.97242	5.25212	4.98633	4.99129	4.97689
ENSMUSG00000042099	Kank3	1.36418	2.76878	10.3043	0.0013272	0.0169857	2.91641	2.16936	1.84664	1.85669	-3.06941	0.819316	2.33066	2.94348	1.65537	3.31023	3.67305	3.55389	4.23042	2.80526	2.3595
ENSMUSG00000104835	Gm5547	1.35417	3.85235	22.0869	2.60579e-06	0.000137062	2.43343	3.40541	2.23105	3.10577	2.49325	3.11287	3.12801	2.90012	4.02882	4.16765	4.25351	4.49381	4.78902	4.28448	5.08138
ENSMUSG00000030337	Vamp1	1.34316	3.56126	14.4617	0.000143036	0.00328366	2.76447	2.96793	3.48048	2.90315	3.68175	2.53275	1.91609	2.15279	1.11047	4.12183	4.00936	4.10411	4.24517	4.23542	4.7206
ENSMUSG00000069893	9930111J21Rik1	1.33796	2.52081	9.88551	0.00166585	0.0200846	0.219145	2.18703	2.07269	2.65381	-3.06941	2.63537	1.51615	2.20717	1.11047	3.08467	2.78232	3.98359	2.48181	3.45395	2.63275
ENSMUSG00000097636	Mirt1	1.33006	4.20448	12.4685	0.000413878	0.00736441	3.13236	2.61017	3.57213	3.29218	4.61731	3.10267	3.19252	2.13419	3.75133	4.70177	5.057	3.76574	6.23343	4.20794	3.75145
ENSMUSG00000056602	Fry	1.32437	3.03698	5.68235	0.0171364	0.101389	1.06547	3.00825	-0.581639	1.94831	4.10048	2.2847	2.48579	0.456168	-0.510465	2.91595	3.79626	2.5538	4.15429	3.2535	4.5951
ENSMUSG00000038260	Trpm4	1.31863	2.83851	4.87701	0.0272168	0.136412	2.41784	1.44595	4.03099	1.99203	-2.45992	0.961546	-1.11475	1.64946	2.0295	3.07402	2.62868	3.7336	5.04653	2.87681	0.0290027
ENSMUSG00000106734	Gm20559	1.30109	4.34308	33.1107	8.70589e-09	1.28218e-06	3.11313	3.69814	3.71303	2.70725	2.52499	3.8762	3.94174	4.10453	4.01848	4.85898	5.249	4.95046	4.94476	5.15373	4.88912
ENSMUSG00000072718	Klra10	1.30073	2.22818	8.81161	0.00299319	0.0301937	1.3546	1.08043	-0.132518	1.5407	-0.199801	2.54787	1.60008	1.4831	2.58643	3.10575	3.25296	2.70729	2.36058	2.86513	2.63275
ENSMUSG00000119079	AL603682.1	1.29232	3.49533	24.6283	6.95229e-07	4.85798e-05	1.98203	2.38373	2.23105	2.46506	2.19085	2.86993	2.54346	2.37494	2.70723	4.42406	4.56211	4.48997	4.92657	3.55192	3.43571
ENSMUSG00000033446	Lpar6	1.28219	3.64706	13.4625	0.000243385	0.00505406	1.59535	3.33583	3.80406	1.5407	2.47711	3.03992	3.35432	3.05642	3.1189	4.23136	3.3722	4.31425	5.23325	4.19866	3.58537
ENSMUSG00000043099	Hic1	1.26981	2.81956	5.053	0.0245834	0.128249	1.87193	2.27227	2.5494	2.46506	-3.06941	1.63473	1.80259	3.08574	2.55815	3.03059	4.03182	3.01595	3.0054	1.70414	4.39336
ENSMUSG00000035901	Dennd5a	1.26029	3.78918	9.41988	0.00214646	0.0243172	3.55204	2.48719	2.87147	1.09599	2.74311	4.32094	2.82501	2.6218	3.46189	3.92838	4.63362	1.63937	5.67223	3.99936	4.29744
ENSMUSG00000038855	Itpkb	1.25715	5.3959	36.4287	1.58353e-09	2.91522e-07	4.00226	4.95652	4.16949	4.06538	5.01392	5.01331	4.37795	4.42063	5.36701	6.27303	6.19666	5.94628	6.56865	5.56996	5.55571
ENSMUSG00000119520	AC159539.2	1.25468	2.3358	10.2182	0.00139064	0.017656	-0.0146586	0.0860601	1.0506	1.28358	0.752612	1.45399	2.02131	1.7009	2.07011	2.98582	3.12298	2.92781	3.76141	2.72998	3.15471
ENSMUSG00000047419	Cmya5	1.24507	2.18318	3.02847	0.0818152	0.268501	0.983134	0.22938	-3.06941	0.626608	-3.06941	1.74376	3.50706	1.9551	1.07099	2.79141	0.532015	2.5538	3.31607	3.06215	3.31026
ENSMUSG00000074151	Nlrc5	1.24074	6.34996	41.4059	1.23682e-10	3.20002e-08	5.31983	5.38365	5.58712	5.84169	6.09955	6.11961	5.3758	5.57493	5.98019	6.87155	6.84766	7.07881	7.62386	6.67988	6.30224
ENSMUSG00000028195	Ccn1	1.23938	3.47556	0.776075	0.378344	0.633198	3.03354	1.35509	3.97051	1.59841	4.8292	-3.06941	2.41031	-3.06941	-3.06941	6.54691	-3.06941	-3.06941	3.26872	-3.06941	-3.06941
ENSMUSG00000006154	Eps8l1	1.22555	3.46694	5.36131	0.0205883	0.114322	3.17007	3.39784	1.69178	-0.373023	3.22118	4.27172	1.54467	1.86776	0.901286	3.92245	3.06969	1.49349	5.4504	3.95045	4.30979
ENSMUSG00000053964	Lgals4	1.22082	3.0378	11.6196	0.000652592	0.0103432	2.28667	1.71314	2.98699	2.03446	2.13023	2.50204	2.15681	2.22485	2.60036	3.61956	3.49855	2.46264	4.81562	3.61605	3.07017
ENSMUSG00000024299	Adamts10	1.21575	6.74029	34.8945	3.48061e-09	5.64744e-07	5.8622	6.23322	5.6304	5.54786	5.97867	7.10375	6.14488	5.78468	6.5841	7.44367	7.08503	7.4089	7.51191	7.55048	6.67015
ENSMUSG00000052565	H1f3	1.21231	3.03299	10.9401	0.000941048	0.013366	1.75274	1.66351	2.78473	2.17385	3.31496	2.32034	2.10029	2.22485	2.66808	3.32828	4.35053	3.92219	3.63267	2.58085	3.42061
ENSMUSG00000021495	Fam193b	1.19783	5.25858	18.5253	1.6766e-05	0.000603387	3.95444	3.8611	4.17437	4.43758	2.2299	5.32762	5.07704	4.72706	5.51042	6.27768	5.81475	5.06336	6.16137	5.96689	5.7127
ENSMUSG00000072294	Klf12	1.19593	2.60346	5.86436	0.0154505	0.0943286	1.98203	1.47501	2.97585	1.44957	-3.06941	1.89325	0.780838	1.29503	2.89981	2.04057	3.73597	0.693513	4.14907	3.3149	3.55112
ENSMUSG00000022580	Rhpn1	1.19336	2.93997	7.02899	0.00802006	0.0599345	2.83659	1.93849	2.40731	0.833009	-3.06941	3.15296	2.26361	2.05733	2.8187	4.71897	3.88531	2.95036	-3.06941	2.3984	4.15419
ENSMUSG00000041420	Meis3	1.19254	2.97561	6.90602	0.0085906	0.062777	1.28757	1.80755	0.283661	2.70725	3.16185	2.86993	2.13821	2.66129	2.30945	3.13679	5.00117	3.92219	-0.27473	2.97789	2.95961
ENSMUSG00000037580	Gch1	1.19123	6.13354	27.672	1.43727e-07	1.33583e-05	4.84198	5.12182	4.66889	5.31598	5.32467	6.235	6.23404	5.46204	6.03764	6.45957	6.52532	6.4089	7.20802	6.80513	6.63216
ENSMUSG00000079470	Utp14b	1.19083	2.16953	1.74152	0.186946	0.430925	-3.06941	-3.06941	1.57847	2.84474	-0.689296	3.23929	0.459941	-0.218601	1.75838	2.99715	-1.00515	3.05808	3.61005	0.446751	3.47278
ENSMUSG00000090576	Gm17055	1.18322	2.3698	9.29168	0.00230197	0.0254761	1.47999	1.73733	1.42303	2.03446	0.317815	2.37221	0.917966	1.77479	2.16692	2.6834	2.74201	3.43102	3.53999	2.99942	2.3112
ENSMUSG00000026792	Lrsam1	1.18032	3.10384	5.27735	0.0216046	0.117981	2.10393	0.47929	2.40731	1.5407	-3.06941	3.9857	3.43271	0.914095	2.37576	3.47317	3.45765	1.939	4.50833	4.62988	2.98035
ENSMUSG00000091191	Gm17334	1.17172	3.14737	7.51497	0.00611884	0.0490995	3.14188	3.06668	-0.23238	1.73333	3.58719	2.54787	2.08094	1.36048	1.85453	3.93428	3.51459	4.00529	3.82171	3.74273	3.70235
ENSMUSG00000023045	Soat2	1.16852	4.63444	18.9748	1.32454e-05	0.000497247	3.87675	4.04675	4.19854	3.05515	0.388542	4.65692	4.09423	4.07558	4.44251	5.27409	5.29151	5.13891	5.93136	5.35087	4.14043
ENSMUSG00000026573	Xcl1	1.16387	9.93457	34.0707	5.31466e-09	8.47954e-07	8.54766	8.98344	8.22429	9.36498	9.57387	9.78406	9.74778	9.55362	9.72874	10.4739	10.132	10.6044	10.8975	10.523	10.2954
ENSMUSG00000038564	Ift172	1.15714	2.90626	5.57988	0.018168	0.105343	1.91698	2.47286	1.84664	-1.75035	1.39192	3.40615	0.82801	3.21523	2.84234	4.02004	3.3897	3.19654	3.58708	4.25792	-0.2322
ENSMUSG00000027534	Snx16	1.15598	2.51799	5.90497	0.0150982	0.0930083	2.3206	0.22938	2.05161	-0.0736012	-3.06941	2.54787	2.54346	2.55347	2.43915	3.01953	2.406	3.39038	2.68304	3.16099	3.61883
ENSMUSG00000036553	Sh3tc1	1.15517	2.9332	8.71555	0.00315508	0.0311056	2.30374	2.59701	2.19306	0.926099	-3.06941	3.22995	3.05058	1.64946	2.10962	3.8618	4.10251	1.61135	3.25906	3.22637	4.18579
ENSMUSG00000043467	Zbtb37	1.15249	3.01395	10.6724	0.00108748	0.0147457	1.70216	2.39897	2.48797	2.75877	-0.00588739	3.19197	2.90418	2.74945	1.96634	3.78549	3.04782	4.50146	-3.06941	3.623	3.88943
ENSMUSG00000020638	Cmpk2	1.14342	4.28617	4.1583	0.0414311	0.178577	0.540322	3.72258	3.01992	4.36045	-3.06941	4.48697	4.86724	3.93764	3.05962	3.71865	4.22455	3.95043	5.66127	5.37783	5.10754
ENSMUSG00000074802	Gas2l3	1.14333	2.39506	3.7482	0.0528644	0.207067	3.01294	2.77112	0.717508	1.68086	-2.45992	1.82044	2.48579	-3.06941	1.29313	3.8431	2.05754	3.67389	2.63904	2.3984	2.17389
ENSMUSG00000055413	H2-Q5	1.13761	7.02844	57.1899	3.95693e-14	5.41138e-11	5.90196	6.30578	5.95519	6.43062	6.2871	6.91192	6.60713	6.25164	6.8802	7.46523	7.49941	7.69623	7.74213	7.73867	7.55729
ENSMUSG00000019970	Sgk1	1.12827	6.17162	21.8379	2.96682e-06	0.000151071	5.76236	5.68972	5.66724	4.45721	5.64844	5.96774	5.54416	5.08265	6.04911	6.17549	7.79039	5.98637	6.7451	6.66901	6.26891
ENSMUSG00000095253	Zfp799	1.11975	2.01615	3.63967	0.056418	0.214492	2.14238	0.787974	1.66428	0.626608	-3.06941	2.6634	2.39473	-1.78607	1.57298	2.43961	2.74201	2.33138	2.97031	3.14176	0.180089
ENSMUSG00000095041	AC149090.1	1.11966	7.65175	37.7943	7.86111e-10	1.60116e-07	6.49806	6.96394	6.2859	6.57686	6.99229	7.68167	7.29455	6.92914	7.74011	7.92147	8.2733	7.97303	8.43735	8.46431	8.22685
ENSMUSG00000087141	Plcxd2	1.11778	5.72291	24.6392	6.9131e-07	4.86611e-05	4.5157	5.31901	4.77235	4.44152	5.34259	5.82305	5.16463	5.15591	5.50487	5.89437	6.37747	6.13154	6.95858	6.33082	5.6083
ENSMUSG00000061414	Cracr2a	1.11716	5.13384	20.0166	7.67711e-06	0.000323758	3.74553	4.59222	3.73302	4.62626	2.93254	5.12082	4.59803	4.56991	5.20319	5.54683	5.59664	5.80961	6.45479	5.4382	5.38149
ENSMUSG00000099881	2810013P06Rik	1.11223	4.62221	24.7437	6.5482e-07	4.71323e-05	3.47881	3.56257	3.73963	3.7962	4.96846	4.01862	4.10863	4.14224	3.82438	5.07742	5.02935	5.00801	5.87239	5.23312	4.80441
ENSMUSG00000071716	Apol7e	1.10911	4.99195	25.5603	4.28765e-07	3.42047e-05	3.97055	4.51737	4.01474	4.48041	2.47711	5.10302	4.95219	4.22803	4.66764	5.51567	5.55265	5.29679	5.78422	5.57714	5.65581
ENSMUSG00000053835	H2-T24	1.10899	2.8914	7.83901	0.00511306	0.0427861	2.49415	2.28873	1.63624	-0.0736012	1.85851	3.33823	2.76568	1.99686	2.49988	3.91052	3.25296	2.68057	4.34443	2.6641	3.17285
ENSMUSG00000029924	Slc37a3	1.10755	3.86889	18.0574	2.14347e-05	0.000743459	3.53046	3.09504	3.33978	3.15468	3.22118	2.53275	3.50706	3.07603	3.73248	4.06915	5.1317	4.10411	4.64811	3.85919	4.54028
ENSMUSG00000034459	Ifit1	1.10185	4.39671	8.29101	0.00398419	0.0365682	2.30374	3.00825	2.13413	4.19262	5.04709	4.0561	4.71871	3.04651	3.17584	4.64171	4.82586	4.45886	4.57602	5.89835	4.81888
ENSMUSG00000029068	Ccnl2	1.10065	7.31663	46.6837	8.3421e-12	3.0715e-09	6.78832	7.01615	6.58808	6.85062	5.80047	7.32001	6.95601	6.86997	6.97616	8.05106	7.97344	7.53778	7.94213	7.65168	7.69855
ENSMUSG00000064899	Snord118	1.09919	2.58127	11.6433	0.000644327	0.0102974	1.21727	1.55883	1.71877	1.51096	1.28474	1.54719	1.70488	1.93375	1.96634	3.62687	3.68727	3.61866	3.61763	2.84148	2.37525
ENSMUSG00000037344	Slc12a9	1.09877	3.49637	5.25338	0.0219042	0.119345	2.96011	2.75935	-0.581639	2.17385	2.3763	4.27626	3.73453	1.75057	2.29238	4.78252	4.02064	2.92781	5.1097	3.52248	2.63275
ENSMUSG00000037138	Aff3	1.09845	2.75628	6.29458	0.0121108	0.0796813	1.6228	2.73554	0.606274	1.83285	0.0820975	3.47102	2.06134	1.39213	2.4078	2.43961	2.55304	2.89332	4.55249	2.43046	3.88394
ENSMUSG00000054404	Slfn5	1.09329	2.10859	3.08563	0.0789867	0.262275	0.0675585	2.58373	1.89477	2.13538	-0.199801	1.82044	2.81334	-0.949713	-0.510465	2.98582	3.3	-1.47866	-1.1821	3.48481	2.82848
ENSMUSG00000002799	Jag2	1.08875	3.13745	5.18686	0.0227583	0.122259	2.44885	2.98823	2.4722	1.13551	3.39444	-0.133879	1.93776	1.62303	3.34262	4.44074	2.78232	4.04249	3.1997	2.86513	4.38171
ENSMUSG00000036896	C1qc	1.08556	2.5261	2.41066	0.120512	0.33605	0.481554	2.45838	2.17368	3.0239	3.09996	-0.133879	-0.659511	-0.538331	1.57298	3.60483	3.39837	0.10823	4.832	-0.169543	-2.1092
ENSMUSG00000090035	Galnt4	1.08186	2.50425	6.35161	0.0117275	0.0781262	1.96067	3.25437	2.03022	0.784111	-0.550497	2.78319	0.873689	2.09627	0.855546	3.2547	3.38097	3.63962	2.4482	1.75566	3.19076
ENSMUSG00000038807	Rap1gap2	1.08027	4.87091	16.2412	5.57675e-05	0.00153409	4.33247	3.61573	4.12478	2.48049	3.64611	5.06676	3.84185	4.09494	5.18943	5.37085	6.16653	4.79721	5.19323	5.64531	5.3912
ENSMUSG00000022584	Ly6c2	1.07939	6.67299	24.1443	8.93781e-07	6.0682e-05	5.87225	5.50484	6.71079	5.8342	6.74687	6.09924	6.34158	5.87983	6.0605	6.62836	8.07834	6.37908	6.89763	7.28004	7.27726
ENSMUSG00000045932	Ifit2	1.0762	4.22431	10.8393	0.000993667	0.0138664	3.10342	3.41294	2.74589	4.20195	1.16896	4.04016	4.11815	2.94348	4.60337	3.95184	4.16989	5.0267	5.51878	4.02057	5.31568
ENSMUSG00000028037	Ifi44	1.07453	4.47146	12.2148	0.000474106	0.00825204	2.60842	4.4856	3.54976	4.23871	4.44964	4.08229	4.19213	3.91058	2.35946	5.39459	4.15462	5.13399	4.4287	5.6589	4.87811
ENSMUSG00000026796	Niban2	1.07389	3.18943	7.91526	0.00490195	0.0417494	3.29478	1.95921	2.69243	2.03446	-0.423887	1.48573	3.27994	2.07693	3.21259	3.62687	3.87292	2.33138	4.61441	3.20799	4.33013
ENSMUSG00000043881	Kbtbd7	1.07062	2.42593	2.60127	0.106778	0.313362	1.70216	-1.80882	2.96462	3.00269	-3.06941	2.0287	1.91609	0.120582	2.55815	2.42291	2.18328	1.18674	4.6444	2.53736	1.80676
ENSMUSG00000026510	Trp53bp2	1.06902	4.7964	11.1509	0.000839906	0.0123889	4.74537	4.62824	4.96783	2.83277	0.243441	5.09017	3.85899	3.41329	4.33412	4.93749	5.32601	4.4667	5.95698	5.26902	5.72197
ENSMUSG00000015882	Lcorl	1.06729	3.27613	6.1771	0.0129414	0.0837083	3.55917	3.27929	2.78473	2.31823	2.3763	0.420049	2.24635	2.97517	1.57298	3.04157	3.40699	3.28789	5.20586	3.71697	3.49457
ENSMUSG00000073147	5031425E22Rik	1.06515	4.40186	21.0226	4.53893e-06	0.000209909	3.74553	3.66069	4.00929	3.75239	3.59469	3.81505	3.63194	3.90511	4.21239	4.88664	4.89489	3.98359	5.81257	5.0595	4.63162
ENSMUSG00000047798	Cd300lf	1.06298	4.21745	19.059	1.26737e-05	0.00048337	3.60118	3.49325	2.40731	3.77759	4.00804	3.65676	3.81283	3.5102	3.92192	4.76275	5.40558	4.77212	4.58378	4.24446	4.78686
ENSMUSG00000022555	Dgat1	1.05965	8.20564	29.3238	6.12379e-08	6.51368e-06	7.6265	7.74764	7.22722	7.05509	8.36652	7.23386	7.60329	7.14882	8.23164	8.95979	8.69225	8.5565	9.43603	8.58426	7.97145
ENSMUSG00000074892	B3galt5	1.05662	2.45514	2.66223	0.102756	0.306349	1.72767	3.27929	-3.06941	3.09579	-2.45992	2.48644	1.54467	1.51219	-0.510465	2.99715	2.65786	2.78461	1.28363	4.41438	1.73534
ENSMUSG00000055897	Ppp4r1l-ps	1.05635	3.15304	9.55445	0.00199465	0.0233148	1.91698	2.48719	2.8594	2.48049	3.32401	2.2847	2.96875	1.9551	2.45457	3.87414	3.99799	4.16321	1.52843	4.04148	3.49457
ENSMUSG00000004071	Cdip1	1.05631	4.91059	13.4689	0.000242554	0.00504776	4.09829	4.62176	3.98726	3.35212	3.21146	4.88826	4.44757	3.81459	5.48623	5.78103	4.99261	5.84464	5.94949	5.33402	4.12188
ENSMUSG00000079260	Tmppe	1.05248	2.99421	4.91806	0.0265774	0.134261	1.44965	2.92646	1.38983	0.449778	2.35879	3.82749	1.12101	1.7009	3.03931	3.13679	3.84147	3.50903	4.54456	3.67075	0.855063
ENSMUSG00000029093	Sorcs2	1.0515	2.56021	5.16006	0.0231121	0.123466	1.02489	1.80755	0.354213	3.04481	-0.689296	2.47066	2.36305	1.07872	2.10962	1.99612	3.60725	3.95601	3.0509	2.17062	3.48734
ENSMUSG00000110206	Flt3l	1.04858	5.17043	22.2327	2.41524e-06	0.000132121	3.94903	4.37818	4.27328	4.35628	4.76086	4.87034	4.70614	4.20148	5.21682	5.38169	5.38609	5.46672	6.62708	5.82638	5.42185
ENSMUSG00000025498	Irf7	1.04461	7.46106	39.6186	3.08725e-10	7.38856e-08	6.51464	6.86998	6.29265	6.53959	6.49271	7.46441	7.31901	6.93251	7.19912	7.80429	7.93522	7.88544	8.06225	8.46576	7.92004
ENSMUSG00000056735	A930024E05Rik	1.04417	2.74861	7.44922	0.00634641	0.0505022	1.72767	1.55883	1.79684	1.83285	3.068	2.37221	2.26361	1.86776	2.9978	3.00838	3.85414	3.11906	3.11656	3.14176	3.15471
ENSMUSG00000041439	Mfsd6	1.044	5.49185	19.1483	1.20945e-05	0.000470655	4.44441	5.07987	4.33999	4.3975	4.86064	5.48117	4.81843	5.04831	5.58238	5.79569	5.46663	6.02671	6.98593	5.71366	5.67343
ENSMUSG00000034206	Polq	1.03871	2.82916	4.16013	0.0413862	0.178705	1.82543	1.97963	1.2488	2.36885	2.17093	4.32094	0.960924	-0.0390643	0.901286	2.97441	3.57702	3.32287	3.72679	2.41452	3.81055
ENSMUSG00000115681	Gm2682	1.0354	4.20918	8.27677	0.00401554	0.0366801	3.61492	3.5894	2.84722	1.51096	4.31086	3.89406	4.36601	2.46696	4.06444	4.5292	5.66111	3.50903	5.23078	4.34879	4.50135
ENSMUSG00000026289	Atg16l1	1.03223	5.63564	22.3629	2.25696e-06	0.000127845	4.78844	4.64432	4.4079	5.40761	4.41618	5.51617	5.55471	5.57837	5.35473	5.76787	5.95653	5.87441	6.74077	5.76799	6.49114
ENSMUSG00000053870	Fpgt	1.03084	3.56907	5.72314	0.0167428	0.100049	2.83659	2.93694	3.25012	3.52576	-3.06941	3.70475	3.03055	2.74945	3.60697	2.89189	3.84782	4.42303	4.93872	3.72345	3.89491
ENSMUSG00000070501	Ifi214	1.02667	4.12573	13.2658	0.000270289	0.00547036	2.93842	3.39784	2.82254	3.82671	3.08939	4.12827	3.96303	4.05596	3.4695	4.37282	4.3727	4.419	5.60137	4.91687	3.53719
ENSMUSG00000026113	Inpp4a	1.02431	2.64067	6.69504	0.00966818	0.068004	2.08431	2.66163	1.98647	0.0962571	0.805267	2.6634	1.70488	1.32813	2.98724	2.93962	2.31734	3.1486	4.00047	3.3149	3.12708
ENSMUSG00000086564	Cd101	1.02064	2.16993	3.98122	0.0460103	0.190098	1.82543	1.55883	0.820776	0.681042	-3.06941	3.07164	2.08094	2.52521	0.945621	1.69608	3.65868	2.58295	2.89746	2.93384	-1.53775
ENSMUSG00000043102	Qrfp	1.01796	3.49043	13.772	0.000206392	0.00444998	3.17934	2.99827	1.98647	2.69407	2.61623	2.78319	3.41737	2.31015	3.22163	3.62687	4.62626	3.79094	4.31676	4.05182	3.97976
ENSMUSG00000051977	Prdm9	1.01596	1.94497	3.28786	0.0697938	0.24349	2.41784	1.91748	1.54869	0.511161	-2.03277	2.43859	-2.50442	0.331138	2.04995	2.53592	3.12298	-2.06506	3.0054	2.43046	2.3112
ENSMUSG00000057895	Zfp105	1.01547	2.30788	4.71498	0.0299009	0.144566	1.77738	2.92646	0.354213	2.74606	0.165024	1.04913	1.98014	1.75057	0.808309	3.147	2.47321	2.92781	3.79522	1.92274	1.75954
ENSMUSG00000097779	4833407H14Rik	1.00961	2.22568	4.78367	0.0287309	0.141264	1.44965	0.159499	1.57847	0.926099	0.317815	1.48573	2.83659	1.72595	2.45457	2.26325	3.31839	1.96137	2.94643	3.2535	2.48092
ENSMUSG00000029204	Rhoh	1.00663	6.32706	23.519	1.23689e-06	7.94683e-05	5.64509	6.07258	5.54249	5.61755	4.36008	6.42809	6.25469	6.04819	6.15557	6.632	6.67911	7.05495	6.43133	7.26122	6.59145
ENSMUSG00000051550	Zfp579	1.00562	2.82106	4.66732	0.0307419	0.146999	2.43343	2.83975	1.35584	1.97034	2.82189	0.208076	1.80259	2.29349	2.89981	3.4973	2.61386	2.16785	3.96526	4.3942	2.13741
ENSMUSG00000044730	9930104L06Rik	1.00222	3.32527	8.97534	0.00273647	0.0284742	3.42525	2.05854	2.15404	2.84474	1.28474	3.20156	3.11856	2.79751	3.02905	3.77236	3.18443	4.19187	4.79905	3.14176	3.42818
ENSMUSG00000026004	Kansl1l	1.00174	2.68434	5.24632	0.0219932	0.119694	2.33727	1.78452	0.717508	-0.166671	2.41069	3.54067	2.58524	1.7009	1.9003	3.17718	3.35448	2.14849	3.80189	3.11242	3.20845
ENSMUSG00000035891	Cerk	0.998851	6.36386	10.3623	0.00128612	0.0165262	5.60436	6.00819	5.27566	5.13283	2.55605	6.8439	6.27717	5.77421	6.42292	6.86847	6.74007	6.85439	7.20927	7.28004	6.06434
ENSMUSG00000028211	Trp53inp1	0.998676	5.21869	12.5435	0.000397594	0.00719502	3.93814	4.98458	3.49616	3.4957	4.01923	5.63062	5.4643	4.46594	5.03128	5.50182	5.6079	6.04647	6.26876	5.41235	5.4758
ENSMUSG00000033792	Atp7a	0.995743	3.14027	6.08504	0.0136332	0.0861453	3.59426	2.83975	2.39062	1.35229	2.3763	2.50204	3.30516	0.776993	2.04995	3.74576	2.79551	2.85799	4.11199	3.3149	4.57138
ENSMUSG00000034586	Hid1	0.993984	4.83017	12.973	0.000316018	0.00612397	3.14188	3.45	4.47276	3.56247	3.23084	5.2809	4.37795	4.16988	4.88528	5.14515	5.44587	5.5317	5.51066	6.01261	4.39336
ENSMUSG00000089872	Rps6kc1	0.993891	3.21888	4.48787	0.0341361	0.15802	3.47128	2.13336	1.48723	3.04481	1.85851	2.09194	2.882	3.64765	-0.923753	3.50525	3.86043	4.50527	3.71976	3.43827	3.6122
ENSMUSG00000015377	Dennd6b	0.989709	3.38208	5.81278	0.0159101	0.0962755	3.10342	2.27227	-1.04341	2.35218	3.08939	3.32074	2.84808	3.1703	3.23062	4.3641	4.56211	2.99442	3.70561	4.33616	2.99061
ENSMUSG00000023764	Sfi1	0.989001	3.81623	12.9906	0.000313053	0.00610357	3.44076	3.54897	2.9533	1.94831	2.42759	4.27172	3.10904	2.63509	3.94394	4.48565	4.26304	4.31425	4.69901	4.18463	4.05502
ENSMUSG00000035545	Leng8	0.98704	5.87683	18.3292	1.85835e-05	0.000661336	5.21099	5.47098	4.93943	4.92863	5.64664	5.7317	4.91717	4.2797	6.06427	6.64195	6.73152	5.49575	6.88591	6.44801	5.96378
ENSMUSG00000037366	Pafah2	0.98388	2.0225	1.25248	0.263079	0.52457	1.91698	2.75935	-3.06941	-3.06941	-3.06941	2.59228	-2.09948	1.59611	2.68125	2.71117	3.03675	-3.06941	3.49131	1.2083	2.57937
ENSMUSG00000079017	Ifi27l2a	0.981997	4.7972	26.3328	2.87373e-07	2.37157e-05	4.10317	3.89912	4.28235	4.40964	3.86654	4.32971	4.5319	3.87742	4.22594	5.35553	6.10958	5.27686	5.02674	5.34457	4.95871
ENSMUSG00000059142	Zfp945	0.981302	3.90625	11.3315	0.000762022	0.0115608	2.30374	3.00825	2.51901	3.29218	3.7505	4.34277	3.84759	3.41329	3.10919	4.42825	4.31891	4.79098	3.71976	4.602	4.4833
ENSMUSG00000026285	Pdcd1	0.979405	5.70138	7.03401	0.00799763	0.0598603	4.71699	4.66653	6.27685	5.25449	-1.20999	4.73162	5.57214	5.85592	4.92734	4.74271	5.94474	6.2396	5.30542	6.82562	7.05758
ENSMUSG00000066440	Zfyve26	0.975228	3.77085	9.29261	0.00230081	0.0255222	2.6755	4.35491	2.70598	2.97027	2.32313	4.37279	2.91515	3.14266	2.04995	4.28778	4.52299	4.18238	2.9938	4.55915	4.64792
ENSMUSG00000025324	Atp10a	0.97283	5.3963	11.9277	0.000553063	0.00920778	5.13914	5.068	4.81675	4.30521	1.39192	5.82615	3.94174	5.06313	5.10643	6.246	6.01831	5.94066	5.87714	5.69729	5.89853
ENSMUSG00000040389	Wdr47	0.971889	3.83343	6.40789	0.0113614	0.0762712	3.16074	3.08565	3.12455	1.01354	-2.03277	3.51783	3.97879	2.91108	4.62056	4.07451	4.17495	4.15353	5.26497	3.32346	4.64142
ENSMUSG00000051703	Tmem198	0.968876	2.39754	5.23579	0.0221267	0.119943	1.14337	1.93849	1.8709	1.73333	-3.06941	3.00749	1.29896	2.55347	2.07011	3.61956	2.26141	2.89332	-0.658226	3.28013	3.38216
ENSMUSG00000029071	Dvl1	0.966444	5.83029	28.2085	1.08925e-07	1.06402e-05	5.03314	5.45466	4.82299	4.99728	5.34482	6.01473	5.17151	4.57336	5.58238	5.94641	6.22375	6.05429	6.88356	6.60285	6.41795
ENSMUSG00000069265	H3c1	0.965868	2.77103	6.52725	0.0106234	0.0726413	2.25193	2.77112	1.98647	0.833009	0.165024	1.38833	2.10029	2.46696	2.49988	2.82991	4.29125	3.67389	2.90986	3.14176	3.33463
ENSMUSG00000059027	9630013D21Rik	0.964832	3.0295	5.26208	0.021795	0.118885	1.5097	3.15013	1.42303	1.56985	3.44509	2.1326	2.00087	2.46696	3.52168	3.60483	3.08051	4.1966	0.841043	3.97783	3.61883
ENSMUSG00000045757	Zfp764	0.958685	2.56609	2.91486	0.0877671	0.281566	1.14337	2.44376	-1.46131	1.88015	-3.06941	0.768609	2.882	3.57368	2.14807	3.65574	2.18328	2.41481	1.94466	3.65727	3.65153
ENSMUSG00000011427	Zfp790	0.956921	2.57622	3.66937	0.0554212	0.211964	3.61492	2.48719	0.283661	0.626608	1.58498	1.31955	1.89409	2.46696	1.48559	2.30029	2.80858	3.08889	4.25005	1.73013	3.0989
ENSMUSG00000040929	Rfx3	0.956592	2.65849	5.07137	0.0243241	0.127382	-0.0146586	2.54315	2.00851	-0.488439	1.83337	2.86993	2.85948	1.9551	2.4078	3.38109	3.79626	2.78461	3.02833	3.49242	2.40624
ENSMUSG00000025357	Dgka	0.952384	5.88816	17.0559	3.62949e-05	0.00112809	5.37939	5.4289	4.78518	5.24774	3.68878	5.86891	5.68853	5.74388	6.07304	6.36112	6.77794	6.59568	6.26515	6.10861	5.90125
ENSMUSG00000104291	A130071D04Rik	0.950406	3.06002	4.26317	0.0389472	0.172293	1.67619	2.73554	4.00381	2.61239	3.63161	1.66277	0.268032	1.89009	1.60097	3.73227	2.83437	3.98359	3.84772	3.57361	2.83988
ENSMUSG00000030178	Klra13-ps	0.949805	7.83048	21.2533	4.02424e-06	0.00019262	6.48035	7.41704	6.51393	7.399	8.03394	7.66314	7.55241	7.28306	7.9039	8.19874	7.9493	8.23876	8.56362	8.48616	8.05663
ENSMUSG00000047507	Baiap3	0.94813	7.08377	15.9772	6.41112e-05	0.00170482	6.25984	6.33381	5.37019	5.40155	6.49271	7.38615	6.81678	6.22663	7.52458	7.36609	7.69156	7.04386	8.14784	7.632	7.48565
ENSMUSG00000045975	C2cd2	0.941321	3.47069	3.98798	0.045826	0.189746	-0.101846	2.62321	2.59382	1.05536	-2.45992	3.82749	2.89314	4.15613	3.82438	3.69798	3.68018	3.75937	5.0962	3.34884	3.76943
ENSMUSG00000029009	Mthfr	0.937214	4.19944	11.6947	0.000626784	0.0101014	3.05386	3.72258	3.60867	4.38935	2.99054	4.13829	4.02507	2.80928	2.91103	4.8371	4.47051	4.13396	4.56822	5.63159	4.52272
ENSMUSG00000035208	Slfn8	0.933936	5.05022	20.886	4.8744e-06	0.000222203	4.18832	4.9094	3.86573	4.169	4.27397	5.42497	4.72806	4.52779	4.53609	5.41795	5.7072	5.5831	5.50454	5.15852	5.83447
ENSMUSG00000038180	Spag4	0.933793	2.31567	4.00263	0.0454294	0.188511	0.983134	1.53143	1.28537	3.07561	-3.06941	1.89325	2.06134	1.64946	2.09	1.42137	2.58377	2.84601	3.31607	2.89989	3.35859
ENSMUSG00000038304	Cd160	0.932896	6.5085	23.0496	1.57877e-06	9.75068e-05	5.66338	5.85911	5.3204	6.22043	5.34926	6.77171	6.41872	6.22773	6.45394	6.93843	6.58445	6.83256	7.30274	7.07984	6.88888
ENSMUSG00000070315	4930581F22Rik	0.931163	2.92369	6.66652	0.00982408	0.068747	1.87193	3.27929	3.0836	1.09599	0.641161	2.0287	1.45736	2.78564	3.08957	3.147	3.38097	3.58304	3.77503	3.5	3.29378
ENSMUSG00000021281	Tnfaip2	0.929358	3.75794	3.99363	0.0456726	0.189275	3.48631	2.98823	3.46462	3.24779	4.18735	3.70475	1.26508	2.45203	1.25841	3.9165	4.22942	4.61165	5.51473	1.56666	3.90036
ENSMUSG00000047712	Ust	0.926678	4.19216	8.16301	0.00427533	0.0384298	3.32852	3.50738	2.11394	3.20198	4.50242	4.42283	3.0406	3.49571	3.86535	4.38149	4.20985	3.97812	6.03829	4.27568	4.39336
ENSMUSG00000021775	Nr1d2	0.924438	4.20852	13.5614	0.000230889	0.00486851	3.94359	3.62872	3.60143	3.35212	2.71586	3.90584	3.53576	4.24978	4.15691	4.86826	4.73294	3.27008	5.3171	4.79903	4.59174
ENSMUSG00000063849	Ppcdc	0.924046	6.21724	21.6236	3.31746e-06	0.000165406	5.70572	6.23003	5.60712	5.68902	4.44964	5.88833	6.00563	5.95592	6.05924	6.33011	6.46055	6.593	7.27785	6.8926	6.23479
ENSMUSG00000027525	Phactr3	0.923701	5.37891	13.2851	0.00026752	0.0054373	4.56607	5.11029	3.6443	4.33945	3.54136	5.39185	5.50841	4.88831	5.30028	5.87609	6.62288	5.86703	5.94347	5.6436	5.24459
ENSMUSG00000021403	Serpinb9b	0.923649	6.29261	12.6759	0.000370397	0.00681886	6.24887	5.86323	6.18426	5.71044	5.05798	6.03499	5.99146	5.09713	6.21451	6.43584	7.97235	6.089	6.27237	6.40025	6.28672
ENSMUSG00000038894	Irs2	0.923593	7.33578	19.7698	8.73513e-06	0.000360437	6.41609	7.16901	5.92509	6.34049	7.05002	7.28662	6.94334	6.52665	7.65797	7.93257	7.48473	7.7765	8.28624	7.83313	7.35178
ENSMUSG00000025184	R3hcc1l	0.921961	5.07696	14.0288	0.000180028	0.00396187	5.10791	4.44945	4.50413	4.02387	3.38582	5.47525	3.90371	4.44346	4.98954	4.86826	5.46663	5.57949	5.85005	5.11727	6.20866
ENSMUSG00000021713	Ppwd1	0.920144	3.39584	8.05338	0.00454188	0.0399627	2.06443	2.88375	2.90711	3.17379	0.0820975	2.89379	3.86465	2.91108	3.3591	3.3637	3.65145	3.3986	4.92045	3.46173	3.83922
ENSMUSG00000072653	Zfp783	0.915722	2.95292	3.53152	0.0602127	0.223938	2.25193	3.22045	1.96408	-0.90321	-3.06941	3.13306	1.84906	2.35901	3.90518	3.26411	2.406	3.80956	3.07312	3.39831	4.09361
ENSMUSG00000073491	Ifi213	0.912065	4.47422	10.073	0.00150455	0.0186086	2.6755	3.71651	2.97585	3.58406	4.27863	4.49479	4.42089	4.23241	4.41518	5.03685	4.75673	4.74013	5.64096	5.1846	4.14962
ENSMUSG00000070291	Ddx43	0.911464	2.83765	5.59194	0.0180433	0.105002	1.75274	3.06668	1.60764	2.13538	3.08939	1.54719	1.93776	2.78564	2.34298	2.81719	3.9037	3.82794	3.36192	2.50761	3.11775
ENSMUSG00000034771	Tle2	0.910192	2.39276	1.66269	0.19724	0.444174	-3.06941	-0.251984	-0.339672	1.92595	1.9075	2.43859	3.21043	2.88907	-0.0967412	3.29196	1.01048	2.98353	1.89562	4.03107	2.73393
ENSMUSG00000023994	Nfya	0.908483	2.78841	5.78648	0.0161499	0.0975411	1.67619	2.15147	1.74527	2.75877	2.60142	2.78319	2.51491	1.7009	2.66808	3.4893	3.35448	3.01595	4.09037	2.07246	2.79375
ENSMUSG00000023805	Synj2	0.908431	3.14792	4.41376	0.0356501	0.162282	2.68855	3.67328	2.44012	2.35218	-2.03277	0.484309	3.32173	2.69974	2.55815	3.44864	3.11248	2.89332	4.92351	2.91129	3.84489
ENSMUSG00000017466	Timp2	0.907515	5.09638	8.12174	0.00437375	0.0388764	4.39749	3.20319	3.46462	4.22504	3.53358	5.52001	5.1368	4.48441	5.44822	4.67028	6.0323	4.55761	6.24081	5.95867	5.40085
ENSMUSG00000054206	Gzmm	0.907041	2.30279	3.24651	0.0715757	0.247273	-1.09717	2.20448	1.98647	-0.751313	2.28655	0.868301	2.59891	2.17114	2.35946	3.09525	2.4231	2.90491	2.76723	3.01006	2.52394
ENSMUSG00000031577	Tti2	0.906581	3.44398	9.08905	0.00257144	0.0274125	2.80098	3.27103	2.67875	3.69403	-0.0995887	2.63537	2.97924	2.92196	3.5931	4.13726	3.65868	4.23842	4.46276	3.87091	2.78198
ENSMUSG00000117975	Itprip	0.90523	5.65659	14.7809	0.000120753	0.00284722	5.33444	5.82142	4.77235	5.18084	-3.06941	5.30778	4.38585	5.37564	5.74487	6.04654	6.35538	5.96162	6.71627	5.83539	6.08484
ENSMUSG00000066363	Serpina3f	0.904076	3.99433	8.73299	0.00312504	0.0308731	3.82451	3.83332	1.8709	3.35212	3.53358	3.58531	3.84759	3.5102	3.63432	3.24524	4.51105	3.75937	4.97458	4.70388	4.98461
ENSMUSG00000037266	Rsrp1	0.903731	8.72017	48.416	3.4475e-12	1.50013e-09	7.9826	8.19212	8.12027	7.96197	8.53164	8.69511	8.26831	8.23066	8.62255	9.14155	8.95851	9.05642	9.49316	9.17707	9.15838
ENSMUSG00000097715	Gpr137b-ps	0.900756	2.55634	5.08397	0.024148	0.126807	2.04427	2.35275	2.48797	1.6539	2.92066	2.07116	1.33207	2.0173	1.83109	3.2547	3.34554	3.30548	2.51466	3.52248	0.713578
ENSMUSG00000026068	Il18rap	0.89894	6.02899	16.912	3.91533e-05	0.00118612	5.5464	5.53274	5.69299	5.41566	4.65366	5.88089	5.68213	5.5294	6.22691	6.63109	7.31994	5.94206	5.95996	6.11356	6.38721
ENSMUSG00000053541	Gvin-ps6	0.898753	6.36331	15.5509	8.03134e-05	0.00205572	6.16382	5.90387	5.43266	5.50513	6.14239	6.32877	6.36975	4.96659	6.25581	6.80707	6.82934	6.19546	7.49297	6.30079	6.85137
ENSMUSG00000066877	Nck2	0.896068	3.59389	8.11801	0.00438277	0.0389204	2.02382	2.62321	3.29564	3.16427	2.68809	3.33823	1.98014	4.01081	3.3754	4.10099	4.44144	4.50527	3.47472	3.97783	4.0599
ENSMUSG00000026923	Notch1	0.895151	5.42569	16.7339	4.3005e-05	0.00127853	4.82435	5.23018	4.29137	4.81456	3.65331	5.51617	4.82135	5.40502	4.76673	6.27187	6.04478	5.07623	6.0241	5.47709	6.4647
ENSMUSG00000024462	Gabbr1	0.894615	3.52907	5.18674	0.0227598	0.122199	1.8016	3.50738	2.4722	2.46506	4.43301	2.86993	2.71638	1.9551	3.27473	4.08516	3.53045	3.12897	5.03242	3.99936	3.62543
ENSMUSG00000097296	Gm26532	0.894291	2.46279	6.53332	0.0105872	0.0727055	1.25285	1.25811	1.94135	1.97034	1.2086	1.71727	2.63914	2.18927	1.92265	3.05247	2.79551	2.9615	3.07312	3.09252	3.32655
ENSMUSG00000052155	Acvr2a	0.894235	3.32959	5.13652	0.0234275	0.124457	2.60842	2.97812	2.66493	0.626608	-1.70362	3.33823	4.16023	2.68704	3.20349	3.54437	3.96335	4.26564	-2.44658	3.93935	4.51563
ENSMUSG00000001062	Vps9d1	0.893965	4.12733	10.9158	0.000953501	0.0134828	2.16122	3.89912	2.97585	3.32673	1.75523	3.97456	4.41318	3.68645	4.03396	4.69483	4.76346	4.26114	5.0605	4.59848	4.66724
ENSMUSG00000020092	Pald1	0.893006	4.48254	11.2895	0.000779453	0.0117507	3.17934	4.20688	3.80406	3.56247	-3.06941	4.31211	4.86158	3.69282	4.25265	5.26943	5.65388	4.06849	5.1805	4.99397	4.76611
ENSMUSG00000038930	Rccd1	0.892664	4.08206	7.40409	0.00650756	0.0514425	2.78891	2.01962	3.2031	3.11569	2.55605	4.30323	3.67772	3.97469	4.85364	4.66674	4.04293	4.54285	4.71676	4.72342	4.60181
ENSMUSG00000052305	Hbb-bs	0.89227	9.06855	6.93857	0.00843567	0.0619284	9.13187	7.73493	9.12344	7.92439	6.07161	9.39377	8.18838	9.26964	8.29967	9.45709	10.4804	9.18155	8.776	9.01969	9.72382
ENSMUSG00000045730	Adrb2	0.891957	4.65184	7.23613	0.0071451	0.0552951	4.18372	4.34314	3.4405	3.4957	3.05718	4.02404	5.29626	3.61449	4.43476	5.06671	5.69317	4.59027	5.84844	5.47133	2.90641
ENSMUSG00000073940	Hbb-bt	0.891024	6.84972	7.27987	0.00697315	0.0542715	7.00593	5.31499	7.09183	5.56062	4.5064	7.18997	6.06591	6.88742	6.13418	7.29676	8.20945	6.83028	6.45691	6.85027	7.52015
ENSMUSG00000102973	E430014B02Rik	0.889901	2.06959	2.17779	0.140016	0.366421	1.87193	2.61017	0.354213	-0.266161	-3.06941	3.31191	-0.0354379	0.395007	1.96634	2.79141	2.95682	3.08889	3.1483	1.4464	-2.51085
ENSMUSG00000029022	Miip	0.887993	5.64296	11.5959	0.000660991	0.0104074	4.37345	5.14008	4.90459	4.86246	2.70204	5.28766	6.02348	5.37168	5.73069	5.9739	6.04063	6.14382	6.12726	6.71284	5.78669
ENSMUSG00000052336	Cx3cr1	0.883975	4.43609	3.29226	0.0696071	0.243371	4.45208	3.43529	3.73302	4.30953	2.5406	4.67768	4.02507	2.11536	3.53625	4.84338	6.27409	0.796651	6.07454	3.1025	3.54417
ENSMUSG00000067203	H2-K2	0.877704	5.79741	16.5161	4.82387e-05	0.00137437	4.66512	4.91206	4.76266	5.52758	5.01112	6.07074	5.73568	4.98745	5.50672	6.15415	6.31473	6.41802	5.55476	6.73387	6.42269
ENSMUSG00000023008	Fmnl3	0.873709	6.24	15.7387	7.27222e-05	0.00189176	5.67654	6.16687	5.21297	6.05766	5.23635	6.4574	5.28151	5.62239	6.2077	6.57458	6.88824	6.94558	7.10933	6.61859	5.52781
ENSMUSG00000082292	Gm12250	0.873692	4.06892	8.06048	0.00452412	0.0398798	2.35375	4.00252	2.13413	3.3688	3.38582	3.73808	4.14168	3.94832	3.96564	4.54086	3.70834	4.81575	4.67741	4.56638	4.88637
ENSMUSG00000031365	Zfp275	0.87093	3.66088	6.29708	0.0120937	0.0796785	1.3546	2.86192	2.60832	3.83873	3.6676	2.57763	3.46291	3.03653	3.98169	3.85559	3.68018	4.22461	4.70968	4.11729	4.03037
ENSMUSG00000042507	Mideas	0.870361	6.21395	17.8028	2.45022e-05	0.000837712	5.35095	5.77981	4.62319	5.07302	6.20129	6.21974	5.94005	5.8098	6.10271	7.10403	6.40785	6.92296	6.79358	6.52241	6.29398
ENSMUSG00000071203	Naip5	0.869072	4.14559	8.57081	0.00341596	0.0328984	2.35375	3.79926	3.2031	4.145	3.19182	3.70475	3.74686	4.21039	4.10898	4.75276	4.41604	5.24302	3.9413	5.21942	3.23458
ENSMUSG00000039908	Slc26a11	0.868337	5.48682	10.4961	0.00119627	0.0158613	4.48611	4.72817	3.96488	5.2387	5.16762	4.91182	5.13211	5.09952	5.84042	5.94787	5.62092	5.35709	6.95185	6.12462	5.01256
ENSMUSG00000027582	Zgpat	0.866834	6.32739	16.8827	3.97625e-05	0.00120078	5.56244	6.22041	5.50228	6.17373	5.80855	5.83388	5.83861	5.66349	6.55756	6.4493	6.39274	6.77373	7.56922	6.78822	6.10505
ENSMUSG00000027397	Slc20a1	0.865336	6.49531	22.8195	1.77951e-06	0.00010714	5.68796	6.34565	5.85686	5.86392	6.88171	6.28996	5.83139	5.82727	6.16028	6.86539	6.48008	6.85514	7.34159	6.92882	6.87233
ENSMUSG00000044566	Cage1	0.864881	2.57206	4.74943	0.0293079	0.142927	1.25285	1.76111	1.38983	2.40164	1.80779	2.59228	3.10904	2.22485	2.0295	3.38971	3.04782	3.27008	0.788292	2.36561	3.73323
ENSMUSG00000005534	Insr	0.863884	2.71494	1.70002	0.192285	0.437335	1.02489	1.29117	1.38983	0.318573	4.44964	-2.47336	1.57264	2.37494	1.9003	2.93962	2.75558	2.6256	4.55644	2.87681	2.3112
ENSMUSG00000025270	Alas2	0.863589	4.81474	5.31751	0.0211122	0.116154	5.13199	3.50033	4.70646	3.07561	-3.06941	5.39185	3.25426	5.26248	4.0594	5.16034	6.00418	4.53541	4.32141	4.8883	5.94938
ENSMUSG00000001156	Mxd1	0.863122	7.97928	32.188	1.3995e-08	1.88695e-06	7.42535	7.29403	7.16725	7.54694	6.93879	7.9842	7.70274	7.59237	8.20908	8.23835	8.62896	8.34653	8.55304	8.44433	8.25399
ENSMUSG00000072620	Slfn2	0.862604	7.30018	27.3671	1.68267e-07	1.50544e-05	6.48129	6.62139	6.46694	6.52665	7.00148	7.2507	7.50103	6.94056	7.31982	7.6456	7.76966	7.55121	7.72557	7.72419	7.79683
ENSMUSG00000082286	Pisd-ps1	0.862238	2.8951	4.90823	0.026729	0.134672	0.850081	2.36832	1.21128	1.44957	0.952598	3.46307	2.42572	2.79751	3.3591	3.22612	3.49855	3.06843	3.15873	3.96694	3.38216
ENSMUSG00000026637	Traf5	0.862092	5.00217	16.1865	5.7403e-05	0.00155671	3.97589	4.07074	4.30033	4.70061	3.6676	4.9436	4.83585	4.78482	5.1568	5.66513	5.22726	5.29018	4.84498	5.92531	5.6542
ENSMUSG00000020657	Dnajc27	0.862032	2.95049	3.5816	0.0584229	0.219585	1.70216	2.71132	2.8594	1.83285	0.0820975	2.1326	2.89314	3.38211	2.80673	2.95131	2.44	-1.74227	4.85463	2.97789	3.88943
ENSMUSG00000046223	Plaur	0.861775	3.42882	3.38986	0.0655987	0.235815	3.60118	3.25437	3.88373	0.926099	3.25943	1.86939	3.40187	1.59611	2.52931	4.72238	5.2466	2.29661	-2.44658	3.18937	3.59885
ENSMUSG00000103593	Gm37352	0.861405	3.33054	6.14032	0.0132133	0.0846661	1.41866	3.11364	2.60832	3.22964	0.697963	2.53275	3.0406	2.93276	3.34262	3.24524	4.40748	2.26098	4.57213	3.81737	4.11721
ENSMUSG00000039577	Nphp4	0.860338	2.21859	1.28519	0.256936	0.516842	0.983134	0.22938	-3.06941	1.13551	-3.06941	2.96308	3.57085	1.75057	-1.28433	2.73841	2.68646	-0.361625	4.03484	2.86513	1.73534
ENSMUSG00000044452	Zfp507	0.856855	3.77969	12.8549	0.000336588	0.00641864	3.4561	3.43529	3.11442	3.31817	1.45918	3.76419	3.48516	3.92146	2.9766	3.89244	4.03182	4.17761	4.4795	4.43428	4.4465
ENSMUSG00000034855	Cxcl10	0.856319	6.98645	6.1876	0.0128649	0.0833256	5.31774	6.37967	5.42449	5.84616	6.85853	7.42043	7.51191	6.7026	6.35674	6.78438	6.04754	7.31701	7.27665	8.34376	7.6911
ENSMUSG00000052736	Klrc2	0.855208	6.67903	25.9974	3.41884e-07	2.7503e-05	6.2177	5.99697	5.74151	6.1144	6.15386	6.72676	6.65615	6.28784	6.81074	6.87309	7.52735	6.92865	6.80192	7.18928	6.98374
ENSMUSG00000049866	Arl4c	0.855073	3.01563	7.17652	0.00738639	0.0564775	2.49415	1.76111	2.96462	2.65381	2.10944	3.32951	2.31418	2.59486	2.57236	3.13679	3.68018	3.00523	3.86056	3.67075	3.32655
ENSMUSG00000040483	Xaf1	0.854885	6.12674	24.1861	8.74617e-07	5.98051e-05	5.11033	5.69436	5.65157	5.72023	6.12178	5.95504	5.78582	5.65047	5.81526	6.14654	5.97259	6.69998	6.87647	6.93372	6.46194
ENSMUSG00000020424	Castor1	0.854835	3.32352	6.01289	0.0142018	0.0888006	1.53882	2.93694	2.59382	2.41776	-3.06941	3.97456	3.13741	2.15279	3.53625	3.97494	4.10251	3.89339	3.80189	4.16571	2.99061
ENSMUSG00000024677	Ms4a6b	0.854761	6.53691	29.9786	4.36832e-08	4.97832e-06	5.71372	6.0462	6.17941	5.94262	5.72047	6.51909	6.49925	6.47956	6.10271	6.92737	7.0627	6.93361	6.59864	7.13802	7.04471
ENSMUSG00000078921	Tgtp2	0.854141	3.42703	7.87701	0.00500672	0.042303	1.89464	2.45838	2.71941	3.03439	3.333	3.57058	3.67127	2.97517	2.68125	4.04207	3.53832	3.77208	4.08491	4.04148	3.72711
ENSMUSG00000031712	Il15	0.853276	2.45625	2.10788	0.146542	0.375495	1.5097	-1.1465	2.45625	2.0134	2.64541	2.09194	3.21043	0.824156	0.42562	2.8797	2.3887	4.10913	3.095	1.90002	2.19178
ENSMUSG00000056952	Tatdn2	0.853174	3.63129	7.68428	0.00557041	0.0456945	3.01294	3.67328	3.47257	2.77137	3.00186	2.89379	3.37035	2.24232	3.71977	4.73258	3.75635	3.01595	4.8222	4.11729	3.27711
ENSMUSG00000031389	Arhgap4	0.850935	7.10462	29.0606	7.01509e-08	7.29951e-06	6.73034	6.53521	6.89141	6.65202	5.56502	7.25818	6.75176	6.72062	6.8859	7.4478	7.59397	7.33265	7.52808	7.54683	7.73981
ENSMUSG00000024424	Ttc39c	0.85041	4.79229	9.83593	0.00171136	0.0203767	3.49376	4.24111	4.43663	4.0133	-3.06941	4.89714	4.48852	4.21924	5.1568	4.57526	4.95195	4.9699	6.16525	5.45583	5.29514
ENSMUSG00000019822	Smpd2	0.8504	3.83717	7.90627	0.00492638	0.0418087	3.27761	4.03703	2.26807	3.92019	0.165024	3.14305	3.8361	3.46628	2.77022	4.33762	4.3727	4.4667	4.77214	3.43037	4.64792
ENSMUSG00000050240	Hic2	0.846976	2.63317	2.99439	0.0835534	0.271875	2.16122	0.877753	0.717508	-1.073	2.44428	3.36408	2.75351	2.34291	2.64137	2.95131	3.79626	2.33138	0.199355	3.79292	3.19963
ENSMUSG00000098090	2700099C18Rik	0.844856	3.02954	6.99926	0.00815432	0.0603723	2.91641	3.00825	3.22209	2.58411	-0.199801	2.71787	1.89409	2.42168	2.85402	4.15253	3.29071	3.46273	2.80755	3.98324	2.68423
ENSMUSG00000070369	Itgad	0.844787	5.38961	10.9183	0.000952206	0.0134844	4.63847	4.5789	4.13984	5.31383	3.63161	5.57821	5.49385	4.68616	5.51226	5.50381	4.84184	5.9336	5.93743	6.21251	6.23587
ENSMUSG00000039997	Ifi203	0.842036	6.56031	26.7065	2.36828e-07	2.00633e-05	5.88506	6.42505	5.68958	5.93284	6.01405	6.57457	6.65452	6.13959	6.20428	6.81829	6.5391	7.264	6.91465	7.00264	7.17525
ENSMUSG00000097352	C920009B18Rik	0.841501	2.08645	2.08148	0.149095	0.379396	2.76447	1.73733	1.45549	-0.166671	0.90514	2.63537	0.197937	1.7986	1.54443	-0.311574	3.60725	2.41481	2.94643	2.95603	-0.67567
ENSMUSG00000085396	Firre	0.841466	3.19347	3.96211	0.0465354	0.191112	2.40208	3.57605	2.71941	2.83277	1.42594	3.42265	0.0466206	1.45341	3.5931	2.90397	3.13341	4.49764	3.44094	2.98869	4.27663
ENSMUSG00000026656	Fcgr2b	0.841208	3.05226	3.28947	0.0697255	0.24334	4.08354	1.61212	2.48797	1.17398	3.58719	2.09194	1.04318	1.82202	2.85402	3.22612	4.44563	2.7971	3.46635	3.3149	3.07981
ENSMUSG00000062519	Zfp398	0.840466	3.62196	3.69012	0.0547356	0.210859	3.24265	1.95921	3.7914	1.24797	-3.06941	4.2395	2.15681	3.14266	4.33412	3.95765	3.80933	4.24755	5.16506	3.44613	2.89554
ENSMUSG00000090394	4930523C07Rik	0.838013	6.66222	20.6926	5.39226e-06	0.000242348	6.12834	6.31986	5.98189	6.03172	7.01412	6.08117	6.08788	6.12436	6.68807	7.22634	7.05037	6.85887	7.34559	7.14105	6.65572
ENSMUSG00000020641	Rsad2	0.835498	4.34715	8.73813	0.00311625	0.030818	3.88811	2.89455	3.63724	3.24779	4.13689	4.59642	4.88964	3.45134	3.38348	4.23136	5.1343	4.91937	4.20045	4.9421	5.13092
ENSMUSG00000047909	Ankrd16	0.832913	4.86662	8.14868	0.00430925	0.0385537	4.53027	3.92567	3.77863	4.73317	5.55736	3.91752	4.18762	3.71175	4.73234	5.61088	4.97822	4.61518	6.24326	4.7363	4.98717
ENSMUSG00000019850	Tnfaip3	0.832795	10.5575	42.532	6.95346e-11	1.90187e-08	10.1796	10.4712	9.8497	10.0459	9.77558	10.7631	10.2971	10.2149	10.3975	10.8812	10.9496	10.9423	11.038	10.8934	10.8147
ENSMUSG00000027411	Vps16	0.831396	6.4734	14.341	0.000152503	0.0034432	6.23114	6.01068	5.20821	5.69068	5.46833	6.86517	6.59525	5.74541	6.45873	7.16114	6.82453	6.1848	6.96602	7.23764	6.64926
ENSMUSG00000000531	Tamalin	0.831369	3.8033	7.67977	0.00558434	0.0457304	3.06391	3.39784	2.90711	2.91456	4.32445	2.92885	3.25426	3.31765	2.77022	4.02004	4.10781	4.39454	5.16764	4.3942	3.34266
ENSMUSG00000016763	Scube1	0.827489	2.65179	1.76307	0.184242	0.427264	3.30329	-0.251984	2.60832	-0.0736012	3.14151	2.51748	0.82801	0.395007	1.51531	3.65574	1.76748	1.14825	4.66283	2.44622	2.85118
ENSMUSG00000039990	Edrf1	0.82651	4.65956	7.50991	0.00613604	0.0491551	4.84198	4.45675	5.00668	4.25675	0.165024	4.32971	3.94174	4.20594	3.85957	4.3242	5.11075	3.79094	5.54286	5.44214	5.61826
ENSMUSG00000014444	Piezo1	0.826312	2.68752	4.48711	0.0341514	0.158014	2.40208	2.98823	2.30416	1.09599	-3.06941	3.06114	1.87175	1.97613	2.07011	3.32828	3.54614	1.72031	3.39757	2.34894	3.94852
ENSMUSG00000063268	Parp10	0.825789	6.2951	28.9974	7.24749e-08	7.38087e-06	5.87225	5.71735	5.56498	5.42964	6.08498	6.07205	5.99016	6.07647	5.85648	6.5039	6.41107	6.48808	7.20362	7.00331	6.79248
ENSMUSG00000024778	Fas	0.824925	2.57746	2.92847	0.0870299	0.279952	0.356307	1.66351	1.54869	1.83285	-3.06941	2.47066	3.5639	2.74945	2.37576	1.95025	3.59976	2.26098	3.07312	2.91129	3.63854
ENSMUSG00000050921	P2ry10	0.823825	8.15502	17.5534	2.79355e-05	0.000922162	7.49896	7.57217	7.30163	7.82705	6.6065	8.35777	8.33362	7.87659	8.33108	8.40489	8.17138	8.78926	8.74281	8.53028	8.43745
ENSMUSG00000024399	Ltb	0.823253	7.07898	11.1706	0.000831059	0.0122963	5.5464	6.26164	4.71988	6.53314	7.12573	7.16078	7.03979	6.4261	7.14251	7.33017	6.90507	7.58852	7.8698	7.97471	7.53424
ENSMUSG00000108414	Snhg1	0.822989	6.30892	24.7764	6.43797e-07	4.66899e-05	5.43272	6.01191	5.53112	6.04993	6.32591	5.82925	6.0184	6.05686	6.01571	6.76463	6.40139	6.98092	7.13464	6.66227	6.21961
ENSMUSG00000110902	Gm33104	0.822962	4.73829	12.1502	0.000490813	0.00849648	4.13211	4.76687	3.75926	3.35212	4.34238	4.41048	4.22334	4.46594	4.84488	4.81167	5.29151	4.4667	5.39414	5.72824	5.18553
ENSMUSG00000018927	Ccl6	0.822206	3.02375	2.50086	0.113784	0.325539	2.68855	3.15013	3.29564	1.73333	2.68809	0.352794	3.0406	1.99686	2.94418	4.21691	5.19528	1.82162	1.20531	1.70414	0.762298
ENSMUSG00000030669	Calca	0.822032	3.40865	8.25175	0.00407127	0.0369075	2.96011	2.90526	2.48797	2.94824	2.65978	3.13306	3.31347	3.41329	3.02905	3.61956	2.92117	3.77208	3.59478	4.48095	4.2384
ENSMUSG00000037573	Tob1	0.820613	5.61612	13.0727	0.000299624	0.00590185	4.34076	4.68219	4.73318	5.26789	4.63196	5.84921	5.93467	5.08507	5.52327	5.7157	5.82282	6.08518	6.39871	6.09742	6.15494
ENSMUSG00000011171	Vipr2	0.81815	3.99417	6.6145	0.0101152	0.0701685	2.68855	3.75847	3.27761	3.75873	3.28746	4.05081	3.63194	2.51087	4.2349	3.31023	3.35448	4.75301	4.49604	5.33613	4.49054
ENSMUSG00000023259	Slc26a6	0.817134	2.91056	3.75938	0.052512	0.206362	1.59535	2.33701	3.04146	2.2297	-3.06941	2.09194	1.04318	2.68704	4.00283	3.78549	3.28137	3.77839	1.42855	3.17998	3.79307
ENSMUSG00000026177	Slc11a1	0.816274	2.95844	2.23629	0.134804	0.359064	2.59462	2.59701	3.19352	3.40159	-3.06941	2.05009	1.36442	2.94348	1.96634	3.78549	4.29589	4.15838	-3.06941	2.967	2.83988
ENSMUSG00000003154	Foxj2	0.81492	4.74789	12.7829	0.000349802	0.00659184	4.70741	4.54846	3.9928	3.89162	2.96762	4.23484	4.71244	4.1093	4.77596	4.71554	4.71222	5.39867	5.76899	5.44998	5.01508
ENSMUSG00000022389	Tef	0.814836	4.07428	8.68879	0.00320172	0.0313396	4.04347	4.24534	2.78473	3.67404	1.55454	4.09778	2.67828	4.27122	3.44654	4.3465	4.67702	4.02135	4.38496	4.99129	4.70199
ENSMUSG00000018378	Cuedc1	0.813886	4.36541	11.0116	0.000905434	0.0129951	3.66199	4.05158	3.2031	3.45723	3.97968	3.81505	4.22334	3.59423	4.30038	4.89575	4.93119	4.02135	5.82408	4.86796	4.10309
ENSMUSG00000062906	Hdac10	0.812667	4.78566	10.3324	0.00130716	0.0167741	3.91612	3.75847	4.90753	4.14015	0.0820975	4.97469	4.21892	4.6007	4.52152	5.47575	5.04601	5.18479	5.42471	5.18695	5.51897
ENSMUSG00000038535	Zfp280d	0.81222	4.03847	10.4578	0.00122132	0.0159505	4.01785	2.75935	3.65831	3.51081	3.68175	4.02404	2.63914	3.78509	3.80647	4.51352	4.6591	4.10411	4.77214	4.38196	4.52272
ENSMUSG00000008206	Cers4	0.812027	5.41598	15.3066	9.13978e-05	0.00226671	5.15802	5.05363	4.33999	4.99728	4.92748	5.45935	4.93614	5.20128	5.07435	5.95224	5.65207	4.55025	6.19595	6.23764	5.89307
ENSMUSG00000102212	C230085N15Rik	0.811749	3.55936	3.29431	0.0695203	0.243245	3.22484	3.32789	1.94135	2.05522	4.81322	1.35435	1.87175	2.51087	3.80647	4.47354	4.30975	3.86401	4.29801	3.84141	2.3112
ENSMUSG00000043263	Ifi209	0.810494	6.35051	16.9587	3.82024e-05	0.00117215	5.7929	5.96915	5.28246	5.68736	5.24113	6.70164	6.35674	6.17185	6.16263	6.44827	6.61267	6.99522	6.51285	7.01194	6.8422
ENSMUSG00000062729	Ppox	0.809697	5.84412	22.7927	1.80452e-06	0.000107967	5.10304	5.87554	5.18904	5.2387	5.27186	5.7563	5.41687	5.47318	5.00271	6.41699	6.20781	6.11542	6.81928	6.19512	6.08004
ENSMUSG00000012640	Zfp715	0.807613	3.86318	6.38844	0.0114866	0.0768423	3.31175	3.46456	3.44859	3.4257	0.90514	3.59988	4.07481	4.30901	2.07011	5.01752	3.3897	4.61518	4.62573	3.55919	4.08405
ENSMUSG00000073409	H2-Q6	0.806921	6.96529	29.4838	5.6386e-08	6.1339e-06	6.35295	6.49764	5.99713	6.20193	6.40374	7.00042	6.77301	6.52398	6.99342	7.21729	7.35488	7.51763	7.59488	7.45533	7.3104
ENSMUSG00000062590	Armc9	0.806592	2.89692	3.4822	0.062032	0.227784	1.53882	2.07761	2.56436	1.97034	3.09996	2.22953	0.0466206	2.6218	3.52168	3.54437	2.85971	3.38211	2.06041	4.50372	2.73393
ENSMUSG00000021457	Syk	0.805825	6.48589	11.062	0.000881173	0.0128394	5.93929	6.13536	6.14002	5.54969	3.80323	6.77893	6.21753	6.04446	6.85063	6.67758	6.67287	6.74742	7.10529	7.0537	7.06002
ENSMUSG00000020732	Rab37	0.804947	6.85687	27.2823	1.75809e-07	1.55835e-05	6.16615	6.58603	5.76759	6.57146	5.94093	6.85306	6.70593	6.54612	6.85063	7.18671	7.07627	7.29185	7.22176	7.4742	7.37937
ENSMUSG00000105201	Gm43362	0.804339	2.4488	3.67545	0.0552193	0.211615	1.93899	2.33701	0.917143	1.09599	-2.45992	2.69089	2.28067	2.22485	2.79466	3.26411	2.74201	2.16785	3.69131	2.75551	2.45151
ENSMUSG00000086503	Xist	0.803991	6.6186	12.2027	0.000477209	0.00829096	5.9461	6.41477	5.85686	6.04864	6.85385	6.56624	5.40136	6.00535	6.68316	6.79008	6.70817	7.14505	7.84216	6.84284	6.36175
ENSMUSG00000057596	Trim30d	0.803082	3.79107	9.36356	0.00221342	0.0248406	3.31175	3.23751	3.07318	2.24785	3.16185	3.57796	4.17399	3.37421	3.49955	4.01448	4.51902	4.04249	4.07943	4.47327	4.30979
ENSMUSG00000055240	Zfp101	0.802349	2.9451	1.97	0.160447	0.394747	1.3546	-1.33538	2.23105	2.69407	2.28655	2.1326	1.36442	3.58056	3.70695	2.66931	2.58377	4.32723	4.26461	2.82951	2.55192
ENSMUSG00000074604	Mgst2	0.800446	3.52341	6.66878	0.00981163	0.0687101	3.26024	2.47286	2.89533	1.92595	3.60215	3.47102	2.92603	3.35827	3.4921	3.66996	4.68058	3.21528	4.30272	3.5	3.92196
ENSMUSG00000078546	Zfp995	0.799657	2.3115	3.849	0.0497756	0.199624	1.91698	1.22429	1.79684	2.54061	-1.70362	1.74376	2.37897	2.46696	2.49988	3.47317	2.59889	2.539	-2.44658	2.93384	3.03094
ENSMUSG00000023905	Tnfrsf12a	0.797948	3.0265	4.30616	0.0379747	0.169084	3.03354	1.91748	0.662962	2.41776	-2.45992	2.78319	3.4998	2.66129	2.73276	3.9165	3.18443	3.47055	3.48304	4.33192	2.43657
ENSMUSG00000050605	Zfp61	0.797819	2.39322	2.1919	0.138738	0.364873	2.10393	2.28873	1.21128	2.19271	3.11046	0.915677	1.67938	0.26431	2.45457	1.45461	1.29681	3.61866	2.65385	2.97789	3.413
ENSMUSG00000043587	Pxylp1	0.797528	3.80366	4.91044	0.0266949	0.134642	3.04374	3.3594	2.7719	2.3353	3.16185	3.92911	3.67127	3.53167	3.63432	3.72548	5.06247	0.746003	4.64069	4.81733	4.06961
ENSMUSG00000039934	Gsap	0.797521	6.60335	26.2751	2.96084e-07	2.42257e-05	5.77159	6.06424	5.94093	6.27232	6.01265	6.47628	6.50107	6.43468	6.23698	6.69246	7.34426	7.04058	6.78182	7.22456	7.07637
ENSMUSG00000021706	Zfyve16	0.797296	3.66081	7.40497	0.00650438	0.0514598	3.54489	3.50033	4.46082	3.23874	1.12821	2.32034	3.03055	3.09539	3.05962	4.01448	4.51902	3.72709	4.25492	4.01	3.95901
ENSMUSG00000029605	Oas1b	0.796337	2.47667	2.20195	0.137836	0.3631	-0.0146586	0.787974	1.74527	2.26577	3.32401	2.33784	1.48706	1.72595	2.62783	3.08467	2.61386	1.69383	3.32536	1.09286	3.93796
ENSMUSG00000021701	Plk2	0.796041	5.26017	9.21735	0.00239732	0.0261683	4.05359	4.93577	5.07877	5.03172	4.87303	5.51425	5.30045	3.97469	4.53971	5.66335	5.61907	5.94628	6.52398	4.71368	4.81311
ENSMUSG00000026872	Zeb2	0.794716	4.9346	5.60981	0.0178602	0.104317	4.76399	4.09901	4.33999	3.36048	1.35707	5.51232	4.89519	4.34987	4.92734	5.29947	6.35649	4.88175	3.92917	5.1441	5.7479
ENSMUSG00000032661	Oas3	0.793985	4.39828	14.7229	0.000124528	0.00290049	3.23377	3.85558	3.63015	4.22961	3.65331	4.35571	4.29224	3.9799	3.83031	4.84024	4.64823	4.95604	4.55644	4.94488	5.30545
ENSMUSG00000032594	Ip6k1	0.793936	5.87587	21.4029	3.72209e-06	0.000179957	5.80193	5.70667	5.5926	5.32882	4.66082	5.71002	5.82122	5.2539	5.52327	5.90944	6.51439	5.98774	6.63644	6.35085	6.12963
ENSMUSG00000056144	Trim34a	0.79301	3.73197	11.1378	0.000845843	0.0124382	2.97083	3.0762	3.4405	3.37706	2.82189	4.03481	3.46291	3.12394	3.23955	4.0311	3.92786	4.28351	4.45432	4.38196	3.94325
ENSMUSG00000074909	Ranbp6	0.792964	3.53461	3.98374	0.0459414	0.190059	3.80666	1.89615	2.63691	2.40164	1.72822	4.58181	2.22888	3.20635	2.83057	4.15759	3.82227	4.91078	3.97709	2.69082	3.59885
ENSMUSG00000042659	Arrdc4	0.792796	5.37576	12.0689	0.000512712	0.00873344	3.5232	5.16926	4.38702	4.70718	4.93341	5.39394	5.4072	5.20351	5.39725	5.64367	5.25379	5.89199	6.11527	5.83239	5.91747
ENSMUSG00000060477	Irak2	0.791667	7.08141	20.3553	6.43145e-06	0.000282423	6.47188	6.88427	6.09952	6.6469	6.08897	7.07143	6.79023	6.52576	7.45104	7.28411	7.20541	7.56816	7.9262	7.50698	7.29548
ENSMUSG00000049882	Vcpkmt	0.790456	2.90857	7.13361	0.00756523	0.0573866	2.30374	2.9159	2.63691	2.49576	2.49325	2.15252	2.39473	2.55347	2.8187	3.15713	3.54614	3.28789	3.47472	3.15141	3.27711
ENSMUSG00000007589	Tinf2	0.789962	6.78019	14.3021	0.000155688	0.00350683	5.53741	6.25223	5.98884	6.36771	7.21844	6.3856	6.42353	6.26024	6.91685	7.04046	7.11032	7.07817	7.84982	6.95591	6.70562
ENSMUSG00000045087	S1pr5	0.788109	5.36271	5.16931	0.0229893	0.123085	5.28803	4.81312	4.06293	4.38115	2.95602	5.35795	5.24721	4.59051	5.86804	5.50975	7.07897	4.24299	4.75849	5.69234	6.01745
ENSMUSG00000050973	Gdpgp1	0.786787	2.44373	1.90601	0.167407	0.404083	1.89464	1.89615	2.88345	2.61239	-3.06941	2.56283	2.47101	0.331138	2.61416	1.69608	2.67223	2.65335	3.76824	1.90002	3.08939
ENSMUSG00000032122	Slc37a2	0.78654	3.30907	2.04617	0.15259	0.384002	3.3777	1.71314	-2.47283	3.56247	-2.03277	3.60712	2.55752	3.03653	3.82438	3.24524	4.29589	2.43093	4.98926	3.17998	2.82848
ENSMUSG00000028134	Ptbp2	0.785963	3.7734	7.357	0.00668023	0.052504	3.32852	3.61573	4.2081	2.7203	2.49325	3.27606	3.15601	2.93276	3.81246	4.81807	4.1288	2.90491	4.72028	4.03628	3.99513
ENSMUSG00000072721	Klra14-ps	0.785847	6.43429	15.753	7.21718e-05	0.00189288	5.33236	5.92771	5.09173	6.15342	5.71704	6.4959	6.58242	6.38541	6.61874	6.62198	6.7003	6.84915	6.97638	7.00131	6.62064
ENSMUSG00000004933	Matk	0.785759	3.903	2.41392	0.120261	0.33574	-3.06941	2.45838	2.00851	3.52576	3.74377	3.47893	4.06991	3.68645	4.32995	3.66996	3.2142	4.02135	4.49192	5.48856	4.54028
ENSMUSG00000027514	Zbp1	0.785696	6.60395	25.1592	5.27882e-07	3.97907e-05	5.55176	6.1078	5.83081	6.18908	6.77189	6.38455	6.47259	6.15811	6.34541	7.1216	6.93741	6.75944	7.03345	7.30673	6.90117
ENSMUSG00000029166	Mapre3	0.785562	2.22813	2.86552	0.0904964	0.286577	-0.640285	1.47501	1.42303	1.35229	0.165024	2.51748	2.00087	2.34291	2.92217	2.98582	2.70055	2.0051	3.0054	2.71704	2.3595
ENSMUSG00000000732	Icosl	0.785507	3.5787	3.79629	0.0513663	0.20353	2.25193	3.36717	1.42303	3.54056	-3.06941	3.73147	3.05058	4.3007	3.13813	3.59741	3.49855	3.74654	5.05214	3.40639	4.25125
ENSMUSG00000016496	Cd274	0.784134	6.02375	14.0049	0.000182337	0.00399431	5.85209	6.08677	4.73978	6.17729	5.65742	5.82615	5.53353	5.21903	5.46925	6.33458	6.24914	6.91511	6.8421	6.19978	5.65581
ENSMUSG00000029060	Mib2	0.78167	5.26509	8.51895	0.00351467	0.0334453	4.5375	5.65364	4.66543	4.16424	1.58498	5.36437	4.60143	4.76381	5.30667	5.81821	5.43537	5.22464	6.15357	6.08111	5.6083
ENSMUSG00000095432	Zfp748	0.779996	3.45348	4.19969	0.0404313	0.176091	2.08431	3.70429	2.69243	2.26577	-3.06941	4.22547	3.60511	3.56676	1.73331	3.35493	3.80933	3.95043	4.28855	4.20794	3.57177
ENSMUSG00000034853	Acot11	0.77976	3.15328	3.84827	0.0497974	0.199628	1.14337	3.60919	2.37374	2.89166	2.08835	2.22953	1.84906	1.62303	4.10898	3.67702	3.79626	3.03717	2.69742	3.86506	4.13582
ENSMUSG00000034110	Kctd7	0.779019	3.94392	7.90871	0.00491974	0.0418637	3.5232	4.05639	2.33937	3.28341	1.9075	4.03481	3.63194	3.01637	4.39933	4.17265	4.54268	4.05814	4.11199	4.97779	4.27663
ENSMUSG00000039096	Rsad1	0.778143	2.90674	2.87595	0.0899117	0.285765	-0.293821	3.38259	3.17414	1.48059	2.82189	2.83339	2.10029	2.22485	2.37576	3.80495	2.4567	3.50903	3.49131	3.90554	2.02211
ENSMUSG00000001588	Acap1	0.777801	9.21925	54.4776	1.57227e-13	1.25428e-10	8.66579	8.82106	8.46399	8.51522	8.84156	8.95386	8.8889	8.88146	9.30526	9.57902	9.5811	9.42648	9.86776	9.70834	9.71505
ENSMUSG00000038058	Nod1	0.777493	6.6268	10.8812	0.000971442	0.0136358	5.63164	5.9264	5.61253	5.82214	5.45603	7.03301	6.5944	6.68034	6.82564	7.0736	6.9654	7.15722	5.9953	7.2348	7.34129
ENSMUSG00000022884	Eif4a2	0.777416	7.58031	47.4659	5.59681e-12	2.23243e-09	6.97897	7.3372	7.07234	7.40204	7.2263	7.35856	7.42349	7.3066	7.19396	7.83222	7.88173	8.01273	8.23079	7.97335	7.74966
ENSMUSG00000043923	Ccdc84	0.777091	3.89167	11.5907	0.000662811	0.0104189	3.09364	3.46456	3.09395	3.25678	3.90324	3.2941	4.065	3.63448	3.57205	4.25984	4.58887	4.06333	4.19539	4.48477	4.21233
ENSMUSG00000012126	Ubxn11	0.776461	5.56243	19.1978	1.17847e-05	0.000464257	4.76399	4.63469	5.10458	4.8417	5.63396	5.10558	5.17151	4.89384	5.55223	5.80216	6.02392	6.08263	5.97332	6.31051	6.04847
ENSMUSG00000017969	Ptgis	0.776155	2.79411	2.59017	0.107529	0.314601	1.72767	1.97963	2.30416	3.15468	-3.06941	2.43859	3.37035	2.82095	0.150564	3.15713	1.79401	3.53909	3.84127	3.7743	2.78198
ENSMUSG00000040891	Foxa3	0.772953	2.93615	2.06969	0.150252	0.381226	0.540322	2.57033	-0.0391231	1.83285	-3.06941	3.57796	3.75908	2.67422	3.07966	2.8797	2.33552	3.40677	4.19539	3.78053	2.88457
ENSMUSG00000022708	Zbtb20	0.772873	5.58615	9.26815	0.00233174	0.0257756	4.97308	5.76224	4.508	4.26122	5.42061	5.92786	4.75577	4.92392	5.58063	6.42015	5.87811	6.14627	6.43777	5.57893	5.10282
ENSMUSG00000042628	Zfyve1	0.77245	3.53878	5.35998	0.020604	0.114343	3.18856	2.73554	2.39062	2.66736	4.04134	3.23929	2.99998	2.18927	3.85957	3.26411	4.07032	3.38211	4.50015	3.994	4.22107
ENSMUSG00000022799	Arhgap31	0.771927	2.90583	4.4448	0.0350078	0.160426	3.10342	2.66163	3.12455	1.59841	0.805267	2.54787	2.22888	2.13419	2.66808	3.90452	3.70834	1.96137	3.25906	2.13216	4.07444
ENSMUSG00000060862	Zbtb40	0.770268	3.35451	3.26911	0.070596	0.244861	2.97083	2.54315	3.33106	1.59841	3.8541	3.6912	0.575022	2.68704	2.6943	3.58245	3.29071	3.18708	4.74817	4.48477	2.29473
ENSMUSG00000015597	Zfp318	0.770035	3.68288	4.66778	0.0307336	0.147033	2.56662	3.25437	1.38983	3.61933	4.21681	2.97431	3.69054	2.90012	3.3591	3.58245	3.72911	3.84006	4.56822	4.76172	3.88943
ENSMUSG00000027863	Cd2	0.769273	8.10277	22.4129	2.19888e-06	0.000126047	7.22273	7.40341	6.96512	7.52059	7.88059	7.96849	8.28108	7.81408	8.20823	8.42992	8.63516	8.20897	8.58093	8.66942	8.45075
ENSMUSG00000113035	5830428M24Rik	0.769031	3.01991	3.76444	0.0523535	0.206247	1.75274	2.45838	1.79684	2.66736	3.49403	2.64945	3.25426	1.7009	3.01871	3.09525	3.03675	2.99442	4.27902	2.62308	3.83922
ENSMUSG00000018372	Cep95	0.767502	3.83201	7.0898	0.00775241	0.0584821	4.18372	2.73554	3.04146	3.77759	2.35879	3.97456	4.05512	2.74945	2.8656	4.57148	4.23427	3.23378	4.30272	4.26683	4.60849
ENSMUSG00000040414	Slc25a28	0.765569	4.31837	12.4845	0.000410347	0.00735628	3.6947	3.76437	3.88373	3.7332	4.22649	4.08747	3.95242	3.8662	3.98701	4.77924	4.54268	4.73039	5.331	4.93653	3.90036
ENSMUSG00000035929	H2-Q4	0.76542	3.43395	8.002	0.00467258	0.0405536	2.41784	3.03776	2.4722	3.00269	3.27818	3.30303	2.59891	3.08574	3.4695	3.61222	3.96335	3.48607	4.20549	3.84141	4.17233
ENSMUSG00000052584	Serp2	0.765356	2.6945	3.68972	0.0547489	0.21074	1.44965	1.50349	2.00851	2.46506	2.85973	2.51748	2.31418	3.11448	2.18552	3.08467	2.68646	2.65335	1.245	3.90554	3.6122
ENSMUSG00000032596	Uba7	0.765049	6.82141	22.1884	2.4716e-06	0.000134435	5.95558	6.2997	6.60626	6.1879	5.56311	6.6137	6.89016	6.60638	6.66919	7.31724	7.12476	7.25214	7.55646	7.06396	7.21682
ENSMUSG00000044867	Gimap1os	0.764978	3.60591	8.26762	0.00403583	0.0366556	2.12328	3.47179	2.96462	3.30956	2.3936	3.33823	3.37035	3.45134	3.80647	3.84936	4.29589	4.03196	4.11199	4.194	3.6835
ENSMUSG00000045098	Kmt5b	0.764813	5.57967	8.32397	0.00391254	0.0360835	5.37939	4.74318	4.16459	5.1832	3.05718	6.14468	5.31708	5.40696	5.72116	6.04518	5.90422	5.63969	6.48515	5.69564	5.98702
ENSMUSG00000037315	Jade3	0.763925	2.10647	1.83058	0.176059	0.416665	2.6755	1.47501	2.23105	-1.26547	0.0820975	0.716055	2.08094	-0.423699	2.92217	3.31928	1.82006	2.78461	-3.06941	2.84148	2.87353
ENSMUSG00000032899	Styk1	0.760766	8.0265	23.6484	1.1564e-06	7.47985e-05	7.20183	7.66099	7.02108	7.60528	7.52255	8.12691	8.01673	7.73878	7.77316	8.35075	7.87165	8.58807	8.86565	8.401	8.37617
ENSMUSG00000049410	Zfp683	0.760359	2.60514	2.55979	0.109613	0.318653	0.219145	1.99976	-0.132518	2.59832	-1.4358	2.64945	2.99998	2.87794	2.62783	2.77834	2.03548	3.4149	2.83382	3.21721	3.6835
ENSMUSG00000074063	Osgin1	0.758782	7.79836	13.1465	0.000288059	0.00574498	6.91309	7.22354	6.47785	7.49803	8.38745	7.32605	7.68803	6.74992	7.39018	7.8239	7.88982	8.30367	8.776	8.47947	7.95058
ENSMUSG00000002109	Ddb2	0.757178	4.11436	11.2485	0.000796889	0.0119197	3.28623	3.50738	3.7914	3.59827	3.8541	3.28511	4.27957	3.38997	4.0844	4.49766	4.34157	4.63619	4.59918	4.38196	4.85021
ENSMUSG00000022562	Oplah	0.756603	3.66784	4.61026	0.0317812	0.151138	3.35332	3.61573	3.29564	2.8207	1.35707	2.95176	3.68415	1.15449	4.37116	3.92245	4.00369	3.71397	4.79572	4.49617	3.40536
ENSMUSG00000061079	Zfp143	0.756403	4.4005	11.3881	0.000739162	0.0113397	3.99702	4.56882	4.5686	3.08574	3.84784	3.6912	3.75908	4.40132	3.62071	4.85898	4.69825	4.62922	4.89261	4.58073	5.21864
ENSMUSG00000060678	H4c3	0.755899	3.64879	9.95837	0.0016012	0.0195514	2.75209	2.71132	3.23149	3.39346	3.38582	2.63537	2.72887	3.6607	3.62753	4.35533	4.56211	4.206	4.19539	3.69734	3.68981
ENSMUSG00000004568	Arhgef18	0.753558	5.85676	8.76827	0.00306516	0.0306292	4.81843	5.29273	5.21534	4.25226	3.96818	6.11708	5.8572	5.6748	6.35468	6.48291	6.73836	5.93925	6.20353	6.03754	6.1854
ENSMUSG00000050192	Eif5a2	0.752072	2.16244	1.67724	0.195291	0.441029	2.35375	-0.570367	1.0506	-0.166671	-3.06941	2.60679	2.33066	3.10497	1.9877	3.44036	2.74201	2.70729	-0.985574	0.315574	3.12708
ENSMUSG00000027219	Slc28a2	0.752019	5.90281	8.91874	0.00282259	0.0288682	5.34684	5.73397	5.56869	5.30952	2.74311	5.99419	5.96796	6.09221	5.47493	6.02458	6.37747	6.36447	6.12061	6.15971	6.62888
ENSMUSG00000110148	5830408C22Rik	0.751777	2.87252	5.34112	0.0208281	0.115186	2.35375	2.61017	2.42381	2.31823	1.85851	2.26654	2.62585	2.49638	3.1189	2.96291	2.79551	3.11906	3.92917	3.61605	3.07981
ENSMUSG00000091144	Phf11c	0.751764	3.46939	3.83769	0.0501125	0.200471	1.25285	3.10437	2.23105	2.83277	3.89111	3.25779	3.21043	3.05642	3.60697	4.13214	3.0256	2.50894	4.32604	4.45391	3.99002
ENSMUSG00000015839	Nfe2l2	0.751576	6.49801	17.0531	3.63489e-05	0.00112248	5.65343	6.13309	5.56125	6.39239	6.26494	6.24314	6.15532	6.21451	6.71793	6.5689	6.26107	7.01407	7.23906	6.86427	7.04594
ENSMUSG00000027583	Zbtb46	0.749596	4.90933	8.17553	0.00424592	0.0382014	3.94359	4.3392	3.84138	4.47657	3.12089	5.18506	5.42073	4.15613	4.89661	5.56216	4.30514	5.07366	5.50045	5.47901	5.7127
ENSMUSG00000027834	Serpini1	0.749584	2.6119	3.5749	0.058659	0.22004	2.38615	1.58572	2.75895	2.41776	2.61623	2.2847	2.50042	1.03929	1.85453	2.52031	3.69433	2.2789	2.72575	3.19871	3.28547
ENSMUSG00000005640	Insrr	0.749276	2.66076	2.15119	0.14246	0.369484	-3.06941	3.09504	1.0506	2.17385	1.2086	3.00749	1.65343	2.45203	3.05962	3.03059	3.08051	3.59739	1.87047	3.16099	3.45065
ENSMUSG00000116097	Gm36738	0.749218	3.16954	6.08071	0.0136666	0.0861861	2.12328	2.28873	2.70598	2.09586	2.674	3.10267	3.5499	2.83253	3.22163	3.51316	3.59976	3.67389	3.76141	3.50753	3.40536
ENSMUSG00000041935	AW549877	0.748998	4.40542	11.3401	0.000758517	0.0115258	3.79464	4.17181	3.41597	4.27897	3.53358	4.23484	4.1134	4.29233	4.27019	4.7923	5.25139	4.13888	4.04612	5.15613	5.07416
ENSMUSG00000039879	Heca	0.748269	6.25551	19.3695	1.07711e-05	0.000433244	5.79893	5.81433	5.77082	5.11317	6.28362	5.87341	6.19746	6.04197	5.86804	6.45854	6.34644	6.67819	6.90229	6.65805	6.88682
ENSMUSG00000030745	Il21r	0.747408	8.6532	17.7618	2.5036e-05	0.000843908	7.4399	8.4478	7.35852	8.32107	8.305	8.66163	8.58558	8.32411	8.64058	8.94489	8.37729	9.0259	9.42905	9.33994	9.03168
ENSMUSG00000022114	Spry2	0.746396	6.48935	14.1939	0.000164903	0.003697	5.48227	5.74892	5.69978	5.94956	5.65204	6.34183	6.63807	6.21672	6.91545	6.70805	6.87043	7.03926	6.77844	7.09179	6.78218
ENSMUSG00000069114	Zbtb10	0.746033	3.82494	3.37855	0.0660503	0.236816	3.19772	3.60262	0.963016	1.6539	4.57245	3.78348	3.4925	3.24152	3.56496	4.2023	4.19499	4.10411	5.30776	3.54462	3.45807
ENSMUSG00000052776	Oas1a	0.745202	5.88424	12.7382	0.000358259	0.00672474	4.80051	5.33098	5.51388	5.48805	4.63923	5.90016	6.32008	5.59716	5.72593	6.02734	5.77701	6.47356	6.66781	6.38908	6.06677
ENSMUSG00000024174	Pot1b	0.744609	2.70883	3.08595	0.0789713	0.262315	1.84887	2.36832	1.48723	1.88015	2.674	1.35435	3.21043	2.64825	2.20389	2.37163	2.4567	3.45487	4.22546	2.53736	2.93857
ENSMUSG00000092341	Malat1	0.744331	8.22317	8.54484	0.00346504	0.0331377	7.64586	7.93902	7.69305	7.32881	9.31569	7.48811	7.39538	6.99567	7.98114	8.58828	8.73523	8.25554	9.17845	8.58738	7.80121
ENSMUSG00000033781	Asb13	0.744252	4.32751	6.72187	0.00952379	0.0672851	2.93842	4.29099	3.47257	4.54053	2.2299	3.99124	4.11815	4.32549	4.36301	4.54857	5.26568	4.55025	2.95842	5.18225	4.97946
ENSMUSG00000055865	Tafa3	0.743967	2.97597	3.36716	0.0665085	0.237569	2.99204	1.35509	3.05211	1.62642	2.35879	2.90557	2.51491	2.39069	2.83057	2.40602	3.31839	1.63937	3.98883	3.60906	4.24698
ENSMUSG00000032724	Abtb2	0.741834	4.48119	7.03282	0.0080029	0.059853	4.38952	3.59603	3.91324	3.40159	-0.0995887	4.91182	4.33369	4.20594	4.28752	5.41795	5.31917	4.85511	4.69543	5.10739	3.92731
ENSMUSG00000038214	Bend3	0.740197	2.42812	1.94623	0.162994	0.397945	2.33727	2.66163	0.283661	1.44957	-3.06941	2.80851	2.80157	2.20717	2.10962	3.94016	2.53742	-2.48155	4.04612	1.24482	1.17596
ENSMUSG00000030786	Itgam	0.738582	4.94034	8.56528	0.00342634	0.0329652	4.56253	4.50686	3.80406	3.85065	4.04682	5.19949	5.0697	4.48441	5.01317	5.06671	6.06126	4.85511	4.24027	5.68239	5.4849
ENSMUSG00000043602	Zfp3	0.737843	2.39453	1.51697	0.218078	0.469559	2.08431	1.8745	2.99805	2.21132	-1.20999	-0.456898	2.58524	2.27664	2.45457	-0.311574	2.05754	3.30548	2.39627	2.8884	3.72711
ENSMUSG00000048720	Tbc1d12	0.737435	2.36915	2.34915	0.125351	0.343443	2.28667	1.41629	-0.339672	0.833009	2.72955	1.98495	2.47101	1.36048	2.87709	2.91595	2.76901	1.18674	2.08248	3.36552	3.34266
ENSMUSG00000029714	Gigyf1	0.73742	3.73304	5.77795	0.0162285	0.0978924	3.49376	3.43529	2.98699	2.03446	3.57965	3.63569	2.63914	2.03745	4.19872	3.83681	3.98078	3.72709	4.54058	4.41037	4.61182
ENSMUSG00000009741	Ubp1	0.737169	5.83199	14.0175	0.00018112	0.00397674	4.9543	5.70513	5.22478	5.28116	5.19748	5.53525	5.30254	5.6764	6.22016	6.04245	6.32841	6.1487	6.80025	5.9573	5.8086
ENSMUSG00000033439	Trmt13	0.73667	3.236	5.56214	0.018353	0.105648	2.91641	2.69906	2.5494	2.77137	1.70069	3.38947	2.90418	3.14266	3.01871	2.96291	3.53832	4.26114	4.11735	2.33206	3.95378
ENSMUSG00000048234	Rnf149	0.735511	6.27142	9.05161	0.00262463	0.0277324	5.1224	6.12279	5.38501	6.1316	4.61363	6.38034	6.37472	6.07281	6.36492	6.38718	6.24554	6.31971	7.48522	6.6376	6.38624
ENSMUSG00000032010	Usp2	0.735162	2.46394	3.05645	0.080417	0.265276	2.16122	1.63805	1.48723	1.17398	2.17093	2.57763	0.459941	2.39069	2.94418	3.75912	2.85971	2.47824	3.12722	2.81744	1.71072
ENSMUSG00000049871	Nlrc3	0.734912	6.11705	11.9276	0.000553088	0.00919221	5.58005	5.74743	5.44686	4.73639	5.79397	6.59108	5.61479	5.4824	6.34334	6.89141	6.05442	6.70909	6.06764	6.55912	6.51354
ENSMUSG00000031755	Bbs2	0.734088	2.52556	2.56595	0.109187	0.317704	1.10495	2.27227	2.53429	1.99203	1.45918	1.006	2.57145	3.22404	2.07011	3.44864	3.26249	1.52387	3.88588	1.47742	2.17389
ENSMUSG00000019820	Utrn	0.733808	5.80036	13.483	0.000240729	0.0050207	5.30931	5.55673	4.98183	4.9145	6.00564	5.91043	5.56345	4.61754	5.59287	6.38071	6.29281	6.2946	5.82244	6.33929	6.02745
ENSMUSG00000041481	Serpina3g	0.733117	7.34588	22.6849	1.90864e-06	0.000112094	6.64421	7.16009	6.52065	7.09322	6.68324	7.29224	7.51551	7.11485	7.07177	7.62111	7.3493	7.72185	7.81234	7.73506	7.9324
ENSMUSG00000032579	Hemk1	0.733078	3.11639	5.14796	0.0232737	0.123915	2.21633	2.39897	2.70598	2.99196	-0.689296	2.50204	2.92603	3.11448	3.42322	3.21646	3.04782	3.82184	4.29801	3.3572	3.43571
ENSMUSG00000015202	Cnksr3	0.731609	2.98007	1.33717	0.247534	0.50601	-3.06941	3.54897	2.00851	1.48059	3.20167	3.70475	2.06134	2.67422	1.51531	3.04157	0.532015	3.26109	4.82547	3.51502	2.3595
ENSMUSG00000029561	Oasl2	0.731225	2.54651	1.38388	0.239441	0.49657	2.58069	2.59701	3.43237	1.94831	0.952598	-1.23841	1.70488	2.5674	1.42425	2.71117	3.68018	3.12897	3.77503	2.29772	-3.06941
ENSMUSG00000079737	3110001I22Rik	0.731071	3.89801	5.03063	0.0249028	0.129351	3.73299	3.40541	2.7719	3.08574	1.70069	3.60712	3.5639	3.53876	4.71323	4.05838	4.22942	3.84608	5.43547	3.76804	3.6644
ENSMUSG00000057133	Chd6	0.730171	4.48063	8.76719	0.00306698	0.0305835	3.67516	4.72212	2.78473	3.82671	4.76751	3.80251	4.15098	3.55283	4.15218	4.89272	4.54268	5.32294	4.90505	5.28226	4.60181
ENSMUSG00000020593	Lpin1	0.730094	6.64808	8.94854	0.00277691	0.0285843	6.29012	6.31484	6.11357	5.72671	4.42882	7.04304	6.65534	5.9938	6.69863	7.20514	7.62755	6.41093	7.32027	6.6857	6.77404
ENSMUSG00000003198	Zfp959	0.730082	3.59398	4.89616	0.0269166	0.135332	1.5097	3.69196	3.14459	3.03439	0.805267	3.13306	4.08455	3.44381	3.6875	4.0089	3.8976	3.58304	4.75162	3.42242	4.04028
ENSMUSG00000002625	Akap8l	0.729752	6.6203	21.8829	2.89806e-06	0.000148359	6.28583	6.14444	5.86293	5.80233	6.36918	6.65878	6.5807	6.3344	6.62727	6.65809	6.81727	7.12847	6.83724	7.24047	7.07395
ENSMUSG00000078853	Igtp	0.72828	6.0958	12.4451	0.000419079	0.00742934	5.37738	5.87963	5.39968	5.80998	5.0195	6.35263	5.85293	5.63402	6.24143	6.16297	6.29513	6.81424	5.61279	6.75221	6.78661
ENSMUSG00000053411	Cbx7	0.727546	4.69218	10.0659	0.00151041	0.018657	3.59426	4.06597	3.33978	3.73962	5.03336	4.57075	4.57402	4.22803	4.40728	5.08275	5.20272	4.84912	5.13104	5.22857	5.4313
ENSMUSG00000027398	Il1b	0.727495	4.15637	1.77512	0.18275	0.425039	4.30307	3.3038	4.50413	2.65381	4.49442	2.77036	4.57055	2.90012	2.85402	5.52938	5.63015	2.99442	4.8482	3.11242	-3.06941
ENSMUSG00000035692	Isg15	0.727202	4.78371	11.5879	0.000663838	0.0104009	3.55917	4.19819	4.51186	3.9482	4.21194	4.55213	4.86158	4.38568	4.57895	5.22437	4.98687	5.00263	5.06605	5.8082	5.2574
ENSMUSG00000096188	Cmtm4	0.726367	2.58266	2.49326	0.114335	0.326432	1.82543	2.48719	2.26807	2.94824	-3.06941	0.484309	3.27994	2.05733	2.42356	2.76515	2.76901	3.20594	3.57155	3.2889	1.55351
ENSMUSG00000020841	Cpd	0.724005	2.98274	3.02948	0.0817643	0.268426	1.98203	1.83021	2.90711	0.681042	1.83337	4.06138	2.91515	1.84507	2.84234	2.61154	4.19499	3.38211	3.55586	3.32346	2.78198
ENSMUSG00000074738	Fndc10	0.723876	2.34672	1.8527	0.17347	0.413607	0.145342	2.44376	0.547266	2.2297	-1.20999	1.71727	2.75351	2.40627	1.9003	3.38971	1.29681	1.06805	4.433	2.7428	-0.139777
ENSMUSG00000097154	Gm26510	0.723802	2.80806	3.28291	0.0700048	0.243871	1.56736	2.75935	2.28623	1.56985	2.74311	3.27606	3.08011	1.51219	2.20389	2.47243	2.83437	2.41481	3.79522	3.3149	3.73933
ENSMUSG00000028078	Dclk2	0.723788	2.6066	2.5938	0.107283	0.314264	1.8016	3.50033	0.485741	1.51096	-3.06941	2.07116	2.13821	2.83253	2.96587	2.90397	3.31839	3.68065	-3.06941	2.76811	3.50176
ENSMUSG00000108621	Gm33989	0.723546	2.76756	2.61618	0.105779	0.311193	2.17983	1.93849	0.20948	1.94831	3.333	3.20156	0.960924	3.06626	2.52931	3.64138	3.27196	3.61866	-0.0660696	3.2535	3.08939
ENSMUSG00000057367	Birc2	0.72231	6.44987	19.381	1.0707e-05	0.000434312	6.41805	6.26476	5.81526	6.12302	5.22189	6.09924	6.30557	6.27729	6.40417	7.0336	6.32727	6.6595	6.96973	6.71609	7.05269
ENSMUSG00000019088	Dnase1l1	0.722271	4.45124	8.30544	0.00395264	0.0363833	4.24684	3.74064	4.30924	3.90883	2.08835	4.09778	4.33369	4.51347	4.48444	4.65963	4.72607	4.48225	5.74497	4.57357	4.50493
ENSMUSG00000070733	Fryl	0.722113	6.49433	12.9148	0.000325988	0.0062917	5.66504	6.02671	5.39968	5.41365	6.92175	6.88985	5.65786	6.19782	6.16966	7.07493	6.52828	6.77056	7.21491	6.68902	6.99843
ENSMUSG00000000804	Usp32	0.721778	3.20798	3.5318	0.0602025	0.223987	2.87134	2.73554	2.05161	2.19271	3.92124	1.93983	2.48579	2.90012	2.72005	2.59673	4.19996	3.01595	4.51646	2.50761	4.02538
ENSMUSG00000032135	Mcam	0.720899	3.70344	3.39131	0.0655411	0.235874	2.88274	2.77112	3.18386	0.174232	3.4779	3.65676	3.73453	2.35901	4.40728	3.47317	5.38827	3.68065	3.42375	4.04148	3.87289
ENSMUSG00000051354	Samd3	0.72	7.89645	22.9638	1.65083e-06	0.000101304	6.90682	7.55015	7.04594	7.64219	7.40805	7.9214	7.91116	7.70256	7.83228	8.1889	8.09843	8.52188	8.16216	8.38192	8.19004
ENSMUSG00000030509	Asb7	0.719974	2.24652	2.28036	0.131021	0.353315	2.19819	1.22429	1.91825	2.58411	0.455963	0.604831	2.31418	2.49638	2.00875	2.01852	2.47321	2.46264	-3.06941	3.29762	3.55804
ENSMUSG00000023007	Prpf40b	0.719424	2.83756	3.35346	0.0670638	0.238574	2.80098	3.15013	2.33937	2.03446	3.34194	1.79533	2.19329	2.37494	1.07099	3.2547	3.25296	3.72055	0.199355	3.33197	3.72711
ENSMUSG00000041849	Card6	0.719341	3.78781	4.00204	0.0454451	0.188495	2.46411	2.66163	3.39939	3.6332	1.58498	4.87034	4.11815	2.6218	2.75784	3.51316	3.56166	4.45492	4.20045	4.28448	4.74505
ENSMUSG00000020453	Patz1	0.719	5.15142	15.5987	7.83072e-05	0.00202058	4.6351	4.72817	4.51186	5.07047	4.20706	5.0615	4.86724	4.49537	4.77289	5.66867	4.91919	5.45888	5.66127	5.66902	6.08364
ENSMUSG00000039264	Gimap3	0.718476	8.69149	30.3069	3.68813e-08	4.30567e-06	8.03526	8.26361	7.95843	8.15492	8.32317	8.73073	8.66506	8.32437	8.74657	9.02105	9.22402	8.77827	8.90722	9.21524	9.14438
ENSMUSG00000038866	Zcchc2	0.717486	5.87382	19.0545	1.27038e-05	0.000482594	5.57479	5.67415	5.4529	5.21353	5.67875	5.67259	5.58077	5.5294	5.59113	6.28116	5.99848	6.43111	6.71185	6.17752	5.6542
ENSMUSG00000053470	Kdm3a	0.71723	5.68023	8.94905	0.00277613	0.028607	5.27078	5.05603	4.84765	4.9811	5.76435	5.43923	5.62651	5.22783	5.59462	6.28809	5.98127	6.30667	6.50572	6.15011	4.43903
ENSMUSG00000049232	Tigd2	0.714923	4.98797	15.303	9.15727e-05	0.00226518	4.47109	4.54846	4.64094	4.98651	4.41194	4.48697	4.75882	4.5871	4.82425	4.88664	5.35747	5.38426	5.94197	5.50934	4.96912
ENSMUSG00000028413	B4galt1	0.71294	7.30872	18.5761	1.63252e-05	0.000594226	7.07153	6.82273	6.83702	7.11501	6.03625	7.42658	6.98491	6.87488	7.54634	7.34132	7.46474	7.77452	8.03845	7.52982	7.66811
ENSMUSG00000021699	Pde4d	0.71261	4.33183	6.58293	0.0102961	0.0711147	4.02815	4.02235	3.10422	4.54421	2.26791	4.50257	4.29224	4.3778	4.31735	4.61255	4.61886	4.35707	5.06605	4.66735	4.41638
ENSMUSG00000031788	Kifc3	0.712576	4.71241	4.44069	0.035092	0.160504	2.7143	3.11364	2.67875	4.33945	4.44135	4.935	4.76489	4.47705	4.99746	4.59403	3.75635	5.44704	5.47564	5.46166	5.5797
ENSMUSG00000078762	Haus5	0.711496	2.71564	5.00575	0.0252632	0.130515	2.44885	2.47286	1.63624	2.58411	2.06694	2.50204	2.34694	2.11536	2.65478	3.20674	3.36337	2.539	2.60893	3.38201	3.45807
ENSMUSG00000046447	Camk2n1	0.711057	3.85817	8.35449	0.00384735	0.0357233	2.75209	3.16803	3.21263	3.29218	3.7505	2.77036	3.80106	3.82622	3.64107	3.83681	4.15973	4.2746	4.61819	4.61252	4.41638
ENSMUSG00000026360	Rgs2	0.709878	10.6182	23.7472	1.09858e-06	7.15421e-05	9.68544	10.2812	9.79952	10.3907	10.6537	10.4665	10.6702	10.4682	10.6012	10.7565	10.5417	11.052	11.136	11.1041	10.8576
ENSMUSG00000017009	Sdc4	0.708381	2.31202	2.3333	0.126633	0.345767	1.10495	0.920631	2.23105	1.17398	1.2086	2.1326	2.75351	1.82202	2.68125	3.70491	3.19442	0.938726	-3.06941	2.99942	2.98035
ENSMUSG00000047604	Frat2	0.708168	4.92858	12.0829	0.000508857	0.0087299	3.55917	4.10832	3.90739	4.23871	4.86375	5.04561	4.67099	4.22803	5.01577	4.78905	5.33281	5.417	5.69569	5.49993	5.56947
ENSMUSG00000021809	Nudt13	0.707817	3.61268	5.6648	0.0173087	0.102093	3.01294	1.97963	2.82254	3.74602	2.82189	3.69799	3.65828	3.71801	3.0495	4.21691	4.15973	3.13882	4.12268	4.15616	4.03533
ENSMUSG00000039531	Zup1	0.707227	5.29677	15.445	8.49417e-05	0.00215118	4.81546	5.03911	4.89279	5.13283	5.22431	4.67768	4.9628	4.66688	5.18712	5.36211	5.6375	5.81883	6.07867	5.80208	5.21427
ENSMUSG00000040663	Clcf1	0.706753	5.43955	10.4867	0.00120238	0.0158545	4.57312	5.23656	3.62303	4.61582	5.55352	5.11829	5.31501	4.93471	5.39325	6.00227	5.16002	5.47452	6.35404	6.22513	5.84864
ENSMUSG00000047180	Neurl3	0.706752	8.94513	21.4565	3.61938e-06	0.00017588	8.09039	8.43514	7.98229	8.50205	8.03429	8.8945	8.83958	8.7378	9.22518	9.39089	9.06054	9.41664	9.31087	9.74256	9.12224
ENSMUSG00000056501	Cebpb	0.706166	7.39601	25.0313	5.64084e-07	4.21873e-05	6.55083	6.96394	6.40077	7.06151	7.05953	7.17301	7.31073	6.80386	7.48851	7.66036	7.41434	7.84878	8.19451	8.10022	7.57955
ENSMUSG00000043505	Gimap5	0.705381	7.48724	26.397	2.77974e-07	2.31395e-05	6.83821	7.07665	6.90836	7.18437	7.18902	7.28943	7.41482	7.18654	7.71911	7.79215	8.08741	7.4972	7.8373	7.86463	7.72106
ENSMUSG00000044703	Phf11a	0.704718	2.75804	3.3185	0.0685042	0.241188	2.10393	3.10437	2.00851	1.92595	-2.45992	2.7959	3.42506	2.6218	1.65537	2.24437	2.99162	3.08889	3.30672	3.70392	3.23458
ENSMUSG00000031669	Gins3	0.70467	4.18891	5.75388	0.0164523	0.0989308	3.51589	4.6087	3.32229	3.68739	2.96762	4.06138	3.92013	3.8941	3.93847	4.05838	3.06969	4.53168	5.43332	4.32341	5.06933
ENSMUSG00000030748	Il4ra	0.704477	8.55487	15.1021	0.000101848	0.0024621	7.57032	8.28453	7.15865	8.19171	7.32371	8.70251	8.47277	8.21471	8.818	9.00045	8.6255	9.22322	9.07007	9.0238	8.84779
ENSMUSG00000039117	Taf4	0.70306	4.51622	4.51237	0.0336506	0.15691	3.66859	4.86344	3.35706	1.97034	5.18014	4.42283	4.28381	3.77313	3.50697	4.72238	4.32802	5.27909	5.53488	5.08742	4.28082
ENSMUSG00000043183	Simc1	0.70273	3.81981	3.45839	0.0629316	0.229415	3.58731	4.05639	3.36563	4.24324	1.83337	3.69799	2.76568	3.38997	2.96587	3.96344	3.67305	1.43073	5.61469	4.08745	3.93796
ENSMUSG00000029627	Zkscan14	0.702485	5.35471	10.4073	0.0012552	0.0162599	4.78236	5.17591	3.91324	4.3975	4.51433	5.20665	5.7992	5.17877	5.33403	5.69673	5.73142	5.3676	5.90992	5.9126	5.78963
ENSMUSG00000004561	Mettl17	0.701908	4.83172	11.3903	0.000738276	0.0113443	3.80066	4.87983	4.63032	3.94264	4.44135	5.14089	4.11815	4.10453	4.74807	5.08275	5.46043	4.81881	5.40075	5.29972	5.22734
ENSMUSG00000063450	Syne2	0.701601	7.27498	16.9567	3.8242e-05	0.00116962	6.44522	6.90977	5.82772	6.54051	6.99087	7.4654	7.0535	7.14709	7.31613	7.69293	7.34595	7.53405	7.71765	7.95763	7.74171
ENSMUSG00000030789	Itgax	0.701457	8.66157	9.89348	0.00165865	0.020023	7.70164	8.27656	7.35798	8.12179	7.13218	9.0708	8.78141	8.52392	8.87624	9.01602	8.38467	8.86017	9.19279	9.44494	9.12515
ENSMUSG00000018012	Rac3	0.699582	2.89614	2.99111	0.0837226	0.272056	2.94931	2.05854	0.869764	2.07568	2.26791	3.01838	2.13821	2.48175	3.24843	3.09525	4.24872	0.938726	3.59478	3.57361	2.99061
ENSMUSG00000018166	Erbb3	0.69897	2.6219	1.42096	0.233246	0.48977	2.99204	2.97812	2.87147	1.85669	-3.06941	2.57763	1.12101	2.13419	2.27511	-3.06941	3.14376	3.27008	3.63267	2.70399	3.39767
ENSMUSG00000039621	Prex1	0.698477	8.45111	20.267	6.73522e-06	0.000294412	7.8643	7.94422	7.36012	7.57281	7.3327	8.73114	8.12811	7.86712	8.59933	8.835	9.01387	8.36945	9.46205	8.83855	8.84885
ENSMUSG00000048521	Cxcr6	0.69738	3.98705	4.67334	0.0306344	0.146852	2.84826	4.04675	4.03099	4.64007	3.17191	3.56316	3.72833	3.02648	2.32631	3.80495	4.74658	4.83101	5.02959	4.06209	2.817
ENSMUSG00000041961	Znrf3	0.696989	4.23256	5.54566	0.0185265	0.106264	2.7143	4.11295	3.3826	2.38534	2.57133	4.71163	4.065	3.82622	4.64765	4.3858	4.19001	4.68069	5.15988	4.44216	5.00246
ENSMUSG00000021752	Kctd6	0.696958	2.29038	2.45356	0.117259	0.331321	1.72767	2.18703	1.63624	1.01354	2.674	1.60614	1.70488	2.29349	2.52931	2.81719	1.53562	2.78461	-0.985574	3.42242	3.15471
ENSMUSG00000070034	Sp110	0.696949	6.7041	20.2327	6.85692e-06	0.00029702	5.86076	6.2364	5.91928	6.3041	6.69288	6.86442	6.42832	6.46661	6.67742	7.06016	7.00993	6.99522	6.82829	7.25172	7.10969
ENSMUSG00000038175	Mylip	0.693998	4.55564	6.27257	0.0122621	0.0803458	3.16074	4.18066	3.68593	4.38935	3.24996	4.37702	5.02485	4.1329	4.66101	4.05838	4.98399	4.45097	5.87081	4.96143	4.7206
ENSMUSG00000088252	Snord13	0.692242	3.77456	9.81544	0.00173053	0.0205538	2.28667	2.52936	2.67875	2.78386	3.6243	3.22055	3.27994	3.03653	3.47707	4.54086	4.55437	4.6187	4.7308	4.22631	3.82209
ENSMUSG00000086841	2410006H16Rik	0.691761	7.00318	19.9918	7.77764e-06	0.000326559	6.2064	6.51173	6.49063	6.94886	6.64943	6.46836	7.08782	6.86997	6.97147	7.36172	6.99928	7.28466	7.7443	7.4288	7.16226
ENSMUSG00000044636	Csrnp2	0.6913	3.1299	2.68139	0.101527	0.304295	2.90527	3.60919	2.44012	1.21145	-1.4358	3.54067	3.59832	2.05733	2.22203	2.92783	3.94571	3.98359	4.4287	1.9451	2.75816
ENSMUSG00000000538	Tom1l2	0.691053	3.92081	4.33065	0.0374319	0.167368	1.8016	3.38259	2.98699	3.03439	4.02479	3.8762	3.85899	4.17898	3.17584	4.54086	3.8287	3.46273	5.41604	4.40634	3.6122
ENSMUSG00000020034	Tcp11l2	0.690805	7.07022	11.6476	0.00064287	0.0102913	5.84336	6.72557	6.25627	6.59114	7.25911	7.09026	7.18161	6.67472	6.97013	7.72734	6.93815	7.22697	7.92849	7.2399	7.11322
ENSMUSG00000024137	E4f1	0.69014	6.14236	12.6823	0.000369134	0.00683505	5.38341	5.34678	5.74807	5.42366	6.35821	6.06287	5.82849	5.9319	6.05038	6.35453	6.27996	6.05949	7.13001	6.69068	6.28359
ENSMUSG00000025880	Smad7	0.689998	6.06904	10.275	0.00134848	0.017212	5.01513	5.73096	4.66889	5.74279	6.08498	5.95079	6.03483	5.34968	6.12337	6.45752	6.16271	6.2924	7.12603	6.4933	6.11329
ENSMUSG00000027639	Samhd1	0.688694	6.94671	21.0339	4.51233e-06	0.000209692	6.31558	6.65034	6.37661	6.54511	6.40374	6.95437	7.08054	6.63063	6.94237	6.96029	7.39334	7.11543	7.26945	7.55684	7.26516
ENSMUSG00000046985	Tapt1	0.68849	5.90389	11.0439	0.000889784	0.0129451	5.68145	5.63284	5.4649	5.14013	4.03585	5.99695	5.86994	5.95856	5.70028	6.36112	6.40247	6.02804	6.71096	5.60374	6.31148
ENSMUSG00000001248	Gramd1a	0.688052	8.85949	24.7013	6.69374e-07	4.7466e-05	7.89489	8.59961	7.75099	8.56424	8.32655	8.98143	8.63138	8.34397	8.88213	9.22141	9.06735	8.97355	9.45295	9.49542	9.38566
ENSMUSG00000033355	Rtp4	0.68756	5.34572	6.84062	0.00891081	0.0643312	3.33684	5.38173	3.56471	5.36876	4.81	5.43923	5.46243	4.81724	5.20319	5.78103	5.40558	6.00534	5.43547	5.95178	5.85005
ENSMUSG00000024548	Setbp1	0.68319	2.66745	2.92435	0.0872524	0.280479	2.59462	2.68669	2.35666	1.6539	1.61479	3.26695	1.70488	1.86776	1.85453	3.06328	2.99162	2.16785	1.89562	4.36547	2.63275
ENSMUSG00000084796	Mir142hg	0.682161	3.83481	7.51841	0.00610714	0.0490879	2.81294	3.18572	3.57951	2.70725	4.27397	2.77036	3.39405	3.18844	3.86535	4.39867	4.46639	4.02135	4.24027	4.45	4.2427
ENSMUSG00000089727	Klra8	0.681871	8.99843	10.7901	0.00102043	0.0141573	7.66042	8.62292	7.62735	8.84857	8.2218	9.15356	9.25798	8.98529	9.22251	9.21157	8.81228	9.35922	9.47358	9.61084	9.3217
ENSMUSG00000024910	Ctsw	0.681069	10.596	22.8851	1.71982e-06	0.000104201	9.65367	10.0185	9.76169	10.2645	10.4218	10.6052	10.5823	10.3989	10.6776	10.7679	10.7064	10.867	11.1313	11.2267	10.8952
ENSMUSG00000106636	Gm43813	0.680177	2.42521	0.749025	0.386785	0.641159	0.754033	0.22938	2.37374	-0.613897	4.29713	-1.23841	2.81334	-2.50576	1.9877	2.8797	2.99162	1.72031	3.74766	2.81744	0.809426
ENSMUSG00000024423	Impact	0.679347	4.94376	10.3992	0.00126071	0.0163091	4.41723	5.11952	4.43663	4.27456	4.77413	4.41461	5.07215	4.21482	4.46933	5.07742	5.16511	5.03727	5.91146	5.6125	4.90276
ENSMUSG00000101970	Chaserr	0.679033	6.90395	21.8253	2.98643e-06	0.000151265	6.17197	6.65273	6.42248	6.88508	6.66821	6.67521	6.63724	6.65611	6.97949	6.99247	6.95808	7.26456	7.5653	7.35816	7.02551
ENSMUSG00000002325	Irf9	0.678284	6.44643	11.7013	0.000624573	0.0100827	5.21551	6.09382	5.47879	6.05895	6.32478	6.46438	6.36975	6.09221	6.49087	6.67229	6.74177	6.53824	7.2939	7.21653	6.2207
ENSMUSG00000029826	Zc3hav1	0.677205	7.60152	21.7735	3.06801e-06	0.000154579	7.09623	7.2101	7.1469	7.59778	6.62034	7.93906	7.44398	7.08551	7.50342	7.79459	7.89825	7.83749	8.15794	7.94797	7.88197
ENSMUSG00000066258	Trim12a	0.675692	5.96669	16.4491	4.9975e-05	0.00140709	5.29658	5.76812	5.26425	5.67232	5.39507	5.89868	6.12376	5.63071	5.71636	6.35673	6.22983	6.50054	5.85005	6.66396	6.22179
ENSMUSG00000108042	B130021K23Rik	0.675642	2.87162	2.33306	0.126653	0.345721	2.37004	1.80755	2.48797	1.78395	4.38192	1.60614	2.26361	1.91209	1.87759	3.75912	2.93315	2.74647	3.64014	2.43046	3.36649
ENSMUSG00000022508	Bcl6	0.6739	3.76925	4.02456	0.0448424	0.186886	2.76447	3.33583	2.67875	2.2297	4.25517	3.24857	3.05058	3.52455	4.32576	3.8618	3.44933	4.17761	5.01244	3.64366	4.30979
ENSMUSG00000021895	Arhgef3	0.673721	7.29436	15.3258	9.04704e-05	0.0022554	6.5073	6.42876	6.47488	6.72993	6.75944	7.38141	6.91427	7.07397	7.76622	7.49199	7.82417	7.7349	7.46646	7.71974	7.82613
ENSMUSG00000064120	Mocs1	0.672135	3.81709	3.01696	0.0823978	0.269673	3.642	4.15395	3.37414	0.880305	-0.423887	4.49869	3.70956	2.51087	4.00283	3.52885	4.134	4.67732	4.85463	4.25792	3.01092
ENSMUSG00000021069	Pygl	0.672029	2.3982	1.91943	0.16592	0.402522	2.81294	1.35509	2.09346	0.0138263	-3.06941	3.00749	2.54346	1.07872	3.13813	2.48857	3.80933	2.88164	-0.658226	2.87681	2.11882
ENSMUSG00000037921	Ddx60	0.671706	3.19677	1.85164	0.173593	0.413692	3.12278	0.641872	1.79684	3.88584	-3.06941	3.51783	3.80106	2.48175	2.00875	3.42368	3.78308	2.98353	-0.812636	4.93653	3.35859
ENSMUSG00000029475	Kdm2b	0.670866	4.94972	8.76812	0.00306541	0.0305997	4.06365	5.07514	4.58703	3.68073	3.99676	5.085	4.38191	4.18803	5.23703	5.41161	5.03493	5.20368	6.12327	5.39215	4.6863
ENSMUSG00000033669	Zfp7	0.670864	2.84275	2.37804	0.123052	0.339375	1.59535	2.86192	1.8709	1.83285	3.23084	2.91726	1.08262	3.22404	2.70723	2.86742	3.60725	2.93913	-3.06941	3.57361	3.99513
ENSMUSG00000064065	Ipcef1	0.670056	5.45815	7.87914	0.00500083	0.0422906	4.52301	5.07276	4.25495	4.54421	4.67504	6.08765	5.04745	4.87157	5.69704	5.81662	5.6375	5.9891	5.57242	6.53996	5.40277
ENSMUSG00000018899	Irf1	0.669336	7.73104	22.3531	2.26846e-06	0.000127741	6.83894	7.39203	6.64723	7.36563	7.35936	7.66704	7.66223	7.49235	7.80321	7.98932	8.08641	8.15783	8.07641	8.27204	8.10495
ENSMUSG00000034833	Tespa1	0.669233	5.16372	8.13616	0.00433911	0.0386763	4.07363	4.82727	3.68593	5.22502	5.07684	5.01059	4.8502	4.58367	5.41115	5.29718	5.58529	5.26791	6.13916	5.44802	5.35394
ENSMUSG00000021772	Nkiras1	0.668401	3.08774	3.31568	0.0686221	0.241426	2.44885	2.97812	3.2685	2.41776	1.80779	1.2098	3.44789	1.7986	3.71977	3.79849	3.50659	3.68738	2.4311	3.67744	3.24319
ENSMUSG00000066026	Dhrs3	0.66773	6.02609	8.89491	0.00285967	0.0290612	5.16271	5.81291	4.67923	5.02648	5.9468	5.98311	6.18506	5.41661	6.35674	6.4212	6.8524	6.30448	6.36759	6.4053	5.84157
ENSMUSG00000008305	Tle1	0.66759	2.20068	0.815828	0.366403	0.622683	-3.06941	-3.06941	3.73302	1.05536	0.805267	2.38909	0.73207	1.89009	2.0295	3.55972	2.62868	2.92781	-2.44658	1.70414	2.99061
ENSMUSG00000040327	Cul9	0.666903	4.41904	3.54041	0.0598907	0.223174	3.68821	3.74064	2.69243	3.04481	-2.45992	4.79633	4.9199	3.87182	5.06935	5.20008	3.8287	4.32292	5.65023	5.08238	4.20354
ENSMUSG00000095315	Gm10130	0.666477	2.702	2.14787	0.142768	0.369982	1.53882	2.64894	2.4722	0.0962571	3.11046	3.20156	2.29752	1.72595	2.25763	3.48126	4.14949	2.34845	3.38874	2.18948	1.06382
ENSMUSG00000052031	Tagap1	0.666019	2.8957	3.98271	0.0459695	0.190093	1.84887	2.66163	1.48723	3.07561	1.80779	2.88191	2.70379	2.83253	3.09941	3.10575	3.68018	3.45487	3.22969	2.6641	3.21721
ENSMUSG00000000409	Lck	0.664933	9.78204	20.1703	7.08437e-06	0.00030549	8.94247	9.31233	8.86299	9.38087	8.84726	10.004	9.76965	9.67073	9.94277	10.0647	10.0215	10.1043	10.2861	10.1969	10.1714
ENSMUSG00000027660	Skil	0.664459	7.47692	21.1215	4.31055e-06	0.000202279	7.17774	7.40483	6.8447	7.13343	6.50171	7.48074	7.60159	7.08127	7.25579	8.05885	7.54112	7.96163	7.75507	7.94242	7.54473
ENSMUSG00000078202	Nrarp	0.664297	5.01009	6.19924	0.0127805	0.0829477	3.61492	3.99753	3.66526	4.02387	5.31108	5.15083	5.01978	4.82305	4.71323	5.0505	4.61142	5.38011	5.9953	6.04662	5.12628
ENSMUSG00000035356	Nfkbiz	0.664066	5.92841	6.09286	0.0135729	0.0861057	5.88506	5.33692	5.5273	4.71372	5.70497	6.00518	6.21198	5.56802	5.50487	5.23875	7.11032	5.511	6.84533	5.52242	6.24554
ENSMUSG00000074874	Ctla2b	0.663882	3.34781	5.67145	0.0172432	0.101894	2.62209	2.79436	2.26807	3.01333	3.31496	3.03992	3.26287	3.18844	3.26602	3.792	3.42407	3.53909	3.94732	4.01	3.64505
ENSMUSG00000031629	Cenpu	0.663248	2.70523	2.46634	0.116309	0.329708	2.21633	1.66351	2.70598	1.56985	3.19182	3.00749	2.84808	1.54071	1.92265	3.15713	3.1019	3.50903	3.61763	2.53736	1.37705
ENSMUSG00000118087	4833438C02Rik	0.663164	4.85447	10.6225	0.00111718	0.0150843	3.93814	4.30319	3.59416	4.22045	4.04134	4.44318	5.08191	4.62754	4.94383	4.93749	5.08412	5.24302	5.63724	5.23992	5.66064
ENSMUSG00000026812	Tsc1	0.662295	4.23467	6.00082	0.0142992	0.0891188	3.6487	4.30724	4.28687	2.68078	-3.06941	3.91752	3.93098	4.45474	4.45023	4.39867	4.65186	3.84006	4.86422	5.06206	4.74202
ENSMUSG00000030336	Cd27	0.661967	5.45843	6.02241	0.0141253	0.0886699	4.27739	5.40834	3.15451	4.12059	5.54774	5.73004	5.37976	5.12564	5.48059	5.76456	5.71242	6.05949	5.93743	6.03494	5.64449
ENSMUSG00000016194	Hsd11b1	0.661918	7.32618	18.2726	1.91445e-05	0.000676273	6.37329	6.91971	6.98262	6.79848	7.28831	7.49835	7.2086	7.07702	7.18647	7.58122	7.99039	7.47551	7.42008	7.67236	7.6484
ENSMUSG00000053113	Socs3	0.661786	7.02138	24.4904	7.46805e-07	5.18056e-05	6.54186	6.69964	6.06575	6.40962	7.00501	6.85761	6.72475	6.58258	6.99474	7.48044	7.36874	7.0013	7.49194	7.80666	7.23041
ENSMUSG00000018143	Mafk	0.660647	7.71386	16.2977	5.41308e-05	0.00149767	6.71208	7.51866	6.65249	7.48087	7.59584	7.59474	7.5918	7.20614	7.53641	8.02156	7.74395	8.09345	8.64792	8.39314	7.52457
ENSMUSG00000039497	Dse	0.660029	4.23348	5.62887	0.017667	0.103695	3.42525	4.31931	3.23149	3.54056	3.38582	4.28079	4.3459	4.12821	3.75756	3.74576	4.78677	3.56123	5.4984	4.18463	5.04492
ENSMUSG00000032727	Mier3	0.659816	3.61975	4.06335	0.0438234	0.184162	2.30374	3.56257	2.00851	3.22964	3.89111	2.42228	3.70325	3.38997	3.82438	4.49766	3.53832	3.88756	3.99466	3.50753	4.32608
ENSMUSG00000023044	Csad	0.659805	2.92055	2.39422	0.121784	0.337143	1.91698	2.22173	2.51901	0.926099	2.46079	2.85786	3.74071	3.08574	1.22282	3.19695	2.4567	4.09402	3.45793	2.63688	3.53719
ENSMUSG00000001983	Taco1	0.659034	2.42904	2.68974	0.100996	0.303942	2.92746	2.50139	2.03022	2.31823	-0.550497	1.86939	2.31418	1.32813	2.27511	2.80436	2.01307	2.52405	3.57933	2.7806	2.63275
ENSMUSG00000031858	Mau2	0.659027	6.80563	18.9566	1.33729e-05	0.000500074	6.30926	6.84794	6.22954	6.50889	5.74426	6.77973	6.53878	6.43657	6.95666	7.04592	7.04141	7.01005	7.47379	7.20152	7.04901
ENSMUSG00000041187	Prkd2	0.657467	7.0273	9.18946	0.00243413	0.0263596	6.04454	6.44078	6.09566	6.76027	5.76102	7.27644	7.36221	6.63477	7.15141	7.13703	6.89438	7.30066	7.77766	7.72015	7.35774
ENSMUSG00000029062	Cdk11b	0.65742	7.04427	19.0885	1.24791e-05	0.000477851	6.20527	6.70118	6.7821	6.39951	7.23652	6.92717	6.958	6.75678	6.86873	7.5934	7.24621	7.31212	7.44159	7.33664	7.19369
ENSMUSG00000032688	Malt1	0.656293	8.15472	28.2531	1.06444e-07	1.06145e-05	7.79811	8.03818	7.30609	7.8606	7.88595	8.09832	7.68523	7.85476	8.08946	8.76303	8.36684	8.62204	8.76751	8.21538	8.16393
ENSMUSG00000053716	Dusp7	0.656198	3.82305	7.03753	0.0079819	0.0597893	3.17934	3.3594	3.29564	3.51831	-3.06941	4.37279	3.27143	3.6607	3.27473	4.02004	4.40318	4.25209	4.23535	4.48477	4.40874
ENSMUSG00000036478	Btg1	0.656002	9.57455	19.6189	9.4531e-06	0.000388389	8.88002	9.12422	8.58811	9.15882	9.50466	9.7359	9.64245	9.17503	9.60538	9.47302	9.98692	9.91395	9.98611	10.0767	9.86418
ENSMUSG00000009739	Pou6f1	0.655894	3.39001	2.47579	0.115611	0.328801	3.58033	2.16936	1.89477	-0.266161	3.03531	3.49461	3.40187	1.82202	4.25265	4.0311	3.65868	2.82176	3.64756	4.10741	4.15419
ENSMUSG00000050075	Gpr171	0.6553	8.69072	13.3742	0.00025511	0.00522948	7.71605	8.323	7.89919	8.46932	7.61625	8.87497	8.88855	8.48317	8.79849	8.84326	8.81167	9.12955	9.10621	9.16967	9.06604
ENSMUSG00000033027	Klrc3	0.655218	3.15375	4.13328	0.0420479	0.179939	3.26895	2.63613	2.56436	2.74606	2.46079	3.46307	2.48579	2.85541	2.91103	3.06328	3.95162	2.44687	3.74074	3.13205	4.06476
ENSMUSG00000034610	Tut4	0.655027	6.17537	18.2633	1.92379e-05	0.000677075	5.45961	5.90787	5.37232	5.94679	6.14239	5.98033	5.56519	5.81272	6.30556	6.51969	6.64673	6.39355	6.68775	6.47228	6.53386
ENSMUSG00000060550	H2-Q7	0.654417	8.04229	27.2438	1.79345e-07	1.56079e-05	7.39632	7.57511	7.25053	7.64005	7.5255	8.06817	7.8863	7.65892	8.13234	8.32571	8.57739	8.38738	8.28326	8.54933	8.4412
ENSMUSG00000039959	Hip1	0.653201	5.25111	10.1384	0.0014521	0.0181949	4.83906	3.68576	4.44474	4.55518	4.87303	5.72173	4.9199	4.82305	5.11859	5.58485	5.64662	5.511	5.72931	5.67069	5.94147
ENSMUSG00000052142	Rasal3	0.652813	8.84271	17.7672	2.49657e-05	0.00084451	8.07494	8.4851	7.81883	8.04507	8.22361	9.16448	8.77315	8.6021	8.90319	9.07948	8.97274	9.05691	9.38324	9.39746	9.39462
ENSMUSG00000035798	Zdhhc17	0.652712	4.03409	4.56387	0.0326532	0.154137	3.57331	4.01742	3.48048	3.86835	4.12658	3.52548	3.46291	2.63509	3.88824	3.68404	4.36388	3.07869	5.39193	3.99936	4.95609
ENSMUSG00000015291	Gdi1	0.651884	6.72433	12.8654	0.000334722	0.00640858	6.11873	6.7119	6.39764	5.97566	5.91421	6.97128	6.13318	6.22773	7.0059	6.90049	7.43239	7.01273	6.92462	7.19045	6.86049
ENSMUSG00000039616	Mocos	0.651714	2.74508	2.43806	0.118422	0.332939	2.72701	2.18703	3.37414	2.09586	-1.70362	3.28511	2.45607	2.66129	0.0727457	3.147	2.58377	3.68738	2.32399	3.3149	3.19076
ENSMUSG00000097039	Pvt1	0.6511	4.7287	9.52453	0.00202744	0.0235542	4.26873	4.22837	4.42848	4.35209	3.63161	4.57075	4.71244	4.2584	4.44637	4.50164	5.0377	5.40481	5.76558	4.67741	5.19444
ENSMUSG00000022575	Gsdmd	0.650659	7.16752	25.3601	4.75647e-07	3.67207e-05	6.34678	6.75326	6.42863	6.62016	7.10553	6.94583	7.11244	6.90123	7.16084	7.49748	7.62985	7.43061	7.40373	7.76326	7.51394
ENSMUSG00000024298	Zfp871	0.649848	5.1623	9.34911	0.00223094	0.0249496	4.30307	4.74616	4.92791	5.17137	4.65007	5.13089	4.75272	4.33773	5.30667	5.92286	5.91484	4.67054	5.70462	5.46554	5.10754
ENSMUSG00000063646	Jakmip1	0.649702	3.87892	7.48826	0.00621024	0.0496664	3.53769	3.52138	2.37374	3.03439	3.5568	3.60712	3.46291	3.35827	4.13793	4.64171	4.69473	3.78468	4.34443	3.93377	4.40491
ENSMUSG00000051627	H1f4	0.649481	4.7523	9.6647	0.00187843	0.022037	4.22012	4.23263	3.98726	4.71046	4.86064	3.77708	4.12289	4.35389	4.67753	5.38169	5.95065	5.06852	4.68464	4.8021	4.80441
ENSMUSG00000066278	Vps37b	0.649158	10.0536	21.2452	4.04122e-06	0.000192471	9.23651	9.71618	9.02212	9.67661	9.24046	10.0824	10.0866	9.69035	10.2285	10.2981	10.2865	10.501	10.6453	10.6103	10.2692
ENSMUSG00000025058	Tasl	0.648864	4.67549	7.2664	0.00702564	0.0545028	3.80066	4.19383	3.97611	4.72672	2.76985	4.6252	4.80081	4.75775	4.59643	4.5292	4.73294	5.11416	4.75506	5.61425	5.24459
ENSMUSG00000026536	Ifi211	0.648766	2.87221	3.74043	0.0531108	0.207184	2.66233	2.48719	2.42381	1.92595	2.42759	2.821	2.72887	3.26735	2.10962	2.81719	2.70055	3.45487	3.44094	3.52248	3.14556
ENSMUSG00000037966	Ninj1	0.648315	6.272	9.94161	0.00161584	0.019655	5.07846	5.95633	5.26654	5.89735	6.11005	6.19475	6.15184	5.72846	6.39221	6.00227	6.21886	6.28022	7.46489	6.88104	6.70016
ENSMUSG00000078773	Rad54b	0.648303	3.17308	1.80212	0.179456	0.420857	3.60806	3.01815	3.65132	2.65381	3.09996	3.59261	1.36442	1.59611	-0.510465	3.67702	3.55392	3.85806	-3.06941	3.24451	4.36209
ENSMUSG00000040033	Stat2	0.648162	5.67389	17.3254	3.14943e-05	0.00100498	5.40136	5.20439	5.04717	5.3729	5.09282	5.42293	5.46056	5.69238	5.51594	5.85913	6.1779	6.10164	6.13784	6.23311	5.61163
ENSMUSG00000002985	Apoe	0.647532	4.62665	1.75341	0.185449	0.428611	4.20204	4.69768	5.48666	3.92019	4.18238	3.80879	3.72833	3.31765	3.38348	6.26486	6.22862	4.80342	3.47472	3.18937	-0.961862
ENSMUSG00000029298	Gbp9	0.647405	6.31172	9.85589	0.00169289	0.020207	5.67654	6.05705	4.89575	6.48518	6.02797	6.25009	6.46888	6.11372	5.59113	6.71321	6.61174	6.81961	6.86138	6.80895	5.97803
ENSMUSG00000036061	Smug1	0.647265	2.4931	0.920872	0.337246	0.595217	-1.28848	1.53143	2.79744	2.17385	2.52499	1.91673	2.50042	2.17114	2.58643	2.6262	2.64334	-3.06941	4.62197	2.69082	-0.811681
ENSMUSG00000079293	Clec7a	0.64696	2.89007	1.15832	0.281813	0.542817	3.12278	2.01962	2.74589	1.78395	4.16738	2.50204	0.459941	2.03745	1.51531	3.84936	4.84184	1.55362	2.85961	1.65071	-3.06941
ENSMUSG00000029729	Zkscan1	0.646943	4.13546	3.15802	0.0755548	0.255668	0.703499	4.58224	2.87147	3.5479	3.19182	4.58547	4.22775	3.65419	4.18029	3.99202	4.39886	4.47838	4.88321	4.23087	4.85021
ENSMUSG00000052837	Junb	0.646763	11.835	28.3029	1.0374e-07	1.04537e-05	11.0625	11.4356	10.9717	11.3895	11.6294	11.8989	11.8765	11.5138	11.7818	11.9879	11.9377	12.0581	12.4003	12.5938	12.0264
ENSMUSG00000031939	Taf1d	0.643462	6.61405	16.4073	5.1087e-05	0.00142999	6.16965	6.34958	6.11738	6.34682	6.79486	5.8913	6.42353	6.39031	6.49181	7.07293	6.7887	7.17168	7.27725	6.73947	6.38527
ENSMUSG00000051495	Irf2bp2	0.64263	6.60332	4.97625	0.0256976	0.131693	4.53027	6.60505	5.79638	5.08063	5.8483	7.39402	6.82407	6.26879	5.92728	7.15167	6.55761	6.87516	6.75716	7.54865	6.93477
ENSMUSG00000074578	Zfas1	0.642541	6.03855	19.0918	1.24579e-05	0.000478953	5.44623	5.61337	5.44281	5.8372	5.93798	5.56341	5.83428	5.98992	6.03636	6.40959	6.2041	6.59747	6.53102	6.34456	6.1015
ENSMUSG00000027297	Ltk	0.642386	3.92647	4.38653	0.036224	0.163959	3.32016	3.4573	2.96462	3.48044	3.7572	3.33823	3.64517	3.84349	3.80044	4.68436	2.78232	5.09152	2.60893	4.66735	4.67043
ENSMUSG00000061577	Adgrg5	0.642005	3.39849	2.94196	0.0863059	0.27809	2.97083	3.132	3.41597	2.61239	3.49403	3.89406	2.15681	2.58119	2.39187	2.99715	4.47051	4.41495	4.19539	3.14176	2.15576
ENSMUSG00000053641	Dennd4a	0.641443	8.06259	36.5534	1.48541e-09	2.84397e-07	7.85746	7.71261	7.34505	7.76815	7.90718	7.65225	7.62641	7.69465	7.8557	8.58781	8.44817	8.39562	8.79179	8.08645	8.34277
ENSMUSG00000074039	4930520O04Rik	0.641231	2.82702	3.41403	0.0646443	0.23326	2.16122	2.27227	1.71877	2.66736	1.16896	2.11241	2.77774	3.24152	3.19433	3.23571	2.82153	3.40677	3.62517	2.8884	3.10836
ENSMUSG00000066571	Garre1	0.639511	4.09116	6.30313	0.0120525	0.0795165	4.22012	4.14945	3.65132	3.68739	3.38582	3.47893	3.8361	3.03653	3.84208	4.57904	5.23455	3.88171	4.28379	3.36552	4.87534
ENSMUSG00000041354	Rgl2	0.638379	5.32329	6.77894	0.00922398	0.0657492	4.98899	4.78439	5.02572	4.51079	3.13124	5.22557	5.84579	4.88553	4.71963	5.67221	5.69141	5.30337	6.43133	5.86501	5.3075
ENSMUSG00000021244	Ylpm1	0.638354	4.53627	7.97742	0.00473643	0.0409222	4.55186	4.39728	4.03636	4.29652	4.38624	3.80879	3.12801	4.10453	4.46553	4.70522	4.9252	5.07366	5.55278	4.66399	4.46869
ENSMUSG00000020220	Vps13d	0.637562	3.75162	2.77852	0.0955361	0.294642	2.08431	2.95767	1.89477	2.35218	4.56864	3.98014	2.99998	4.12821	2.96587	4.6199	4.43724	2.22445	4.5915	4.48477	3.47278
ENSMUSG00000039328	Rnf122	0.637492	3.13593	1.51552	0.218298	0.469716	1.25285	2.57033	0.917143	-1.75035	3.17191	3.30303	3.90371	2.96468	3.60006	4.09045	3.54614	2.91641	2.69742	4.45391	1.55351
ENSMUSG00000024780	Cdc37l1	0.63736	4.81808	6.62144	0.0100759	0.0699972	4.55898	4.51737	4.29137	4.32243	2.87212	4.68453	5.10364	4.2797	4.97357	5.31765	4.47462	4.65003	5.97921	5.19163	4.99992
ENSMUSG00000029050	Ski	0.635673	5.88578	5.74596	0.0165266	0.0991288	4.00747	5.95117	4.54994	4.31384	5.52829	6.6065	5.86712	5.40889	5.73701	6.02596	6.06126	6.01607	6.34379	6.66733	6.46562
ENSMUSG00000062939	Stat4	0.635455	6.74616	22.6487	1.94493e-06	0.000113529	6.12954	6.57769	6.11991	5.96883	6.63769	6.81061	6.67965	6.23647	6.55578	7.2094	7.19798	7.06338	7.20299	6.99462	6.96955
ENSMUSG00000011306	Sugp1	0.634635	6.02427	17.7408	2.5314e-05	0.00084731	5.59226	5.79574	5.60169	6.11563	5.48052	5.8913	5.73877	5.75304	5.64758	6.13761	6.34868	6.69247	6.55589	5.95592	6.35184
ENSMUSG00000097333	Zfp87	0.634457	4.28456	6.74079	0.00942329	0.0667228	4.29029	3.71651	3.57951	3.82066	3.63161	3.92333	3.70325	3.32587	4.96282	4.40293	4.85134	4.50908	4.54853	4.37374	5.12162
ENSMUSG00000095174	Gm20069	0.63407	2.95712	4.27295	0.0387236	0.171541	2.43343	2.35275	2.59382	2.38534	2.49325	2.33784	3.39405	2.39069	3.00829	3.38971	3.19442	3.50142	2.4482	3.41443	3.71478
ENSMUSG00000041921	Metap1d	0.633674	3.78613	6.17009	0.0129928	0.083927	3.44845	3.5144	3.37414	3.22964	3.99676	3.32074	3.74071	2.87794	3.19433	4.25984	3.84782	3.59739	4.07943	4.26683	4.76611
ENSMUSG00000029923	Rab19	0.633647	6.29892	13.5922	0.000227132	0.00481048	5.35505	6.10664	5.44887	6.19493	6.41754	6.23849	6.01713	5.99251	6.27548	6.75048	6.39165	6.66803	6.70208	6.9062	6.12963
ENSMUSG00000094441	Zfp955a	0.633557	2.89026	2.18693	0.139186	0.36515	2.02382	3.44266	2.79744	2.54061	3.12089	2.96308	0.197937	2.05733	2.27511	3.26411	2.96852	3.75937	3.66229	3.54462	0.713578
ENSMUSG00000032449	Slc25a36	0.633476	4.99656	8.92273	0.00281643	0.0288361	4.64183	5.03179	4.76266	4.91734	3.80323	5.02416	4.5496	4.55949	4.726	4.96946	5.07874	5.07366	5.72054	6.04532	4.71752
ENSMUSG00000016559	H3f3b	0.632897	10.7711	35.8934	2.08418e-09	3.62762e-07	10.3449	10.4918	10.3242	10.6391	11.0925	10.5445	10.6337	10.4477	10.6571	10.9462	11.01	11.1299	11.2018	10.9183	10.7751
ENSMUSG00000008200	Fnbp4	0.632694	6.28892	6.79688	0.00913175	0.0652862	5.93382	6.13764	5.82461	5.72994	6.97228	5.95504	5.79327	5.5151	5.65927	6.83179	6.32159	6.8454	7.14057	6.59933	5.50473
ENSMUSG00000036390	Gadd45a	0.632384	3.56985	4.49078	0.0340781	0.157904	2.90527	3.0762	1.66428	3.16427	3.50203	3.65676	2.52925	3.63448	3.62753	3.93428	4.15462	4.1966	3.61763	4.22631	3.72096
ENSMUSG00000026842	Abl1	0.63193	5.54348	9.38938	0.00218246	0.0246377	4.95159	5.44735	4.61962	4.74919	6.01963	5.46334	5.37182	4.73941	5.00009	5.70711	5.61907	5.99318	6.53503	5.89835	5.55571
ENSMUSG00000066042	Med18	0.631551	3.11534	3.27081	0.0705228	0.244873	3.31175	3.11364	3.06269	1.83285	-1.01479	3.27606	2.47101	2.85541	3.18512	3.76576	4.15462	2.74647	3.53999	1.87694	3.81055
ENSMUSG00000078349	AW011738	0.631399	1.91651	0.715928	0.397483	0.65	1.75274	0.589688	1.71877	2.44946	-3.06941	0.604831	0.780838	2.45203	2.58643	1.90287	2.406	3.12897	-3.06941	2.85335	1.58093
ENSMUSG00000032400	Zwilch	0.631319	3.24535	2.82489	0.0928131	0.289602	4.22908	1.61212	2.65099	3.44155	1.9075	1.84512	2.62585	3.41329	2.57236	3.2547	3.51459	4.18714	3.0841	3.41443	3.88943
ENSMUSG00000030149	Klrk1	0.631283	9.1654	26.507	2.62582e-07	2.205e-05	8.68748	8.88791	8.21928	8.95939	8.7234	9.24667	9.2209	9.06706	9.10968	9.28674	9.57717	9.5481	9.28045	9.5126	9.50409
ENSMUSG00000066677	Ifi208	0.631086	4.77329	4.28674	0.0384108	0.170393	4.63173	4.14494	2.7719	3.62628	4.1724	5.4002	5.22975	4.49173	4.14745	4.86826	5.3146	5.35287	4.20549	5.83239	4.65761
ENSMUSG00000036452	Arhgap26	0.63091	4.33939	6.14735	0.0131609	0.0846133	3.76415	4.66338	3.79774	3.36048	2.42759	3.93487	4.25389	3.86056	4.59295	4.3061	5.04048	4.73039	5.331	4.16571	4.62834
ENSMUSG00000003382	Etv3	0.63066	5.85911	10.0523	0.00152158	0.0187466	5.58005	5.89314	5.03649	5.62625	4.95978	5.62884	5.94273	5.37564	5.7866	6.40535	6.06262	6.3412	6.72682	6.03884	5.25101
ENSMUSG00000068036	Afdn	0.630475	3.40041	3.44348	0.0635017	0.230878	2.49415	2.85088	2.44012	3.37706	4.1774	2.96308	1.98014	1.91209	3.47707	3.87414	4.18501	3.43902	3.54794	3.7491	4.02039
ENSMUSG00000011158	Brf1	0.629897	6.5037	14.4306	0.000145423	0.00332251	6.20072	6.1365	5.79638	6.62884	5.34259	6.56902	6.06837	6.32418	6.45777	6.80627	6.75534	6.7666	7.25919	6.54271	6.86816
ENSMUSG00000061769	Klra6	0.629871	3.5268	2.91015	0.0880235	0.281823	1.96067	2.68669	1.74527	3.05515	4.33344	3.66371	3.57777	3.55981	2.96587	3.01953	4.02064	3.95601	3.74766	3.94491	4.15875
ENSMUSG00000075232	Amd1	0.628849	5.03272	11.7706	0.000601725	0.00977982	4.52301	4.69459	4.576	4.40964	4.46609	5.09533	4.8502	5.11383	4.71963	5.46764	5.17018	5.14869	5.94649	5.37165	5.00752
ENSMUSG00000034422	Parp14	0.627353	5.82703	7.83699	0.00511876	0.0427964	5.34065	5.40645	5.18421	5.6193	4.1724	6.11581	5.8657	5.2124	6.16615	5.77117	6.03091	6.24303	6.11928	5.75222	6.77255
ENSMUSG00000030126	Tmcc1	0.627075	3.55675	2.55474	0.109964	0.318995	2.12328	3.36717	3.56471	2.91456	4.37758	3.07164	1.23039	2.74945	3.03931	3.45686	3.51459	2.78461	5.1416	4.06209	3.88943
ENSMUSG00000058385	H2bc8	0.626886	2.48117	2.73065	0.0984392	0.299828	1.75274	2.23877	2.09346	2.48049	2.44428	1.66277	0.268032	1.97613	1.9877	2.96291	3.42407	2.56845	3.62517	2.3984	2.61959
ENSMUSG00000021265	Slc25a29	0.626827	2.24409	0.896388	0.343752	0.601048	2.55242	1.80755	1.32104	-1.073	-3.06941	3.16281	3.23689	1.54071	-3.06941	1.92675	1.76748	3.01595	2.88496	3.04154	2.64579
ENSMUSG00000006476	Nsmf	0.626702	6.07865	16.0079	6.30792e-05	0.00169148	5.40926	5.63606	5.39341	5.52386	4.93931	6.08894	6.12612	5.74388	6.20428	6.55651	6.31359	6.40584	6.32076	6.53444	6.73491
ENSMUSG00000066892	Fbxl12	0.626588	5.15359	11.6798	0.000631811	0.0101653	4.63173	4.78439	5.04451	4.42567	5.19007	4.69475	5.27088	4.60746	4.88528	5.27874	5.67545	5.59924	5.30776	5.83239	5.21646
ENSMUSG00000117628	Gm50012	0.626047	4.18273	6.44681	0.0111152	0.075145	3.3451	3.19448	3.63724	4.23417	4.67857	3.99676	3.53576	3.54581	3.72614	4.86208	4.35944	4.87587	4.8482	4.23087	4.11252
ENSMUSG00000030055	Rab43	0.625609	3.11329	3.70145	0.0543653	0.210024	2.41784	2.74749	2.35666	2.28347	3.02424	3.71817	2.50042	2.11536	3.09941	3.44036	3.29071	3.56854	4.12268	3.1025	3.24319
ENSMUSG00000051278	Zgrf1	0.624295	3.1932	1.54341	0.214111	0.465625	4.24684	2.15147	3.30458	1.99203	3.69577	3.08206	1.91609	0.456168	1.0304	3.57492	3.80281	2.29661	4.433	2.15152	3.86733
ENSMUSG00000051124	Gimap9	0.623279	6.66226	12.4285	0.000422825	0.00746809	5.87081	6.07496	5.92942	6.25224	6.78506	6.64654	6.56251	6.32726	6.90356	6.98538	7.07627	6.74258	7.06774	7.11046	6.78292
ENSMUSG00000037434	Slc30a1	0.622796	3.70108	3.29116	0.0696539	0.243445	4.14637	2.72348	3.35706	3.32673	3.58719	3.5331	3.69054	2.58119	3.07966	3.2547	3.76978	3.5166	5.24798	3.1025	4.20354
ENSMUSG00000043953	Ccrl2	0.621791	6.41943	8.64987	0.00327084	0.0318857	5.86938	5.98439	5.22243	5.84467	5.49261	6.61818	6.56163	6.24082	6.57971	6.45033	7.0078	6.76262	6.61293	7.06204	6.67414
ENSMUSG00000044340	Phlpp1	0.621686	3.10346	1.50364	0.220112	0.4715	4.12253	2.80584	2.5494	2.4337	1.78175	3.63569	0.780838	0.677773	1.80726	3.61956	2.48953	2.26098	5.16506	2.44622	2.7461
ENSMUSG00000063952	Brpf3	0.621493	3.41403	3.56668	0.0589502	0.220786	2.21633	3.1769	3.55725	2.83277	2.28655	3.42265	0.960924	3.84349	3.43103	3.73903	4.08113	3.55389	3.46635	4.03107	3.92731
ENSMUSG00000066621	Tecpr1	0.620642	7.06079	13.5006	0.000238483	0.00499562	6.19958	6.72632	6.32704	6.74678	6.02242	7.41529	7.031	6.77789	6.9553	7.32905	7.77008	7.42055	7.17437	7.53351	7.27778
ENSMUSG00000000915	Hip1r	0.620237	7.44365	17.3389	3.12716e-05	0.00100121	7.32812	7.16957	7.01156	6.80768	6.54493	7.00042	7.32416	6.95122	7.61272	7.99497	7.56056	7.79957	8.23203	7.9179	7.27883
ENSMUSG00000028053	Ash1l	0.6201	4.92126	4.45667	0.0347653	0.15985	3.7703	4.72817	4.5424	3.19265	5.7067	4.82763	3.16523	4.46594	4.80633	5.42215	5.40773	5.03463	5.98655	5.17517	4.62834
ENSMUSG00000020770	Unk	0.619149	4.96991	6.64048	0.00996871	0.069404	4.27739	4.75211	4.23639	5.04735	2.96762	4.68453	4.90347	4.73941	5.15208	5.63645	4.76681	5.31211	5.90683	4.56277	5.5172
ENSMUSG00000062007	Hsh2d	0.619038	3.85665	3.97462	0.0461907	0.190432	2.00307	3.0762	3.21263	3.11569	3.95076	4.38125	3.52864	3.42098	4.05435	3.74576	3.99799	4.73364	4.6518	3.7491	4.10781
ENSMUSG00000034573	Ptpn13	0.618342	3.09202	2.00944	0.156323	0.389405	3.01294	3.85558	1.00747	2.40164	2.74311	2.89379	2.34694	2.77368	1.9877	3.99202	1.01048	3.61161	2.37854	3.76804	4.24698
ENSMUSG00000036622	Atp13a2	0.616311	4.87417	4.69983	0.0301656	0.145186	4.72335	4.66653	4.09934	4.91734	3.64611	4.90303	2.93683	4.52065	4.84488	4.84652	5.37075	4.43107	6.28313	5.55731	4.4833
ENSMUSG00000005986	Ankrd13d	0.615845	3.13503	2.65291	0.10336	0.30767	3.50855	2.99827	2.75895	2.68078	-3.06941	2.83339	3.48516	2.92196	2.16692	2.53592	3.15403	3.28789	4.16468	3.1025	4.14503
ENSMUSG00000022194	Pabpn1	0.615764	3.77278	6.89073	0.00866441	0.0631236	3.50855	3.67328	3.67907	3.08574	3.29668	3.123	3.45542	3.39778	3.71977	4.05297	3.66588	3.94482	4.62197	4.39826	4.00022
ENSMUSG00000029162	Khk	0.615562	4.21859	7.56075	0.00596533	0.0482723	3.3451	3.66069	4.06819	3.5769	2.79611	3.71148	4.358	4.49173	4.00283	4.50164	4.51504	5.00263	4.33066	4.89118	4.41257
ENSMUSG00000081769	Gm12216	0.615314	3.40673	4.71359	0.029925	0.14461	2.10393	2.88375	3.00903	3.30956	3.24996	2.99651	3.47778	3.05642	3.09941	3.38109	3.84147	3.56854	3.83478	4.27126	3.7813
ENSMUSG00000050241	Klre1	0.615305	9.32764	20.9635	4.68106e-06	0.000215441	8.53913	8.91136	8.51541	9.00462	9.13094	9.1975	9.38034	9.2639	9.38011	9.52467	9.75056	9.67514	9.61223	9.6504	9.65816
ENSMUSG00000048379	Socs4	0.61414	4.35676	6.29704	0.012094	0.0796258	4.24684	4.29914	4.27328	4.01859	0.952598	3.94632	3.72833	4.35389	4.57542	5.28337	4.4288	4.82493	4.25492	4.65044	4.65439
ENSMUSG00000054387	Mdm4	0.613512	5.42691	13.0924	0.0002965	0.00585235	5.00212	5.6101	4.82919	5.51453	4.27397	5.12838	4.92804	5.21903	5.25696	5.78267	5.79846	5.56313	5.88971	5.73788	5.8917
ENSMUSG00000062822	4833420G17Rik	0.613218	5.34891	9.9571	0.0016023	0.0195151	4.69129	5.07514	5.01759	4.62626	5.49662	5.04028	5.21873	4.83173	5.23256	5.75291	5.58719	5.85214	6.14442	5.68072	4.98204
ENSMUSG00000030322	Mbd4	0.612939	3.67163	4.2899	0.0383394	0.170391	3.89938	4.06119	3.31346	2.59832	2.13023	3.44704	2.84808	3.57368	3.53625	4.0089	3.72222	2.772	4.00625	4.61949	4.3739
ENSMUSG00000000708	Kat2b	0.612853	2.90274	2.0465	0.152556	0.384119	2.16122	2.95767	2.33937	3.3688	2.15072	1.006	1.89409	3.65419	1.94466	3.46504	3.72911	2.91641	-3.06941	3.34043	3.97976
ENSMUSG00000024232	Bambi	0.611638	5.34639	5.1589	0.0231275	0.123343	4.44441	4.30724	3.97611	4.46498	5.63032	5.6465	5.33963	5.09232	5.61191	5.17038	5.61163	5.18717	6.21356	6.09992	5.44815
ENSMUSG00000026473	Glul	0.611465	4.88136	7.63222	0.00573346	0.0467516	4.13688	4.47125	3.50394	4.22504	5.04709	4.86129	4.54254	4.85179	4.82425	5.01473	5.34631	4.62922	5.80761	5.29755	5.19444
ENSMUSG00000047654	Tssk6	0.610956	2.99542	4.23864	0.0395139	0.173517	2.19819	2.47286	2.44012	2.7203	2.41069	1.98495	3.16523	2.60839	2.93322	3.2547	3.31839	3.8992	3.07312	3.88255	2.98035
ENSMUSG00000045382	Cxcr4	0.610358	4.91298	5.22482	0.0222667	0.120361	4.55898	4.19383	3.33978	3.9973	4.53396	5.20188	5.09402	4.11878	5.22359	4.94628	5.86253	4.8401	5.71878	5.32552	4.62834
ENSMUSG00000054435	Gimap4	0.609872	9.64137	22.2586	2.38295e-06	0.000132628	8.98126	9.38122	8.81377	9.22401	9.39955	9.8019	9.47692	9.40764	9.69495	10.0756	10.0987	9.87185	9.83094	9.98655	9.86531
ENSMUSG00000034035	Ccdc17	0.609131	2.75221	1.89967	0.168115	0.404974	1.47999	2.42898	2.23105	2.40164	3.08939	3.02919	2.06134	2.83253	1.11047	1.95025	2.79551	3.20594	4.37158	2.46182	2.73393
ENSMUSG00000020284	Cfap410	0.608496	3.23359	2.69053	0.100946	0.303982	2.59462	2.54315	2.15404	3.3009	3.80969	2.43859	2.33066	2.46696	3.19433	3.87414	3.06969	2.93913	4.46276	4.20794	2.20946
ENSMUSG00000024696	Lpxn	0.607542	6.48578	10.8133	0.00100772	0.0140216	6.16848	6.31886	5.20105	6.19376	5.97149	6.41475	6.59099	6.31802	6.56202	6.77536	6.50539	6.65864	6.91388	7.17515	6.60487
ENSMUSG00000058427	Cxcl2	0.606098	3.14316	1.07003	0.30094	0.560922	3.73928	2.23877	3.31346	2.30095	2.97912	3.31191	2.76568	1.56867	2.16692	4.22656	5.4625	0.397911	1.35791	-0.169543	-3.06941
ENSMUSG00000036916	Zfp280c	0.605761	2.83329	2.09627	0.147659	0.377045	3.33684	2.79436	1.45549	2.44946	3.35965	2.42228	1.80259	2.60839	1.22282	2.80436	3.33655	2.10895	3.64756	3.82342	2.60631
ENSMUSG00000019256	Ahr	0.605502	3.86492	2.64145	0.104108	0.309033	3.30329	3.82769	1.98647	3.98653	3.7705	4.68795	2.41031	2.90012	3.70695	4.09573	5.1878	4.76895	-3.06941	3.81129	3.85615
ENSMUSG00000033470	Cysltr2	0.604903	5.3247	12.275	0.000459063	0.00800475	5.00473	5.45284	5.06306	5.28116	5.04709	4.6604	4.80081	4.82015	5.02613	5.83409	5.38173	5.62924	6.1431	5.44017	5.44629
ENSMUSG00000059540	Tcea2	0.603925	3.14261	1.67784	0.195212	0.440954	1.98203	2.75935	-1.23728	2.88007	4.07926	2.32034	1.70488	3.15194	3.52899	3.40679	3.58464	3.49376	3.28785	3.7743	3.47278
ENSMUSG00000018541	Cwc25	0.603288	6.09658	15.0689	0.000103657	0.00249952	5.50089	6.18347	5.45691	5.71371	5.3359	5.78688	6.00948	6.02945	6.18592	6.62563	6.49026	6.34864	6.04674	6.38806	6.55389
ENSMUSG00000024066	Xdh	0.602847	6.0525	5.53056	0.0186871	0.106674	6.63413	5.51537	4.8507	5.01062	5.2742	6.36548	5.89369	5.72381	5.94103	5.99805	7.27474	5.80653	6.46743	5.95867	6.11211
ENSMUSG00000034353	Ramp1	0.601537	4.01924	6.32037	0.0119359	0.0790742	3.06391	4.01742	3.7722	3.89162	1.67262	4.16304	3.5639	4.03105	3.7761	4.40718	4.68413	4.34009	3.93524	4.83839	4.01034
ENSMUSG00000020812	Snhg16	0.601509	4.04717	6.65658	0.00987901	0.0689299	3.23377	3.52833	3.2031	3.83273	3.56446	4.22076	3.8703	3.65419	3.85957	4.00329	4.50705	4.50908	5.07158	4.08241	4.27243
ENSMUSG00000023132	Gzma	0.601206	10.7724	8.62368	0.00331821	0.0322489	10.9317	9.96889	11.0962	10.0538	9.8295	10.6652	10.7224	10.3694	10.774	10.728	11.9222	10.3823	10.8854	10.9229	10.9567
ENSMUSG00000034157	Cipc	0.601054	5.77825	8.49599	0.00355931	0.0337359	5.6367	5.73397	5.37868	5.31168	4.28791	5.54846	5.97322	4.92122	6.10638	6.35453	6.20163	5.85064	5.77239	5.83239	6.42269
ENSMUSG00000075376	Rc3h2	0.600683	3.64253	5.45708	0.0194892	0.109877	2.46411	3.65435	3.69954	3.25678	1.12821	3.9857	3.42506	3.43624	3.54348	4.0311	3.9037	4.31859	4.00625	3.87091	3.75145
ENSMUSG00000096687	Mfsd4b4	0.599952	2.50164	0.85748	0.354445	0.61038	2.28667	1.95921	3.57213	-3.06941	1.2086	2.21066	0.398764	2.87794	2.37576	1.66801	1.50383	2.56845	4.26943	2.81744	2.37525
ENSMUSG00000023947	Nfkbie	0.599851	7.29978	14.7869	0.000120368	0.00284514	6.59481	6.73986	6.48965	6.93423	6.73335	7.33043	7.25357	7.17009	7.43704	7.39741	7.31651	7.55167	7.93949	8.09491	7.45958
ENSMUSG00000040111	Gramd1b	0.599594	5.18375	8.52229	0.00350823	0.0334172	4.19291	4.44945	4.25955	4.77131	5.07952	5.32104	4.98378	5.02326	5.08677	5.44301	5.6375	5.57042	6.16525	5.56094	4.75411
ENSMUSG00000056708	Ier5	0.59953	8.33247	15.5652	7.97086e-05	0.00205121	7.56281	7.79522	7.74362	8.00161	7.51714	8.50079	8.30499	7.93281	8.42068	8.4411	8.56974	8.46552	8.96295	9.01326	8.67228
ENSMUSG00000032089	Il10ra	0.599303	7.25964	11.5222	0.000687697	0.0107046	6.94198	6.94134	6.75628	6.70224	5.9468	7.58973	6.89363	7.07763	7.46539	7.3402	7.79286	7.3671	7.34045	7.78474	7.80739
ENSMUSG00000003200	Sh3gl1	0.599177	6.65155	20.7603	5.2052e-06	0.000235044	6.47565	6.3835	6.19871	5.98245	5.95556	6.41989	6.32831	6.6173	6.5522	6.98893	6.91114	7.09724	7.31328	6.82788	6.92945
ENSMUSG00000024190	Dusp1	0.599114	9.70514	21.91	2.85736e-06	0.000147857	8.86376	9.52883	9.11314	8.94886	9.73247	9.82903	9.62711	9.34345	9.50561	9.9733	9.8513	9.87037	10.337	10.1608	10.0191
ENSMUSG00000017386	Traf4	0.598349	6.83898	12.7306	0.000359714	0.00673883	5.95423	6.43986	6.02578	6.58758	6.16145	6.43725	6.94133	6.55838	7.11123	7.01214	6.6201	7.15479	7.3127	7.77541	7.18422
ENSMUSG00000047153	Khnyn	0.597584	6.18526	9.51262	0.00204064	0.0236216	5.92695	6.12509	5.91928	5.82517	5.24352	6.38245	5.48836	5.1513	6.47111	6.36877	6.84608	6.49672	5.95698	6.60021	6.72956
ENSMUSG00000074024	4632427E13Rik	0.597436	2.18099	0.745283	0.387974	0.641685	1.56736	2.87288	0.770065	-2.48604	2.21051	2.45471	-3.06941	0.957046	3.18512	2.16627	2.82153	3.10907	3.01691	2.20809	0.809426
ENSMUSG00000097589	Dleu2	0.597295	3.40086	3.97282	0.0462401	0.190554	3.32852	2.74749	2.84722	3.07561	3.6243	2.92885	3.27143	2.49638	2.96587	2.99715	3.79626	3.65343	4.55644	3.38201	3.87289
ENSMUSG00000041132	N4bp2l1	0.597104	5.92031	9.17795	0.00244948	0.0264064	5.17667	5.4121	5.23417	5.69565	5.52829	6.08247	5.6215	5.78319	6.12216	5.81181	5.42268	6.51857	6.42162	6.55912	6.34984
ENSMUSG00000056260	Lrif1	0.595332	3.85601	5.63293	0.0176262	0.103646	2.83659	3.67328	3.77863	3.74602	2.17093	3.82129	3.91468	3.35827	3.88255	3.74576	3.98078	3.96711	4.33985	4.04666	4.89732
ENSMUSG00000037257	Aagab	0.595313	6.66453	19.0192	1.29407e-05	0.00048965	6.25765	6.44446	6.43271	6.16302	6.18026	6.59199	6.529	6.41556	6.7934	7.18857	6.69591	7.15297	6.99977	6.93232	6.65007
ENSMUSG00000026384	Ptpn4	0.595054	5.27087	11.4641	0.000709551	0.0109734	4.67827	4.58224	4.88982	4.694	4.5064	5.41264	5.2054	5.10431	5.11374	5.47778	5.73656	5.51667	5.76899	5.35505	5.99341
ENSMUSG00000020605	Hs1bp3	0.594988	3.40554	2.9427	0.0862665	0.278057	4.09829	3.27929	3.09395	1.28358	2.08835	3.25779	3.08982	2.48175	2.98724	3.04157	3.78969	3.09902	4.84174	3.84141	3.55112
ENSMUSG00000070639	Lrrc8b	0.594682	4.31571	4.27543	0.0386671	0.171371	4.43669	4.55188	4.13984	2.51086	2.70204	4.66733	3.75298	4.20594	3.80044	4.35533	4.29589	5.12659	3.47472	4.53355	5.42942
ENSMUSG00000019872	Smpdl3a	0.594319	4.5894	4.96508	0.025864	0.131981	4.99163	4.17624	4.15474	3.68073	3.32401	5.0615	3.90921	4.30901	4.19413	4.77924	5.20766	3.74009	5.73629	4.79596	4.65761
ENSMUSG00000045411	2410002F23Rik	0.594302	5.83187	10.273	0.0013499	0.0172072	5.59918	5.73997	5.07094	5.31813	5.8483	5.20188	5.62318	5.03333	5.94786	6.13249	6.38404	5.92935	6.77167	5.86501	5.87518
ENSMUSG00000007617	Homer1	0.593094	2.78228	1.8897	0.169235	0.406649	2.7143	2.83975	-0.132518	1.28358	1.32136	2.09194	2.41031	3.19742	3.39152	3.4893	2.24227	2.44687	3.89838	3.28013	3.06046
ENSMUSG00000073902	Gvin3	0.593048	5.02966	8.96632	0.00275001	0.0285221	4.78236	4.77566	4.37858	4.61582	4.43718	5.4147	4.99674	4.30901	4.63078	4.84338	5.33507	5.5849	5.6391	5.05694	5.60663
ENSMUSG00000097194	9330175E14Rik	0.592259	2.23495	1.02509	0.311314	0.56983	0.802856	1.00274	2.28623	3.01333	-3.06941	1.93983	2.83659	2.49638	0.988633	3.26411	3.40699	2.36533	-3.06941	1.28043	2.8624
ENSMUSG00000042349	Ikbke	0.592253	6.27248	8.53323	0.0034872	0.0333163	5.70412	6.04499	5.87497	6.42066	4.49843	6.60469	5.65295	6.0789	5.98551	6.68548	6.33633	6.60281	6.98593	6.6981	6.39882
ENSMUSG00000028599	Tnfrsf1b	0.591821	9.1561	12.5114	0.000404482	0.0072921	8.82069	8.92294	8.24068	8.68402	7.70032	9.32977	9.15768	8.89757	9.34627	9.3709	9.29844	9.52199	9.8954	9.47515	9.37689
ENSMUSG00000040616	Tmem51	0.591788	2.24568	1.02386	0.311605	0.570036	-1.50909	1.93849	2.73271	2.54061	-3.06941	2.70444	2.28067	2.53941	-0.395392	3.08467	3.29071	2.93913	2.5308	1.09286	1.408
ENSMUSG00000076490	Trbc1	0.591008	8.5012	24.9654	5.83696e-07	4.33157e-05	7.90645	8.19704	7.94456	8.27922	8.31355	8.26049	8.4555	8.22381	8.5248	8.91423	8.67696	8.92315	8.93535	8.85949	8.5329
ENSMUSG00000048280	Zfp738	0.590982	2.34825	1.26885	0.259982	0.520563	1.53882	1.32348	2.17368	1.68086	0.455963	0.915677	3.10904	2.49638	2.58643	2.69735	1.18098	1.89318	4.31209	0.829915	2.50974
ENSMUSG00000030815	Phkg2	0.590947	5.48347	11.2537	0.000794652	0.0119235	4.86802	5.55503	4.8779	4.99459	4.87303	5.61456	4.96544	5.09232	5.61191	6.1817	5.72282	5.48614	5.47564	6.14529	5.7955
ENSMUSG00000092416	Zfp141	0.590329	3.77446	2.16809	0.140901	0.367634	2.49415	4.01247	1.54869	3.40967	2.65978	3.51783	4.01491	3.15194	4.41124	3.28274	3.27196	3.93355	5.61469	3.62992	3.30204
ENSMUSG00000032580	Rbm5	0.59025	7.46117	17.1869	3.38758e-05	0.00106326	6.85422	7.41798	6.84623	6.93002	7.40165	7.44183	7.17649	7.08914	7.59238	7.70636	7.76254	7.62839	8.03492	7.70998	7.69503
ENSMUSG00000026121	Sema4c	0.590145	6.34746	7.00259	0.00813921	0.0603537	5.20192	5.96276	5.25275	5.63489	4.74747	6.46836	6.73484	6.13609	6.68888	6.567	6.45433	6.2396	7.02136	7.17752	6.73185
ENSMUSG00000001348	Acp5	0.589125	4.07114	4.38764	0.0362005	0.16393	3.51589	4.02726	4.50024	3.25678	0.752612	4.10291	3.39405	2.72481	4.48444	4.63447	4.78346	4.46278	4.0958	4.03107	4.69887
ENSMUSG00000022617	Chkb	0.589108	2.89989	3.35698	0.0669205	0.23833	2.08431	2.52936	2.17368	1.97034	3.1819	2.70444	2.37897	2.17114	3.18512	3.22612	3.3275	2.98353	3.33458	3.85919	2.8624
ENSMUSG00000052609	Plekhg3	0.588668	3.99316	2.94316	0.086242	0.278072	2.49415	4.03215	2.9188	2.07568	1.42594	3.80251	3.34625	4.79373	4.71323	4.05838	4.24872	4.42303	4.88635	4.26238	4.20354
ENSMUSG00000035722	Abca7	0.588162	6.42969	11.0986	0.000863932	0.0126653	6.27938	5.87963	6.29153	5.54603	5.02506	6.16688	6.14836	6.57312	6.42095	6.64915	6.72119	6.8371	6.47371	7.10364	7.00667
ENSMUSG00000019773	Fbxo5	0.588069	4.64997	2.45125	0.117432	0.331224	4.10803	4.90674	4.14483	4.30521	-3.06941	3.79619	4.38191	4.90211	5.24592	4.9492	4.99832	5.15113	4.90195	4.31485	5.35592
ENSMUSG00000026034	Clk1	0.587952	7.78653	24.0286	9.49158e-07	6.22348e-05	7.27881	7.44531	7.18611	7.63187	7.51021	7.76931	7.79799	7.57179	7.6429	8.18798	8.06035	8.02041	8.2901	8.07572	7.80848
ENSMUSG00000030166	Rad52	0.587951	3.62905	3.56142	0.0591372	0.221055	3.05386	3.02799	2.99805	2.54061	4.37758	3.18232	3.51429	3.1703	3.47707	3.792	3.44933	3.92788	4.67014	4.23087	3.28547
ENSMUSG00000095562	Erdr1	0.587218	2.69	1.27452	0.25892	0.519413	0.651131	2.05854	1.38983	2.46506	3.35082	0.282249	2.59891	2.51087	3.19433	2.53592	1.33345	3.34004	3.37091	3.67075	3.18183
ENSMUSG00000048787	Dcun1d3	0.586792	3.30015	3.20203	0.0735471	0.251273	3.13236	3.27103	1.82195	3.30956	2.17093	3.61431	2.81334	3.64108	2.29238	3.7118	3.59976	2.44687	3.0509	4.22174	4.09361
ENSMUSG00000047959	Kcna3	0.5866	3.1921	3.47004	0.0624898	0.228413	2.97083	3.14109	1.96408	2.52581	-3.06941	3.38947	2.74124	2.91108	3.18512	3.55972	2.87221	3.43102	3.61763	3.65727	4.46133
ENSMUSG00000030660	Pik3c2a	0.586152	3.37568	2.36747	0.123888	0.340603	2.23424	3.22901	3.18386	2.31823	-2.03277	4.47516	2.22888	3.00618	3.41536	3.9165	3.22399	3.9392	3.35286	2.41452	4.71752
ENSMUSG00000038732	Mboat1	0.585415	3.04157	2.31359	0.128248	0.348289	2.04427	3.11364	3.33106	3.00269	-3.06941	1.91673	2.34694	3.1703	3.07966	3.1871	3.67305	3.84006	4.16468	2.03124	3.01092
ENSMUSG00000015942	Gtf2ird2	0.58535	4.05713	3.43255	0.0639233	0.231707	3.72668	3.68576	3.59416	1.90323	4.82602	2.94035	3.55692	4.03105	3.7761	4.62355	4.73636	3.56854	4.13858	4.52244	4.71133
ENSMUSG00000031537	Ikbkb	0.585348	7.27487	21.5103	3.51931e-06	0.000173662	7.00658	7.03213	6.8401	6.69233	6.81346	7.19117	7.23728	7.1184	7.29808	7.67101	7.65991	7.14688	7.89106	7.5098	7.42925
ENSMUSG00000039086	Ss18l1	0.584885	2.31238	1.09345	0.295708	0.55659	0.289355	2.54315	1.48723	-1.75035	2.06694	3.19197	0.780838	2.6218	2.18552	3.27345	1.59717	1.77185	-2.44658	2.67752	3.9849
ENSMUSG00000042182	Bend6	0.584453	2.3016	1.59849	0.206117	0.457279	2.49415	3.43529	0.131278	1.24797	-1.20999	2.73117	1.00264	2.0173	2.09	2.72485	2.31734	2.84601	-2.44658	2.93384	3.31026
ENSMUSG00000031922	Cep57	0.583771	6.24797	16.4737	4.93292e-05	0.001393	6.17313	6.20097	6.21539	6.04605	5.4079	6.09152	5.93198	6.04695	5.71796	6.47078	6.15122	6.82572	6.39541	6.57085	6.79468
ENSMUSG00000003546	Klc4	0.583724	4.71803	6.04773	0.0139242	0.0875797	4.88229	4.03215	4.08903	3.93706	2.85973	4.71832	4.69981	4.52065	4.71963	5.41584	4.7157	5.49383	5.40075	4.95869	4.35019
ENSMUSG00000089762	Ier5l	0.582964	9.37252	11.6414	0.000644996	0.0102909	8.00526	8.88758	7.91678	9.22186	9.23026	9.15941	9.30576	9.22695	9.55059	9.7389	8.90495	10.0055	9.95747	9.98444	9.7311
ENSMUSG00000027330	Cdc25b	0.582959	5.17776	4.76737	0.029004	0.142096	4.02815	5.07751	5.10458	4.27456	-0.423887	5.63946	5.12032	5.04333	5.21002	5.72083	5.53113	5.64142	5.5127	5.57714	5.37367
ENSMUSG00000035399	Oser1	0.582921	4.68897	10.2951	0.00133382	0.0170476	4.01267	4.79307	4.05766	4.4611	4.33792	4.48304	4.37795	4.29652	4.68736	5.29259	5.11602	4.84912	5.21338	4.71693	4.88362
ENSMUSG00000018341	Il12rb2	0.582855	5.78583	8.0131	0.00464401	0.0403788	5.75463	5.60353	4.96783	4.6435	5.38646	5.89573	5.39941	5.30882	6.0105	6.1092	6.34756	5.28131	6.69314	6.06205	5.94015
ENSMUSG00000039852	Rere	0.582795	3.72417	4.08471	0.0432729	0.182892	3.46371	4.11295	3.23149	2.36885	1.85851	3.61431	2.87078	3.43624	4.02882	3.70491	3.98078	4.08895	4.88635	4.18932	3.50892
ENSMUSG00000016495	Plgrkt	0.582477	6.59639	12.6221	0.000381214	0.00696443	5.77159	6.20097	6.05123	6.49661	6.65303	6.51525	6.31285	6.34455	6.68725	6.78845	6.49734	6.94839	7.30274	6.88104	6.78955
ENSMUSG00000020610	Amz2	0.582232	4.27877	5.1656	0.0230385	0.12328	3.93267	4.67594	3.4077	4.16424	2.49325	4.15812	4.18762	3.49571	4.46172	4.35972	4.87949	4.25662	5.34477	4.40231	3.99513
ENSMUSG00000031971	Ccsap	0.580378	2.95093	1.87538	0.17086	0.409627	3.15134	2.54315	3.48834	2.07568	-3.06941	3.00749	3.5639	2.49638	0.808309	3.44864	3.97499	1.939	1.03464	3.6368	3.75145
ENSMUSG00000030761	Myo7a	0.580206	3.26873	1.96638	0.160833	0.394783	2.93842	3.19448	2.89533	3.36048	-3.06941	3.62147	3.64517	2.31015	1.07099	3.11617	3.56936	4.44304	-0.39159	3.97783	4.25976
ENSMUSG00000002897	Il17ra	0.580031	6.44671	12.317	0.00044885	0.00786967	5.91729	6.21933	5.62863	5.80233	5.54581	6.62532	6.36875	6.39715	6.59022	6.58587	6.82854	6.52328	7.10664	6.63502	6.91403
ENSMUSG00000028089	Chd1l	0.579881	6.02721	10.0473	0.00152575	0.0187497	6.042	5.87691	6.13877	5.62278	4.6356	5.63062	5.93198	5.66349	5.99213	6.18913	6.4397	6.43211	5.71349	6.4283	6.63461
ENSMUSG00000032578	Cish	0.579514	6.60894	10.3906	0.00126656	0.0163407	5.37939	6.30274	5.86293	6.30843	6.40053	6.69826	6.35875	6.22773	6.81821	6.49294	6.6136	7.08328	6.92995	7.36802	7.10025
ENSMUSG00000022967	Ifnar1	0.578945	7.55711	22.6927	1.9009e-06	0.000112329	7.28097	7.29454	7.0944	7.49613	6.90225	7.76204	7.11898	7.39321	7.46539	7.81112	7.73114	7.99522	7.69634	7.94693	7.83506
ENSMUSG00000025981	Coq10b	0.578216	6.96216	10.0499	0.00152356	0.0187468	5.92144	6.73085	6.25857	6.78844	7.17783	6.76526	6.9725	6.7861	6.83892	6.91995	6.81727	7.4876	7.40647	7.60373	7.07576
ENSMUSG00000025408	Ddit3	0.578146	5.79861	9.10217	0.00255306	0.0273078	5.03825	5.58699	5.31819	5.47848	6.3648	5.37712	5.4773	5.16739	5.52875	6.14017	5.99563	6.35711	6.51488	6.09242	5.42564
ENSMUSG00000071267	Zfp942	0.578031	4.22886	5.47598	0.0192796	0.109015	3.87104	4.56545	3.90151	3.60533	-2.03277	4.84914	3.94174	3.77912	3.79439	4.74942	4.55824	4.6569	3.87328	4.55915	4.90005
ENSMUSG00000068391	Chrac1	0.578004	6.25578	17.592	2.73742e-05	0.000909908	5.91451	5.77544	5.73986	6.01327	6.15004	6.02287	6.04485	6.10897	6.2863	6.77536	6.56051	6.34333	6.78519	6.45192	6.34085
ENSMUSG00000049744	Arhgap15	0.577612	6.33297	13.3752	0.000254967	0.00523777	6.16965	5.8864	5.44281	6.25224	5.78907	6.36974	5.99016	6.23538	6.3639	6.82227	6.68975	6.83559	6.52297	6.53167	6.39303
ENSMUSG00000001627	Ifrd1	0.577337	9.2454	16.0024	6.32608e-05	0.00169161	8.55814	8.96787	8.413	9.05105	9.1332	9.0429	9.29386	8.95183	9.25934	9.29379	9.13701	9.65683	9.89423	9.78812	9.44469
ENSMUSG00000044783	Hjurp	0.577185	6.08044	12.7037	0.000364938	0.00681005	5.95152	6.21611	5.49449	6.10073	5.02506	5.67259	5.94407	5.70975	5.83011	6.41065	6.4862	6.51857	6.57743	6.02841	6.38527
ENSMUSG00000026608	Kctd3	0.577165	3.83028	3.59984	0.0577852	0.21813	3.02328	3.90447	3.91907	3.24779	2.35879	4.19699	3.68415	4.21039	1.80726	4.15253	3.7153	4.67394	4.2205	4.19866	3.79307
ENSMUSG00000022971	Ifnar2	0.576451	6.41951	10.0465	0.00152634	0.0187089	5.61806	6.37967	5.36806	6.29867	6.61205	6.29333	6.06468	6.05809	6.5638	6.52165	6.41321	6.57043	6.93527	6.89331	6.83011
ENSMUSG00000044469	Tnfaip8l1	0.575585	3.07492	2.86259	0.0906612	0.286814	2.17983	3.3199	2.94189	2.98115	-3.06941	2.42228	2.45607	2.85541	3.5931	3.27345	3.00304	3.75937	2.41379	4.01	3.73323
ENSMUSG00000047735	Samd9l	0.573385	6.60525	9.29211	0.00230143	0.0254995	6.83381	6.60834	6.36918	6.04605	5.74089	6.91993	6.26222	6.04943	6.09412	6.62654	6.64126	7.46086	6.87883	7.1362	6.33985
ENSMUSG00000051517	Arhgef39	0.573087	2.72288	1.40695	0.235563	0.491616	0.940132	2.58373	2.94189	0.626608	-0.842884	2.80851	2.61244	3.31765	2.55815	3.21646	2.67223	3.3142	-3.06941	1.90002	4.50851
ENSMUSG00000041000	Trim62	0.572251	4.77642	4.81266	0.0282515	0.139624	3.36962	4.99214	3.92488	4.60178	4.1774	4.935	3.74071	4.67976	4.63417	5.09334	5.16002	5.35709	3.47472	5.78978	5.3075
ENSMUSG00000042408	Zmym6	0.571956	3.55028	2.13493	0.143977	0.372211	3.17934	3.44266	2.35666	3.40159	-3.06941	3.69799	4.23214	1.7009	3.78832	3.64138	3.40699	4.34009	4.9834	2.79299	3.21721
ENSMUSG00000059810	Rgs3	0.571753	7.21447	12.3117	0.000450118	0.00787748	6.4548	6.79058	6.57521	6.73235	6.25669	7.59201	6.98621	6.91763	7.24141	7.34741	7.44028	7.65007	7.36767	7.90012	7.76693
ENSMUSG00000069094	Pde7a	0.571728	6.15089	8.13677	0.00433766	0.0386993	5.90336	5.97933	5.91345	5.59115	4.70998	6.41372	6.23732	5.13736	6.22579	6.36002	6.49532	6.2924	6.76058	6.81427	6.04108
ENSMUSG00000090272	Mndal	0.571476	7.6637	13.6524	0.000219957	0.00468964	7.11084	7.23897	7.01156	7.17788	7.927	7.63732	7.55285	7.51722	7.57087	7.77416	7.50143	8.08169	8.08464	8.16952	7.93373
ENSMUSG00000033671	Cep350	0.570913	5.45592	6.69523	0.00966711	0.0680465	5.60436	4.80742	5.17205	4.88001	5.23395	5.35366	5.04246	4.74555	5.17554	5.35113	5.74508	5.61167	6.83073	5.56455	5.22517
ENSMUSG00000000823	Zfp512b	0.570259	3.43603	3.36341	0.0666601	0.238022	2.92746	3.3199	2.87147	3.32673	3.15172	3.79619	2.57145	2.67422	2.98724	4.65249	4.19499	3.79717	0.11619	4.08745	3.16381
ENSMUSG00000079057	Cyp4v3	0.570148	4.08788	3.56381	0.0590521	0.220909	3.66199	4.18506	3.41597	4.04995	0.243441	4.38546	4.41704	3.87182	3.22163	3.70491	3.9575	3.68065	5.1983	4.62296	4.74505
ENSMUSG00000056763	Cspp1	0.569393	3.82588	3.44292	0.0635232	0.230869	2.91641	4.23263	3.45663	2.88007	3.61695	2.37221	3.08982	4.05101	3.81844	4.71211	4.60768	3.39038	4.70257	3.3572	3.81633
ENSMUSG00000000782	Tcf7	0.568652	7.63474	6.75757	0.00933506	0.0663434	6.61289	7.06475	5.77565	7.04863	7.70076	8.01919	7.43543	7.41792	7.8367	8.02086	7.57067	8.09503	8.21683	8.07287	7.858
ENSMUSG00000022225	Cma1	0.568532	6.07523	4.98923	0.0255055	0.131342	5.76852	5.47638	5.69469	5.19026	5.53805	6.26617	5.95606	5.0778	6.49461	6.24955	7.30676	5.12659	6.43026	6.4914	6.11094
ENSMUSG00000041702	Btbd7	0.568298	4.62977	4.29073	0.0383207	0.170387	4.84198	3.35159	3.66526	3.5479	4.89748	4.16794	4.02507	4.91033	4.40331	5.23158	5.28918	5.3251	3.71976	5.17281	4.74505
ENSMUSG00000027381	Bcl2l11	0.568242	7.91325	18.8483	1.4154e-05	0.000525181	7.35956	7.78437	7.15865	7.62884	7.62543	8.04904	7.5841	7.43035	8.16962	8.21914	8.26858	8.12569	8.37248	8.19278	8.05602
ENSMUSG00000069919	Hba-a1	0.568158	7.4875	3.68086	0.0550405	0.211099	7.765	6.18457	7.50283	6.37908	5.56502	7.87046	6.75405	7.63473	6.6962	7.74087	8.74801	7.50246	7.09311	7.632	8.15598
ENSMUSG00000002996	Hbp1	0.567983	6.30612	6.9443	0.00840868	0.0618251	6.11511	6.28849	5.51965	6.14255	4.04134	6.53624	6.11666	6.40784	6.2503	6.45752	6.64855	6.56861	6.83073	6.70549	6.35581
ENSMUSG00000023206	Il15ra	0.567944	4.38813	5.34077	0.0208323	0.115143	4.06365	4.13587	2.99805	4.06026	3.70965	5.03761	4.20112	4.17444	3.9494	4.65606	4.50705	4.88175	5.331	4.53355	4.04521
ENSMUSG00000040746	Rnf167	0.567541	6.51628	9.60509	0.00194039	0.0227082	5.7009	6.28849	5.7316	5.78845	6.60464	6.64215	6.30973	6.08254	6.67249	6.89217	6.83255	6.22002	6.97121	7.1055	6.87925
ENSMUSG00000032285	Dnaja4	0.567263	4.11698	4.67063	0.0306827	0.146936	3.35332	3.98748	3.00903	3.91452	2.00076	4.27172	4.48116	4.10453	3.84793	4.50164	4.60394	5.10665	4.34899	4.13686	3.85053
ENSMUSG00000024084	Qpct	0.566957	5.36957	4.5597	0.0327329	0.154361	4.27306	4.41238	4.97345	4.84766	5.32467	5.41676	5.54769	5.4824	5.17088	5.09334	4.63729	6.02539	5.40732	6.50463	5.68927
ENSMUSG00000034412	Tbc1d10a	0.566908	5.96278	13.8638	0.000196544	0.00426648	5.3954	5.88505	5.47681	5.58581	5.11384	5.86891	5.90611	6.05686	5.68238	6.21845	5.9856	6.35711	6.48929	6.22056	6.43683
ENSMUSG00000027285	Haus2	0.566738	4.96666	7.71055	0.00548989	0.0451501	4.4133	4.73419	4.89279	4.35628	4.95104	4.89123	4.05015	4.98227	4.64429	5.07208	5.27277	5.72061	5.77578	4.99397	4.67362
ENSMUSG00000010097	Nxf1	0.566368	7.45366	24.1044	9.12505e-07	6.1517e-05	7.39084	7.30216	6.85918	7.22444	7.57419	7.27019	7.39146	7.03629	7.05416	7.92222	7.64359	7.60947	7.76065	7.58827	7.74209
ENSMUSG00000021428	Riok1	0.565967	7.4613	29.7549	4.90267e-08	5.45735e-06	7.14852	7.27608	7.23892	7.35154	7.09169	7.25185	7.09989	7.10474	7.50296	7.70852	7.64996	7.90541	7.85705	7.6948	7.63211
ENSMUSG00000028551	Cdkn2c	0.565842	5.99577	10.379	0.00127456	0.0164217	5.09326	5.60846	5.70654	5.94956	6.13983	5.80272	5.748	6.00279	5.61363	6.26134	6.01549	6.77373	5.73977	6.60812	6.02869
ENSMUSG00000053332	Gas5	0.565489	8.15037	19.8095	8.55549e-06	0.000354553	7.53056	7.81097	7.71374	8.11191	8.54983	7.72054	7.96293	7.87939	7.94713	8.53538	8.0449	8.44904	8.79283	8.33426	8.21706
ENSMUSG00000028617	Lrrc42	0.565184	3.56021	4.33229	0.0373959	0.167364	2.44885	3.0762	3.4242	3.26571	3.44509	3.91752	3.54285	2.96468	2.98724	3.95184	4.00369	4.02667	2.95842	3.7491	4.3422
ENSMUSG00000038550	Ciart	0.565011	2.57818	1.24472	0.264564	0.525341	3.75797	2.16936	2.53429	2.48049	-3.06941	1.35435	1.627	2.15279	2.55815	3.37242	2.67223	3.26109	3.38874	1.75566	1.98154
ENSMUSG00000030165	Klrd1	0.564621	9.37816	14.7468	0.000122955	0.00288493	8.79773	8.9203	8.5611	9.14406	8.78348	9.55136	9.51007	9.39439	9.50757	9.54325	9.74037	9.62116	9.67816	9.7608	9.47549
ENSMUSG00000026819	Slc25a25	0.564092	5.03564	8.03658	0.0045842	0.0401873	4.83025	4.72515	4.61244	4.36877	3.56446	5.26269	5.22315	4.62421	5.02355	5.00074	5.31689	5.5867	5.13369	5.20791	5.78669
ENSMUSG00000030365	Clec2i	0.564076	4.5295	3.96742	0.0463889	0.191085	3.41743	3.73464	3.61586	4.46498	5.3359	4.63938	3.72833	4.11405	4.10898	4.92272	4.47051	5.03727	5.51676	4.72987	4.12188
ENSMUSG00000020407	Upp1	0.563581	3.31581	1.8589	0.172751	0.412406	1.67619	2.69906	2.8594	-0.373023	3.31496	3.54067	3.5639	3.38997	3.66115	3.69798	2.98012	3.11906	4.62948	3.06215	3.64505
ENSMUSG00000021240	Abcd4	0.563292	4.66775	3.43809	0.0637095	0.231194	4.06365	4.25793	4.20333	4.35628	4.90956	4.36854	4.66776	4.45848	3.57205	3.9165	4.40748	5.13153	5.68491	5.95867	3.53017
ENSMUSG00000051403	Ppp1r37	0.563075	3.33203	3.76338	0.0523864	0.206292	2.66233	3.08565	2.94189	2.97027	1.39192	3.6286	2.57145	3.14266	3.44654	3.53663	3.39837	3.53163	4.58765	3.12226	3.76943
ENSMUSG00000020263	Appl2	0.562666	5.52876	10.4732	0.00121118	0.0159486	4.99951	4.99465	4.91046	5.51827	4.78072	5.70329	5.70758	5.11383	5.16151	6.08154	5.66829	5.7753	6.03263	5.67739	5.91882
ENSMUSG00000028821	Syf2	0.5626	7.57944	16.8433	4.05974e-05	0.0012183	6.8935	6.94913	7.08989	7.16301	7.85467	7.57828	7.56377	7.35256	7.4744	7.70766	7.76715	7.76303	8.06952	7.97471	7.84357
ENSMUSG00000064105	Cnnm2	0.562518	3.58999	2.04071	0.153138	0.384977	2.04427	3.82769	1.35584	2.9371	3.71654	3.95201	2.34694	3.79104	3.44654	3.55972	2.83437	3.70737	5.07709	4.33192	2.97002
ENSMUSG00000045502	Hcar2	0.562499	2.92605	1.67787	0.195207	0.441047	1.6228	3.3749	2.23105	2.95929	3.0131	1.66277	3.27994	1.19093	2.25763	2.53592	3.3275	4.02667	4.06287	1.78074	2.97002
ENSMUSG00000073489	Ifi204	0.562455	2.89487	1.16524	0.28038	0.541582	2.85985	2.18703	-2.05202	1.48059	3.48599	3.18232	3.14674	2.55347	2.78249	2.10479	4.09719	2.49367	2.68304	3.7743	2.94913
ENSMUSG00000040712	Camta2	0.56245	5.47288	7.35499	0.00668769	0.0525195	5.33444	5.38938	4.73648	4.42567	4.92451	5.7821	4.86724	4.82885	5.66094	5.86994	5.892	6.36761	5.586	5.28226	5.77635
ENSMUSG00000020287	Mpg	0.562338	3.09436	2.27133	0.131786	0.354081	2.94931	2.9159	2.19306	2.2297	2.47711	2.94035	2.50042	2.76162	3.45424	3.20674	3.29071	2.65335	4.90195	2.86513	2.19178
ENSMUSG00000097772	5430416N02Rik	0.56205	6.00833	9.19146	0.00243147	0.0264205	5.07846	5.48176	5.22714	5.99861	6.21838	5.8215	5.8923	5.9238	5.98285	6.16548	6.07349	6.49768	6.78351	6.12707	5.9507
ENSMUSG00000086859	Snhg20	0.561861	3.47638	3.80891	0.0509805	0.202337	2.93842	3.55579	3.04146	2.77137	2.19085	3.6912	3.27994	2.66129	3.39951	4.26454	3.91583	3.72055	1.8188	4.52615	3.83922
ENSMUSG00000084866	A930006K02Rik	0.561292	2.77428	2.00152	0.157142	0.390529	1.8016	2.15147	1.51829	2.24785	3.39444	2.51748	2.59891	2.13419	3.43881	3.4973	2.47321	2.90491	1.8188	3.33197	3.53719
ENSMUSG00000026288	Inpp5d	0.560496	8.19782	17.2528	3.2722e-05	0.00103724	7.82237	7.83534	7.59767	7.42116	7.43075	8.63335	8.11063	7.80419	8.23108	8.62113	8.60808	8.47697	8.76025	8.45606	8.17747
ENSMUSG00000033762	Recql4	0.559578	2.6635	1.4009	0.236573	0.492866	2.76447	2.74749	2.78473	2.69407	-3.06941	3.00749	-0.795895	2.24232	2.07011	2.77834	2.74201	2.18697	3.26872	2.34894	4.14043
ENSMUSG00000030342	Cd9	0.559117	6.70264	7.76478	0.00532748	0.0441558	6.36722	6.0714	6.14749	5.73155	6.33601	6.79327	6.97316	6.09701	6.91893	6.62289	7.47605	6.28022	7.25555	7.19803	6.99843
ENSMUSG00000020696	Rffl	0.559059	2.89522	1.66926	0.196358	0.442708	1.25285	3.87751	1.94135	2.80852	-0.423887	3.07164	3.37035	2.07693	2.00875	2.28189	3.87913	4.1966	1.89562	2.99942	2.64579
ENSMUSG00000026930	Gpsm1	0.558968	4.36298	4.02842	0.0447398	0.186702	3.12278	4.61198	4.28687	2.49576	2.79611	4.58913	4.05512	4.21482	4.46553	5.401	4.80644	3.91648	4.24027	5.07733	4.58836
ENSMUSG00000027452	Acss1	0.558867	5.08102	5.62932	0.0176625	0.103732	4.286	4.60542	4.5424	3.83873	4.53396	5.45134	5.02232	4.68934	5.57181	5.16034	4.59642	5.21536	5.81257	5.74587	5.54008
ENSMUSG00000001065	Zfp276	0.558685	4.09063	4.94512	0.0261645	0.132947	3.59426	3.70429	4.28687	2.4337	3.30585	4.57444	3.66479	3.71175	3.61386	4.75276	4.43724	4.03724	4.14383	4.44609	4.87257
ENSMUSG00000063439	B9d2	0.558272	5.78246	10.7673	0.00103308	0.0142093	5.64843	5.35267	4.97345	5.57327	5.23395	5.64475	5.61479	5.39919	5.64925	6.27303	5.50125	6.37701	6.44311	6.18928	5.92685
ENSMUSG00000034430	Zxdc	0.557725	4.78757	6.24252	0.0124719	0.0814417	4.99688	4.40485	4.38702	3.3009	4.1162	5.20188	4.78296	4.46222	4.32576	4.89575	5.15491	4.89923	5.60328	5.2056	4.69573
ENSMUSG00000029821	Gsdme	0.557461	2.65127	1.42083	0.233266	0.489706	3.6817	1.08043	2.79744	2.36885	1.16896	2.2847	2.69109	2.42168	0.361615	3.19695	2.90908	3.18708	-2.44658	2.58085	3.90036
ENSMUSG00000056116	H2-T22	0.556717	7.16442	13.7887	0.000204564	0.00442051	6.84769	6.94654	6.7652	6.91093	6.0554	7.15029	6.96856	6.95387	7.33292	7.40911	7.38355	7.31593	7.58959	7.56544	7.5456
ENSMUSG00000046404	Yod1	0.556544	2.57663	1.31547	0.251406	0.509788	3.33684	2.5568	2.37374	3.29218	-0.842884	1.66277	-1.11475	1.56867	2.66808	2.64072	3.01436	3.13882	3.60244	2.7428	1.63426
ENSMUSG00000057058	Skap1	0.556339	8.58221	16.3404	5.29238e-05	0.00146852	7.75185	8.17147	7.60808	8.06663	8.10556	8.53982	8.81271	8.35028	8.64058	8.87295	8.74758	9.03037	9.17042	8.88881	8.92922
ENSMUSG00000005465	Il27ra	0.555805	7.33066	16.846	4.05396e-05	0.0012204	6.77232	7.18833	6.59082	6.85876	7.3654	7.35427	7.05784	7.19441	7.21844	7.3463	7.44605	7.6397	7.88793	7.82674	7.56547
ENSMUSG00000027333	Smox	0.555736	6.74885	11.2263	0.000806442	0.0120063	6.51098	6.68806	6.00675	6.64005	5.87933	6.53245	6.57638	6.27199	6.97883	7.13831	6.58445	6.93714	7.54656	7.17219	6.83367
ENSMUSG00000010110	Stx5a	0.555569	7.36756	23.3928	1.32072e-06	8.31793e-05	6.98493	7.25057	7.16725	6.73557	7.34609	7.22917	7.31487	7.15575	7.2207	7.65233	7.6445	7.50959	7.52557	7.70303	7.7009
ENSMUSG00000004661	Arid3b	0.555484	4.31465	3.69321	0.0546344	0.210638	4.17447	4.47844	2.37374	3.14503	4.29253	4.41048	3.26287	3.95363	4.85072	4.49766	4.86078	4.23842	3.95333	4.91687	5.04738
ENSMUSG00000063698	Sfxn4	0.555344	2.07409	0.943816	0.331299	0.59027	2.7396	0.159499	1.79684	1.97034	1.08627	2.2847	1.84906	-0.799171	2.46983	1.08175	2.65786	2.772	2.75354	2.60914	1.68568
ENSMUSG00000044857	Lemd2	0.555328	6.8235	17.892	2.33805e-05	0.000805113	6.55172	6.56084	6.32265	6.37908	6.25315	6.28884	6.7609	6.58515	6.85499	7.15862	6.95808	6.8759	7.55448	7.41984	7.00983
ENSMUSG00000039911	Spsb1	0.555249	4.84768	1.68557	0.194186	0.439883	2.59462	3.35159	1.13318	3.83873	5.68227	5.10558	5.1531	3.9799	5.15444	5.21955	4.54659	5.19898	5.27219	5.95316	4.83321
ENSMUSG00000034429	Zfp707	0.555007	4.35996	3.95218	0.0468108	0.191586	3.17934	3.53524	2.71941	3.5769	4.52221	4.01862	5.03494	4.23677	4.29182	4.71897	4.82907	4.6187	4.00047	5.06462	4.88912
ENSMUSG00000032913	Lrig2	0.554673	4.74972	4.19326	0.040585	0.17652	4.10317	4.62176	3.65831	3.5552	3.90324	5.15083	5.02485	4.04605	4.98158	4.54086	4.48686	5.47646	4.2205	5.28664	5.86406
ENSMUSG00000079363	Gbp4	0.554645	7.91095	24.7364	6.57304e-07	4.6958e-05	7.60687	8.02412	7.51972	7.59069	7.49176	7.64393	7.82259	7.848	7.52914	8.08892	7.93671	8.27046	8.42255	7.95763	8.40666
ENSMUSG00000043059	Zfp513	0.554559	3.99241	5.53973	0.0185894	0.10637	3.33684	3.60262	3.2031	3.20198	3.87272	3.57058	3.84185	3.69916	4.04419	4.3242	3.9575	4.03196	5.28176	4.31485	4.09361
ENSMUSG00000038642	Ctss	0.553387	5.83292	10.9552	0.000933402	0.0132968	5.42689	5.76371	5.61612	5.45133	5.34926	5.85985	5.79772	5.41083	5.62731	5.94641	6.18167	5.75783	6.74596	5.94902	5.93085
ENSMUSG00000029149	Krtcap3	0.55332	4.00412	4.38188	0.036323	0.164096	2.89405	4.06119	2.44012	3.88584	3.90324	3.94061	3.50706	3.43624	3.60697	4.19249	3.8976	4.25209	5.26738	4.30191	4.40874
ENSMUSG00000038658	Ric1	0.553156	3.92188	3.08652	0.0789436	0.262314	4.16983	2.93694	2.90711	3.0239	2.72955	3.00749	4.16023	4.51347	3.68096	4.2023	3.9575	4.12903	5.30776	3.72345	3.76943
ENSMUSG00000021728	Emb	0.553016	6.96331	9.47161	0.00208676	0.0239527	6.68141	6.97479	5.85838	6.22845	6.86087	6.81842	7.05226	6.53465	7.09348	7.47539	7.1786	7.13278	7.733	6.99931	6.85137
ENSMUSG00000045538	Ddx28	0.55205	5.30567	11.5723	0.000669412	0.010454	4.86515	4.52086	5.18904	5.06792	4.49843	5.05093	5.11081	5.14898	4.96282	5.5449	5.86253	5.72061	5.89284	5.47517	5.72043
ENSMUSG00000051316	Taf7	0.551523	5.4892	5.64662	0.017489	0.103029	4.5157	5.09867	5.18178	4.62973	6.10481	5.47129	5.58249	4.62754	5.17554	5.81021	5.76198	5.59388	6.3529	5.82186	5.19887
ENSMUSG00000009828	Cilk1	0.551338	4.00042	4.03651	0.0445258	0.186296	3.53046	3.93616	4.00929	3.79003	2.28655	3.78348	3.95773	3.8492	3.68096	4.07451	2.99162	4.59027	5.15988	4.44609	3.94852
ENSMUSG00000031729	Ist1	0.551259	6.93846	15.2806	9.26652e-05	0.00228042	6.48877	7.10423	6.4808	6.59558	6.42912	6.77813	6.95136	6.73458	6.91406	6.94721	7.46732	7.43061	7.11871	7.21193	6.90117
ENSMUSG00000000759	Tubgcp3	0.551229	5.62307	5.50056	0.0190104	0.107876	5.29232	5.62638	5.809	4.55882	3.95076	5.50653	4.52833	6.02315	5.78812	6.20996	6.19293	6.07239	5.45675	5.7234	5.7955
ENSMUSG00000036833	Pnpla7	0.551123	5.59995	6.34506	0.0117708	0.0781973	5.33651	5.20439	5.40385	5.27233	3.24043	5.71505	5.51383	5.5079	5.66591	5.84979	5.47075	5.90792	5.9674	5.99128	6.26786
ENSMUSG00000035235	Trim13	0.550638	4.42556	5.32302	0.0210455	0.115986	3.642	4.30724	3.01992	4.32671	4.19724	4.43101	4.52833	4.0853	4.40728	4.60147	4.53877	4.56858	4.30742	5.42235	4.74202
ENSMUSG00000041406	BC055324	0.550367	3.78435	2.4587	0.116875	0.330629	4.50098	3.93616	4.12982	3.44155	1.28474	3.43082	3.42506	1.15449	3.3754	3.95184	3.9575	4.31425	4.00047	3.43037	4.70511
ENSMUSG00000005883	Spo11	0.55026	3.13822	2.04764	0.152442	0.384033	3.27761	2.62321	3.95357	1.68086	1.42594	3.45508	3.30516	2.0173	2.55815	3.42368	4.22455	4.06333	-2.44658	2.65056	3.51604
ENSMUSG00000024055	Cyp4f13	0.550075	4.36108	4.01103	0.0452036	0.1879	3.29478	3.47179	2.74589	4.72672	4.65366	4.16304	4.51398	3.832	4.32156	4.90179	4.54268	4.62922	5.03526	4.52244	4.3462
ENSMUSG00000026581	Sell	0.549873	7.80952	7.92108	0.00488621	0.0416896	7.49989	7.42078	7.05192	6.71778	7.24071	8.13725	8.09505	7.32362	8.03439	7.83498	8.60551	7.96475	8.06952	8.09866	7.88128
ENSMUSG00000094796	BC147527	0.548327	3.67933	1.62262	0.202727	0.452802	2.75209	3.06668	1.63624	2.7203	-3.06941	4.91182	4.04517	3.43624	3.84208	3.82415	4.29589	3.53163	2.85961	4.84733	3.81055
ENSMUSG00000004567	Mcoln1	0.548315	5.4827	6.45209	0.0110822	0.0750282	5.31142	5.53964	4.92502	5.45133	3.14151	5.60736	5.12505	5.07048	5.49558	5.97819	5.805	5.55579	5.65944	5.7944	6.06919
ENSMUSG00000000817	Fasl	0.548235	8.31368	10.6167	0.00112068	0.0151103	7.42876	7.87709	7.62156	7.85765	7.86788	8.36845	8.56875	8.24644	8.57086	8.31952	8.54701	8.50317	8.53063	8.79034	8.78046
ENSMUSG00000017830	Dhx58	0.547693	5.07095	7.12886	0.00758529	0.0574024	4.83025	5.04396	4.34433	4.24776	4.01364	4.72831	5.23851	5.13736	4.83608	5.12206	5.35747	5.15356	4.82874	5.97235	5.82303
ENSMUSG00000049076	Acap2	0.547673	4.43089	4.80786	0.0283302	0.139869	3.55917	4.55868	4.63387	4.64007	3.05718	4.11818	3.42506	4.32958	3.70049	5.0854	4.89182	5.08134	4.82547	4.07229	4.71443
ENSMUSG00000069917	Hba-a2	0.547513	7.12705	3.35803	0.0668782	0.238356	7.39781	5.8864	7.22015	5.9702	5.31789	7.5066	6.38954	7.16036	6.31087	7.28872	8.44005	7.11543	6.74942	7.21826	7.84781
ENSMUSG00000037965	Zc3h7a	0.546944	6.75103	10.131	0.00145799	0.0181973	6.85639	6.80853	6.32704	6.16182	6.92026	6.18149	6.44544	6.29936	6.6766	7.22935	7.45802	6.70081	6.72419	7.04855	6.72726
ENSMUSG00000078919	Dpm1	0.546483	2.22958	2.03989	0.15322	0.38488	2.37004	2.09643	1.89477	1.44957	2.15072	2.0287	1.57264	1.72595	2.34298	2.66931	2.88461	1.58278	2.57819	2.58085	2.56571
ENSMUSG00000061950	Ppp4r1	0.546251	5.75291	8.89897	0.00285331	0.0290273	5.60951	5.57194	4.88089	5.58402	5.0055	5.89278	5.22315	5.4395	6.0222	5.82776	5.9477	5.74821	6.59385	6.11725	5.8958
ENSMUSG00000085079	Khdc1b	0.546072	3.68768	3.21873	0.0727999	0.2497	3.72034	2.73554	3.66526	3.50328	3.25943	1.98495	3.94709	4.27122	2.4078	3.95184	4.67346	3.85208	3.83478	3.73634	3.6835
ENSMUSG00000019826	Zbtb24	0.545954	5.10066	8.39952	0.0037532	0.0349848	4.63847	4.7372	4.77235	4.81456	5.33366	4.60005	4.99416	4.75471	4.80333	4.95211	5.09483	5.34225	5.99676	5.46166	5.41616
ENSMUSG00000020128	Vps54	0.54595	5.59899	9.43988	0.00212318	0.0241392	5.06101	5.13781	4.65847	5.6088	5.32015	5.25119	5.47545	5.50609	5.64085	6.20386	5.69493	5.66205	6.03122	5.84583	6.07643
ENSMUSG00000056290	Ms4a4b	0.545051	9.85326	12.9571	0.000318718	0.00616382	9.27515	9.62575	8.81611	9.32454	9.50777	9.83722	10.0848	9.71822	9.98744	10.0341	10.1469	10.1426	9.83795	10.4606	10.1672
ENSMUSG00000020894	Vamp2	0.544598	6.0149	7.74337	0.005391	0.0444514	5.20419	5.69591	5.57239	5.78845	6.21108	6.03499	5.60636	5.3253	5.63748	6.44207	6.10429	6.02273	7.16858	6.31051	5.81439
ENSMUSG00000029536	Gatc	0.544279	3.60529	3.1075	0.0779325	0.26031	3.33684	3.06668	3.51938	3.85658	0.752612	4.28981	3.44032	3.42098	2.20389	4.56389	4.09719	2.95036	3.48304	4.04148	3.86733
ENSMUSG00000027544	Nfatc2	0.544061	4.98956	9.45817	0.0021021	0.0240136	4.53027	4.52781	4.85983	3.86248	4.67857	4.92635	4.93614	4.02097	4.83608	5.66513	5.39695	5.2107	5.11239	5.4303	5.578
ENSMUSG00000033434	Gtpbp6	0.543808	3.46965	3.96054	0.0465788	0.191045	3.46371	3.35159	3.43237	2.0134	1.39192	3.05057	3.40964	3.40556	3.21259	3.88026	3.94571	3.78468	3.58708	4.33616	3.65153
ENSMUSG00000035329	Fbxo33	0.543807	5.54583	8.57178	0.00341414	0.0329139	5.02288	5.46375	5.48273	5.56967	4.23131	5.31663	5.49751	5.29004	5.40917	5.32665	5.87656	5.84614	6.43241	5.75855	5.63143
ENSMUSG00000087687	Pet100	0.543274	5.49538	13.1056	0.00029442	0.00583537	4.91597	4.84129	5.45891	5.37083	5.1397	5.1656	5.13446	5.27739	5.37311	6.01207	5.83565	5.81576	6.05514	5.73628	5.59154
ENSMUSG00000031155	Pim2	0.543161	6.29174	8.9056	0.00284297	0.0289838	5.64006	6.27616	5.24813	5.81911	5.5322	6.37717	6.14836	6.44414	6.24698	6.4212	6.62288	6.28466	6.72944	6.64017	6.92945
ENSMUSG00000029059	Prxl2b	0.543131	2.34486	1.82884	0.176265	0.416844	2.78891	1.61212	1.96408	2.62633	1.85851	0.915677	1.72993	1.89009	1.92265	3.13679	2.70055	2.7971	2.73971	2.62308	2.26123
ENSMUSG00000010453	Kansl3	0.543128	5.91529	7.13049	0.00757838	0.0573955	5.86651	5.4121	5.16471	5.24549	5.92168	6.04701	5.5704	5.8098	5.93966	6.33011	6.40677	6.55028	5.59178	6.48759	5.38733
ENSMUSG00000022948	Setd4	0.542998	3.10807	2.72394	0.098854	0.300613	2.78891	3.42043	2.7719	1.35229	2.79611	3.61431	2.99998	2.37494	2.37576	3.89244	4.02624	3.05808	2.24789	3.39018	3.33463
ENSMUSG00000003527	Ess2	0.542852	5.66833	5.94187	0.0147853	0.0911985	4.95969	5.50836	5.46888	4.90023	3.88501	6.04833	5.91433	5.19232	5.50672	6.41277	6.17286	5.28575	5.87714	6.16924	5.94675
ENSMUSG00000058900	Rsl1	0.542074	2.47909	1.30218	0.253816	0.512504	2.84826	2.52936	2.19306	1.6539	2.30496	3.14305	1.98014	-0.0390643	1.45525	1.45461	2.88461	2.82176	3.12722	2.07246	3.50892
ENSMUSG00000024219	Anks1	0.542019	4.3072	3.56255	0.0590969	0.22099	3.4561	4.84408	3.89561	1.92595	2.95602	4.04016	4.16023	3.20635	4.83608	4.60887	4.96076	4.00529	4.94476	5.08993	4.47601
ENSMUSG00000028214	Gem	0.541682	9.64357	25.4654	4.50385e-07	3.53405e-05	9.2886	9.49753	9.07236	9.5969	9.0831	9.43233	9.67153	9.42865	9.58022	9.691	9.75268	10.1133	10.1241	9.95255	9.86042
ENSMUSG00000026104	Stat1	0.541494	6.46289	12.6846	0.00036868	0.00683987	5.83017	6.16576	6.00675	6.36667	5.82458	6.62354	6.65534	6.26453	6.28738	6.48994	6.63393	6.71157	6.73816	7.0614	6.67652
ENSMUSG00000023830	Igf2r	0.541252	5.20741	8.35768	0.0038406	0.0356952	5.07598	4.62824	4.59434	4.80234	4.46609	5.12082	5.46616	4.42063	5.21908	5.48584	5.3146	5.3337	5.50863	5.56636	6.04601
ENSMUSG00000034247	Plekhm1	0.541067	4.66935	2.80971	0.0936955	0.291122	4.45208	4.64111	2.75895	4.46886	-1.20999	5.63239	4.66126	4.39742	4.09428	5.16286	4.59642	5.54101	4.07943	5.18225	5.02759
ENSMUSG00000038902	Pogz	0.540976	3.83988	1.34235	0.24662	0.505113	2.43343	4.0419	-0.132518	2.89166	3.9449	4.08747	4.37795	3.74889	3.30056	3.61956	3.00304	2.80948	5.62976	3.67744	4.21233
ENSMUSG00000032420	Nt5e	0.540646	4.65399	4.07533	0.0435137	0.183425	4.10317	3.74661	4.19854	4.59116	3.30585	4.87933	5.35984	4.01081	4.35892	5.03959	3.9575	5.19898	5.13633	5.5037	4.45022
ENSMUSG00000035314	Gdpd5	0.540498	5.09025	4.70619	0.0300542	0.145087	5.20419	4.81027	4.30924	4.1255	2.94433	5.1971	4.52118	5.06313	5.35473	5.41795	5.23696	5.98364	5.31477	5.8825	4.61845
ENSMUSG00000004896	Rrnad1	0.540207	4.13148	3.55099	0.0595101	0.222015	3.91056	3.82205	2.99805	2.86839	4.7203	4.13328	3.32995	3.55981	4.2438	3.85559	4.48686	3.77208	4.70613	4.93932	4.72368
ENSMUSG00000021217	Tshz3	0.539932	2.01892	0.705811	0.400838	0.651702	1.02489	2.47286	-0.339672	-0.488439	2.50921	0.819316	0.334879	3.11448	2.18552	0.693532	2.84709	2.86986	-3.06941	3.58077	0.610907
ENSMUSG00000050310	Rictor	0.539396	5.88957	9.51466	0.00203837	0.0236239	5.68958	5.82706	5.11985	5.27896	4.73395	6.10052	5.6965	5.60899	6.00528	5.96239	6.18919	6.09786	6.58904	6.33824	6.04847
ENSMUSG00000026349	Ccnt2	0.539293	5.32537	7.07945	0.00779728	0.058728	4.97041	5.41772	4.46879	4.96748	5.51452	5.5965	5.08677	4.63417	4.48819	5.93616	5.8594	5.52608	5.34932	5.4636	5.59491
ENSMUSG00000033819	Ppp1r16a	0.539258	5.62863	7.19757	0.00730025	0.0560428	5.06101	5.46194	5.38501	5.29432	3.74377	5.79324	5.48284	5.18782	5.88379	5.73273	5.77868	5.86703	6.15877	5.86208	6.29502
ENSMUSG00000000486	Septin1	0.539005	7.93696	17.0543	3.63268e-05	0.00112542	7.31975	7.43887	7.15926	7.63575	7.76156	7.943	8.03223	7.85901	8.02925	8.12421	8.26117	8.13248	8.16766	8.3406	8.24946
ENSMUSG00000021374	Nup153	0.538993	6.49613	6.86733	0.00877856	0.0636163	6.46431	6.10199	6.16844	6.56243	4.95978	6.34183	6.40128	6.34455	6.69782	7.13831	6.68444	5.92224	7.18716	6.56364	6.70172
ENSMUSG00000025646	Atrip	0.538424	4.55616	3.47895	0.0621542	0.227883	3.89938	4.99465	4.04171	4.41768	0.641161	4.32971	4.88408	3.77313	4.651	4.72579	4.20491	5.15356	5.70462	4.57357	4.4465
ENSMUSG00000024097	Srsf7	0.538134	8.89343	30.6668	3.06369e-08	3.71249e-06	8.75262	8.79771	8.56993	8.72103	8.81692	8.69786	8.40341	8.66701	8.61764	9.22337	9.14781	9.25399	9.44498	8.93842	8.92955
ENSMUSG00000057219	Armc7	0.537961	5.66569	4.85893	0.0275034	0.137202	5.07101	5.40834	5.3829	5.24323	3.44509	5.58372	5.86994	5.94795	5.39325	5.61272	5.93881	5.26567	5.72406	6.4293	6.59733
ENSMUSG00000001444	Tbx21	0.537509	9.7488	13.3761	0.000254857	0.00524677	9.16785	9.24209	8.81279	9.17787	9.20813	9.93198	9.93793	9.58925	9.96279	9.89195	9.87382	9.86417	10.0333	10.2987	10.2885
ENSMUSG00000027829	Ccnl1	0.537031	8.2305	11.9227	0.000554527	0.00920015	7.34315	8.15192	7.5288	7.92967	8.7249	7.98351	8.16187	7.95616	8.02764	8.60572	8.23267	8.41018	8.4344	8.65253	8.56673
ENSMUSG00000032177	Pde4a	0.536973	5.18115	3.54905	0.0595795	0.222187	5.22897	5.14008	4.69631	4.06026	5.50062	4.59278	4.88128	4.67011	4.57189	4.46948	5.13689	5.07879	6.5996	4.66735	6.07161
ENSMUSG00000047777	Phf13	0.536779	3.9304	2.66919	0.102308	0.305965	3.53046	3.03776	3.45663	3.80848	1.58498	3.6912	4.24088	3.87742	3.55784	3.68404	3.77644	3.28789	5.76558	4.31913	3.59213
ENSMUSG00000024843	Chka	0.536017	5.69424	8.21651	0.00415109	0.0374537	5.47476	5.53274	4.81987	5.19961	5.85768	5.58005	5.76021	5.30259	5.37918	6.20386	5.55846	5.46084	6.19088	6.12462	6.17194
ENSMUSG00000104876	Trdc	0.535881	5.86121	4.96598	0.0258507	0.131983	4.62496	5.82706	4.09934	5.65543	5.80209	5.83388	5.83139	5.80833	6.202	6.17673	5.47075	6.28798	6.24326	6.41635	6.07764
ENSMUSG00000044339	Alkbh2	0.535559	2.5598	2.35968	0.124507	0.341717	2.28667	1.53143	2.44012	1.97034	1.88321	2.57763	2.48579	2.34291	2.39187	2.89189	2.48953	2.88164	3.0841	2.92261	3.21721
ENSMUSG00000040860	Crocc	0.53543	3.37734	0.740686	0.389441	0.642447	1.91698	2.51544	1.42303	-3.06941	3.25943	2.19153	4.24088	2.53941	4.41912	2.82991	1.56672	1.74631	5.29127	4.43823	3.19076
ENSMUSG00000027306	Nusap1	0.535215	6.18873	12.4648	0.000414692	0.00736521	6.35192	6.09966	5.86141	6.18084	5.8946	5.55409	5.59788	5.99894	5.96815	6.56985	6.58825	6.4755	6.34379	5.96552	6.7531
ENSMUSG00000104960	Snhg8	0.535111	4.17824	5.01817	0.0250827	0.129863	3.33684	3.41294	3.30458	4.31814	4.55718	3.28511	3.75908	3.77912	4.32576	4.78252	4.36388	4.52418	5.12839	4.28448	3.89491
ENSMUSG00000022120	Obi1	0.535103	4.0166	3.4866	0.0618675	0.227616	3.97589	4.32331	3.32229	3.31817	3.68878	3.91752	2.93683	3.38211	4.16161	4.67028	3.55392	4.80342	4.9834	2.92261	4.22976
ENSMUSG00000042599	Kdm7a	0.534591	4.50808	5.19642	0.0226334	0.121793	3.97589	4.48916	3.24084	3.6332	3.79674	4.69814	4.66126	3.75499	4.87098	4.89272	5.00117	4.64658	5.28176	4.43032	4.70822
ENSMUSG00000054676	1600014C10Rik	0.533398	5.50127	6.61724	0.0100996	0.0701113	4.59061	5.25762	5.09431	5.58224	4.00241	5.86438	5.28996	5.28373	5.36904	6.0722	5.6079	5.4351	5.5127	6.25453	5.90668
ENSMUSG00000027111	Itga6	0.532882	4.04983	1.78655	0.181347	0.422907	4.71061	4.24534	3.94216	2.31823	-2.45992	4.2534	0.960924	4.0707	4.0594	5.00074	3.99799	3.00523	4.74471	4.32341	4.66724
ENSMUSG00000051220	Ercc6l	0.532861	4.02999	1.68551	0.194194	0.439796	4.20204	4.23263	4.34865	4.19729	-3.06941	3.81505	3.48516	3.35827	3.4846	3.90452	4.52299	1.69383	5.83061	3.3572	3.81055
ENSMUSG00000056153	Socs6	0.532358	4.55504	4.25161	0.0392131	0.172592	3.65536	4.82727	3.82904	3.80236	4.79381	4.47516	4.54254	3.58741	3.88255	4.25984	4.43302	4.50527	5.93136	4.7836	4.9743
ENSMUSG00000057667	Bloc1s3	0.532336	3.55641	3.83538	0.0501817	0.200497	3.35332	3.34373	3.09395	2.59832	2.15072	3.75771	3.12801	3.71801	3.12855	3.79849	3.76308	3.27901	3.74074	3.98863	4.72368
ENSMUSG00000026754	Golga1	0.532111	3.87182	3.43429	0.0638559	0.231638	3.41743	4.06597	3.07318	3.50328	4.37758	3.43082	2.882	3.84349	3.16651	3.8618	4.01501	4.25209	3.37986	4.8883	4.3462
ENSMUSG00000026358	Rgs1	0.531874	11.5249	27.4524	1.61006e-07	1.46792e-05	11.1015	11.3019	11.1766	11.6265	11.2734	11.3571	11.5241	11.4483	11.1954	11.6247	11.5063	11.918	11.9614	11.7904	11.7116
ENSMUSG00000019338	Zfp687	0.531816	4.34652	3.46432	0.0627062	0.22903	2.23424	4.02726	4.33127	3.30956	4.46609	4.72499	3.94174	4.01081	3.87111	4.7561	4.32347	4.95882	5.34932	4.60552	4.02538
ENSMUSG00000045409	Trim39	0.531662	4.71365	6.89958	0.00862158	0.0629073	4.54111	4.08965	4.62676	4.77757	4.21681	4.13328	4.29644	4.78482	4.41124	4.77596	5.41842	4.41495	5.3101	5.32552	4.66083
ENSMUSG00000039176	Polg	0.531542	5.55131	5.35284	0.0206885	0.114679	5.34272	5.84387	4.65847	4.923	4.01364	5.75141	5.67085	4.37384	5.66922	6.06684	5.48506	6.12784	6.16137	5.70386	5.69399
ENSMUSG00000072893	4933439C10Rik	0.531527	2.49824	1.70467	0.191678	0.436993	1.64974	1.38601	2.09346	2.05522	3.02424	1.76978	1.67938	2.48175	2.93322	2.96291	2.44	2.82176	2.66852	3.3572	2.52394
ENSMUSG00000031659	Adcy7	0.531395	7.81454	13.6139	0.000224514	0.00476558	7.04451	7.5446	6.95238	7.56605	7.2425	8.02932	7.32467	7.6055	8.15583	8.12808	8.04869	8.19724	8.27669	8.25732	7.89261
ENSMUSG00000046675	Tmem251	0.531258	5.0893	7.17963	0.0073736	0.0564248	4.50836	4.81312	4.22702	4.8297	5.4185	5.02686	5.05985	4.32549	4.94655	5.40525	4.9549	5.66546	5.37191	5.36545	5.53132
ENSMUSG00000014039	Prdm15	0.531123	3.95763	1.98082	0.159304	0.393756	4.2817	3.49325	4.44878	2.49576	3.6676	3.54821	1.9591	3.09539	4.44251	4.44074	4.18501	4.01066	5.26979	4.11729	2.15576
ENSMUSG00000005371	Fbxo11	0.530453	4.49532	3.25863	0.0710483	0.245806	4.13211	4.39728	4.03099	4.22504	4.73734	4.04549	4.14168	4.06089	3.83031	3.64138	4.47051	4.71072	6.16396	4.24896	4.42397
ENSMUSG00000023923	Tbc1d5	0.530298	5.26867	2.54338	0.110758	0.320618	5.23343	5.30086	2.53429	4.71698	5.14482	5.6235	4.4551	5.20128	5.04663	5.00355	5.26331	4.55761	6.89217	4.90265	5.64449
ENSMUSG00000022807	Osbpl11	0.530113	5.11281	4.01815	0.045013	0.187434	4.49728	4.84686	4.97625	4.90596	4.78072	5.30556	4.89242	4.20594	5.08924	4.07451	5.09216	4.94205	6.45796	5.73948	5.08856
ENSMUSG00000029385	Ccng2	0.529937	6.96184	7.86232	0.00504756	0.0425355	6.64756	6.83609	6.58624	6.81302	5.70497	7.14533	6.98166	6.76813	7.02798	6.9639	6.95	7.10228	7.84781	7.23764	6.90795
ENSMUSG00000113204	Gm46430	0.529843	2.66174	1.86986	0.171491	0.410626	2.37004	3.00825	1.98647	3.20198	0.388542	2.19153	1.12101	3.07603	2.12897	2.79141	2.94504	3.11906	3.80189	2.3984	2.37525
ENSMUSG00000030361	Klrb1a	0.529448	5.59981	5.71489	0.0168216	0.100332	4.96506	5.11722	4.92502	5.1832	5.34259	5.9607	5.40136	5.38156	5.67417	5.50579	6.6576	5.56495	5.1728	6.18459	5.76593
ENSMUSG00000057649	Brd9	0.529124	5.54653	6.08932	0.0136001	0.0861073	5.20873	5.02444	5.51773	4.99996	5.94533	5.35581	4.93882	5.30674	5.2437	5.39245	5.7603	5.65177	6.64852	5.74746	5.41235
ENSMUSG00000024163	Mapk8ip3	0.528941	5.26881	5.20711	0.0224947	0.121251	5.07101	4.72515	4.35727	4.43362	5.68051	5.1533	5.08677	5.28794	4.51418	5.27176	5.9103	5.11666	5.01818	5.76799	6.18986
ENSMUSG00000024182	Axin1	0.528893	6.65773	5.62758	0.0176801	0.103708	6.42684	6.66539	6.3094	5.94679	4.36008	7.07665	6.55113	6.57139	6.84259	6.83652	6.9389	6.66462	7.27305	6.89044	6.84644
ENSMUSG00000027620	Rbm39	0.528835	9.07301	21.4966	3.54449e-06	0.000174007	8.63304	8.97504	8.6307	8.74558	9.25428	8.80828	8.72295	8.84208	8.99422	9.41338	9.25598	9.33265	9.42932	9.35581	9.27564
ENSMUSG00000110279	Gm45552	0.528677	2.5294	1.589	0.207469	0.459427	2.06443	2.33701	0.963016	-0.166671	-0.0995887	2.38909	3.19252	2.53941	2.92217	3.07402	3.18443	2.91641	1.87047	3.67075	2.11882
ENSMUSG00000047417	Rexo1	0.528656	6.00762	7.84793	0.00508791	0.0426876	5.76698	5.94599	5.34226	5.33732	6.12954	5.65176	5.46989	5.43761	5.93692	6.28348	6.12141	6.15842	7.1504	6.20558	6.00105
ENSMUSG00000068394	Cep152	0.5281	3.79005	2.34489	0.125694	0.343989	4.19291	4.12216	2.73271	2.94824	-0.689296	4.50257	4.05512	2.27664	3.25725	3.29196	4.29589	4.65003	3.78852	4.56277	3.47278
ENSMUSG00000032633	Flcn	0.527529	5.80214	10.2151	0.00139297	0.0176621	4.96774	5.91849	5.11224	5.21122	5.47241	5.65874	5.88396	5.52048	5.50487	6.22929	6.18042	5.74176	6.42162	5.9953	6.28046
ENSMUSG00000017132	Cyth1	0.527114	6.73347	9.08638	0.00257521	0.0274221	5.64342	6.52916	5.91053	6.11687	6.31233	6.89503	6.98881	6.45448	6.75031	6.80385	6.93667	6.9194	6.96751	7.28279	7.3857
ENSMUSG00000037904	Ankrd9	0.526273	4.50348	5.36797	0.0205099	0.113953	4.01785	3.95691	3.04146	4.29215	4.85128	3.91169	3.88152	4.38175	4.42696	4.63084	4.74998	4.79721	4.9834	5.5825	4.36997
ENSMUSG00000020715	Ern1	0.526258	5.28901	7.19136	0.00732553	0.0561918	4.71699	5.317	4.88089	5.0053	4.79055	5.03224	4.43239	5.39334	5.27878	5.98815	5.4625	5.04776	5.98947	5.89404	5.01256
ENSMUSG00000025138	Sirt7	0.526098	7.67444	19.3508	1.08776e-05	0.000435694	7.15088	7.4476	7.49016	7.32881	6.89391	7.59474	7.51776	7.34248	7.72747	7.92888	8.01138	7.77531	8.23079	8.14014	7.87056
ENSMUSG00000051786	Tubgcp6	0.525836	4.70845	4.03483	0.0445701	0.1864	3.25147	4.91471	4.05766	4.61931	4.65007	5.14587	3.78322	3.58741	4.68081	5.39245	4.62994	5.27239	5.43547	4.83839	4.46502
ENSMUSG00000020486	Septin4	0.525478	3.78364	3.81808	0.0507024	0.201651	3.20682	3.4573	3.84751	2.88007	-3.06941	3.67063	3.95242	3.8941	3.63432	4.32869	4.33707	3.15832	4.71676	4.25792	3.84489
ENSMUSG00000078908	Mon1b	0.524842	4.66783	2.67427	0.101982	0.305562	4.20204	4.77857	3.83522	3.48044	3.36843	5.1971	4.0894	3.55283	5.27445	4.18755	4.75673	4.21998	6.24938	4.41037	5.10282
ENSMUSG00000029178	Klf3	0.524606	4.70092	3.33969	0.0676275	0.239511	4.68479	4.40107	4.34865	3.31817	4.41194	4.60728	4.34184	4.14224	5.21002	4.9108	6.15506	3.87583	4.32604	4.47327	5.09095
ENSMUSG00000028680	Plk3	0.52429	6.1937	6.43249	0.0112051	0.0755398	5.58529	5.79861	5.55003	6.20542	5.19255	6.49492	6.21421	5.73465	5.76202	5.69325	6.24433	6.09027	7.07464	6.81123	6.93477
ENSMUSG00000020385	Clk4	0.524073	6.68129	12.503	0.000406295	0.00731102	6.25656	6.29053	6.44488	6.47077	5.74426	6.85913	6.53345	6.66342	6.70025	6.88381	6.80672	6.86999	7.02421	7.11355	6.97214
ENSMUSG00000030921	Trim30a	0.523926	6.4976	7.13602	0.00755507	0.057355	6.04708	6.50998	5.92653	5.92158	6.27897	6.39504	6.8248	6.30353	6.03508	6.44723	6.47804	7.14993	6.14179	7.25676	6.84503
ENSMUSG00000009995	Taz	0.523188	6.0115	8.82591	0.00296983	0.0299897	5.45007	5.95246	5.75624	5.54603	5.0306	6.15706	6.32111	5.41853	5.96949	6.40322	6.48314	5.99995	6.481	6.16448	6.18429
ENSMUSG00000042364	Snx18	0.522956	7.50418	19.1823	1.1881e-05	0.000466133	7.07091	7.27814	7.01088	7.39799	7.22268	7.25703	7.59522	7.11604	7.42681	7.91664	7.80147	7.88763	7.67652	7.94347	7.46878
ENSMUSG00000054648	Zfp869	0.522874	6.20955	12.1367	0.000494401	0.00854314	5.9159	5.74892	5.40385	5.8342	5.96716	6.44736	6.00178	6.24516	6.19168	6.48593	6.50939	6.47356	6.41837	6.54454	6.41319
ENSMUSG00000049421	Zfp260	0.522864	3.96349	2.8355	0.0922019	0.288825	3.79464	4.31127	3.9817	3.48809	-1.4358	3.3469	3.06049	3.93227	4.41124	4.38149	3.65868	4.44304	5.19577	3.21721	4.0599
ENSMUSG00000038623	Tm6sf1	0.522351	6.65194	9.23908	0.00236904	0.0259483	6.21657	6.5532	6.20111	6.4669	5.32692	7.06553	6.53523	6.31596	6.72112	6.8623	6.97702	6.7198	6.97121	6.92037	7.04225
ENSMUSG00000054115	Skp2	0.521349	2.65692	0.803318	0.370103	0.626303	2.30374	3.70429	1.94135	1.24797	1.55454	2.24815	-0.0354379	3.41329	1.85453	3.52885	2.47321	-3.06941	4.34899	1.47742	2.83988
ENSMUSG00000097195	Snhg5	0.521196	7.01926	7.94579	0.00481993	0.0413451	6.14026	6.84168	6.21421	7.02843	7.25261	6.4594	7.26003	6.77565	6.91197	7.24842	6.88053	7.67651	7.17244	7.37524	7.20254
ENSMUSG00000038174	Fam126b	0.520913	2.7301	1.02921	0.310345	0.569253	1.21727	1.32348	3.6443	-0.266161	1.88321	2.17216	3.2193	3.15194	2.49988	3.42368	3.13341	3.70074	2.18806	-1.07549	3.55804
ENSMUSG00000045005	Fzd5	0.520904	2.60999	1.72248	0.189374	0.434118	2.87134	2.63613	-0.0391231	2.48049	2.02316	1.71727	2.28067	2.34291	2.9766	2.96291	3.20435	3.03717	0.491031	3.5	3.06046
ENSMUSG00000104713	Gbp6	0.520605	2.91026	2.61806	0.105654	0.31092	2.43343	3.41294	2.48797	3.03439	2.10944	2.37221	3.05058	2.42168	2.20389	3.69103	3.3275	2.41481	2.12565	3.68411	3.26871
ENSMUSG00000024014	Pim1	0.51995	4.94447	5.89657	0.0151704	0.0933931	4.11771	4.2869	4.42848	3.76504	5.46014	4.50644	4.86158	4.52779	5.01837	4.96081	5.60976	5.46084	4.9657	5.54638	5.19444
ENSMUSG00000024188	Luc7l	0.519576	6.64075	13.1819	0.000282672	0.00566112	6.15444	6.3959	6.52353	6.87125	6.41754	6.58101	6.38066	6.28258	6.20314	6.81589	6.5835	7.13525	7.12802	6.97777	6.66055
ENSMUSG00000035042	Ccl5	0.518719	10.2858	8.51042	0.00353118	0.0335357	9.67759	9.63895	9.68838	9.67231	10.5913	10.4415	10.2758	9.82161	10.5264	10.109	11.0621	9.99743	10.4475	10.7628	10.5667
ENSMUSG00000042759	Apobr	0.518689	5.97181	9.02918	0.00265703	0.028013	5.33444	5.33692	5.16471	5.50889	6.07295	6.06156	5.33963	5.67961	6.16732	6.20508	5.95947	6.64402	6.57256	6.23991	6.22505
ENSMUSG00000024187	Fam234a	0.518292	4.59276	5.43145	0.0197773	0.110978	3.97055	4.44579	3.25934	3.60533	3.9449	4.48697	4.69981	4.78184	4.90786	4.72579	4.84818	4.78158	4.78902	4.9886	5.29307
ENSMUSG00000000149	Gna12	0.518237	6.05605	6.23184	0.0125473	0.0817112	5.59226	6.30476	5.20344	4.90023	5.867	6.27755	5.51563	5.99508	6.12818	5.7843	5.7919	6.33264	6.96825	6.38806	6.46837
ENSMUSG00000042675	Ypel3	0.518044	6.72018	4.82742	0.0280105	0.138648	5.48227	6.27513	5.44281	6.08189	6.83815	6.94868	6.8748	6.15235	6.99078	6.64915	6.90735	6.7666	7.57214	7.47323	6.60403
ENSMUSG00000035824	Tk2	0.517899	5.55108	6.53162	0.0105973	0.0727228	5.14388	5.06083	5.11732	5.29432	3.95076	5.68802	5.53708	5.12799	5.90219	5.66513	5.53507	6.19782	6.01552	6.01525	5.71425
ENSMUSG00000059325	Hopx	0.517253	7.18915	13.3207	0.000262491	0.00534644	6.61887	6.75326	6.7333	7.00529	6.91578	7.07534	7.29403	7.26394	7.19051	7.01214	7.27002	7.70827	7.55596	7.55866	7.37839
ENSMUSG00000060519	Tor3a	0.517215	5.5918	6.84236	0.00890213	0.0643656	5.26861	5.1264	5.16225	5.22502	4.50242	6.01609	5.89922	5.52763	4.66433	5.76621	5.60976	5.84614	5.99093	6.14166	5.98189
ENSMUSG00000001281	Itgb7	0.517144	7.85889	5.154	0.0231929	0.123553	7.92207	7.22675	7.46348	6.60704	6.59906	8.18878	8.03255	7.43843	8.17516	7.79297	8.80435	7.49241	8.29098	8.16149	7.99107
ENSMUSG00000037447	Arid5a	0.516999	9.23637	17.7981	2.4563e-05	0.000833835	8.46262	8.96339	8.37744	8.86941	8.95932	9.13772	9.21828	8.70982	9.45343	9.63105	9.28695	9.62248	9.72781	9.83256	9.35099
ENSMUSG00000047193	Dync2h1	0.516889	2.63898	1.2933	0.255441	0.514808	1.96067	1.58572	2.8594	0.681042	0.641161	3.6912	2.7897	0.998755	2.43915	2.72485	1.71291	3.0266	3.93524	3.21721	2.65872
ENSMUSG00000023571	C1qtnf12	0.516864	3.06015	1.58682	0.207781	0.459586	2.38615	3.02799	1.32104	2.7203	-3.06941	3.57058	2.92603	2.05733	3.73248	3.03059	2.29894	3.11906	3.60244	4.22631	3.68981
ENSMUSG00000000244	Tspan32	0.51624	5.26052	5.48556	0.0191742	0.108484	5.06852	4.27868	4.68267	4.79926	4.39056	5.23027	5.58077	4.80847	5.19633	5.386	6.02392	4.36128	5.86605	5.88395	5.71888
ENSMUSG00000020272	Stk10	0.515907	6.59016	8.21658	0.00415094	0.0374877	6.11269	6.18677	5.76598	5.95371	6.1475	6.97548	6.3324	6.20118	6.71393	7.0776	7.48014	6.24303	6.66049	6.62726	7.14514
ENSMUSG00000026439	Rbbp5	0.515803	5.49624	5.57112	0.0182591	0.105552	5.66173	4.9591	5.35737	5.56967	3.86654	5.22087	5.47915	5.47133	5.11859	5.91542	5.94918	5.10916	6.4281	5.1846	5.70493
ENSMUSG00000073643	Wdfy1	0.515189	4.49484	4.34953	0.0370192	0.166222	3.63528	4.40862	2.59382	4.53315	4.41618	4.41873	4.64817	4.31315	4.12834	4.48163	4.8545	4.83101	4.76874	5.18225	4.74808
ENSMUSG00000001700	Gramd3	0.514219	4.77549	3.04367	0.0810525	0.266821	5.14151	4.42732	4.96783	3.61235	3.46977	4.67079	4.88686	4.02097	4.37927	4.98091	6.31473	4.02667	4.50424	5.17281	4.40107
ENSMUSG00000028525	Pde4b	0.51398	7.36778	12.5698	0.000392031	0.00710779	6.8949	7.2735	6.35956	7.19317	7.15201	7.40495	7.17364	6.98792	7.39768	7.49649	7.73499	7.49959	7.69096	7.90619	7.66251
ENSMUSG00000021133	Susd6	0.51397	6.30536	8.98147	0.00272731	0.0284407	5.77312	5.87827	5.82772	5.6639	6.03211	6.6271	6.18845	6.22663	6.05798	6.59987	6.3352	6.46966	6.86457	7.06778	6.12031
ENSMUSG00000025049	Taf5	0.513673	4.52904	5.13138	0.0234971	0.12455	3.72668	3.82769	4.46481	3.99192	2.85973	4.44318	4.56708	4.90759	4.71644	4.68786	4.82586	4.82797	4.81562	4.76801	5.08378
ENSMUSG00000082088	Gm15753	0.513346	2.39271	2.216	0.136586	0.361299	1.82543	1.85253	2.09346	2.11575	2.24903	2.48644	1.89409	1.93375	2.16692	2.84252	2.53742	2.68057	2.63904	3.01006	2.80542
ENSMUSG00000044502	Bod1	0.513316	4.24338	4.42264	0.0354651	0.16167	3.58033	3.97736	4.05236	3.90312	4.72373	3.83367	4.17399	3.82041	3.4921	4.8371	4.27721	4.26564	5.26979	4.36961	3.84489
ENSMUSG00000033863	Klf9	0.512328	4.73569	4.13968	0.041889	0.17958	3.83628	4.14945	4.23639	3.4957	4.67857	5.12334	5.0299	4.49173	4.62056	4.74607	4.64094	4.87292	5.67041	5.49615	4.33416
ENSMUSG00000102418	Sh2d1b1	0.511896	6.06721	5.54289	0.0185559	0.106242	5.56774	5.57194	5.64806	6.07682	4.23131	6.45339	6.33445	5.90747	5.96007	6.1105	6.20904	6.65092	5.87872	6.57713	6.42364
ENSMUSG00000046441	Cmtr2	0.511874	3.1147	0.762927	0.382414	0.636891	3.70758	2.58373	2.35666	3.64009	-3.06941	0.0472064	3.59832	3.69916	2.39187	2.40602	3.39837	3.94482	4.03484	2.72998	2.90641
ENSMUSG00000001289	Pfdn5	0.511813	7.37226	11.0127	0.000904881	0.0130066	6.77538	6.83399	7.08081	7.3122	6.58313	7.21089	7.70274	7.37352	7.46634	7.6325	7.51992	7.46135	7.79029	7.70548	7.52324
ENSMUSG00000029328	Hnrnpdl	0.511357	6.97971	19.1729	1.19396e-05	0.000466523	6.81905	6.9111	6.65947	6.9892	6.52054	6.70502	6.72786	6.83945	6.91336	7.34464	7.18738	7.2578	7.29508	7.20268	7.01046
ENSMUSG00000027088	Phospho2	0.511206	4.83727	6.01756	0.0141642	0.0886816	4.02815	4.91736	4.93368	4.62626	3.16185	5.17293	4.81258	4.53843	4.27888	5.12465	5.01533	5.1919	4.96272	5.14892	5.34996
ENSMUSG00000025878	Uimc1	0.510915	6.54013	8.47958	0.00359156	0.0339407	6.01506	6.47085	5.88989	6.40255	5.89003	6.80747	6.15069	6.42706	6.53325	6.49194	6.65217	6.54751	6.5667	7.06012	7.36859
ENSMUSG00000030750	Nsmce1	0.510889	6.19324	9.18838	0.00243556	0.0263453	5.49904	5.82706	5.97911	6.17373	5.03612	6.11455	6.31181	6.39618	5.75425	6.51182	6.32044	6.2924	6.63737	6.6212	6.53998
ENSMUSG00000054611	Kdm2a	0.508923	5.91917	5.95729	0.0146566	0.0907551	5.32611	6.19225	4.81363	5.522	6.14111	6.09795	5.31294	5.09232	5.86227	6.26486	5.76365	6.22465	6.76827	6.0697	6.06919
ENSMUSG00000030795	Fus	0.508434	6.35941	16.2161	5.6513e-05	0.00154571	6.22891	6.25013	6.12874	6.15101	5.99009	6.11201	6.15184	6.1042	6.20428	6.87309	6.56437	6.76898	6.79525	6.37782	6.28463
ENSMUSG00000050107	Haspin	0.508311	3.35189	1.99435	0.157886	0.391465	2.62209	3.20319	3.2031	2.99196	2.15072	4.10801	0.459941	2.90012	3.38348	3.52102	4.17999	3.12897	4.06287	3.6368	3.6122
ENSMUSG00000091649	Phf11b	0.508157	5.95688	9.8816	0.0016694	0.0200769	5.1859	5.83969	5.42653	5.76186	5.62667	5.9031	6.13787	5.8098	5.75269	5.97819	6.11222	6.5214	6.20855	6.48187	5.99341
ENSMUSG00000024383	Map3k2	0.507173	4.83594	5.53737	0.0186145	0.10645	4.47109	3.9098	4.88089	4.26568	4.70306	4.7049	4.5496	4.40132	4.88243	4.40293	5.03214	5.73041	5.46097	4.7363	5.27429
ENSMUSG00000024457	Trim26	0.507141	6.90128	8.43334	0.00368403	0.0346096	6.14619	6.74881	6.5972	6.43459	5.86854	7.30952	6.86847	6.91082	6.93483	7.1668	7.14872	6.69665	7.21678	7.32497	7.28874
ENSMUSG00000030047	Arhgap25	0.50703	6.90242	13.2699	0.000269703	0.00547006	6.42197	6.93939	6.29825	6.62798	6.39625	7.00384	6.76014	6.83153	6.81597	7.3748	7.1228	6.80499	6.77844	7.40429	7.36169
ENSMUSG00000034525	Ice1	0.50685	4.78135	4.19061	0.0406485	0.176555	4.82435	4.08965	4.6758	4.49947	4.44135	5.32543	3.23689	4.45474	4.26583	5.73443	4.87017	4.66374	4.25977	5.14892	5.46296
ENSMUSG00000021413	Prpf4b	0.506799	6.79977	14.73	0.000124054	0.0029036	6.61631	6.59929	6.79404	6.64519	6.84288	6.58376	6.14488	6.43373	6.65005	7.15041	6.80835	7.15054	7.24152	6.98656	6.93543
ENSMUSG00000054381	Zfp747	0.506791	3.62449	2.66821	0.102371	0.305964	3.99702	3.32789	2.69243	4.02912	1.16896	3.28511	2.62585	3.69916	3.07966	4.21205	3.18443	3.43902	4.59918	4.08241	4.08405
ENSMUSG00000076867	Trdv4	0.506768	4.97293	6.83578	0.00893495	0.0644084	4.53027	4.64751	4.48853	4.62279	4.45377	4.98583	4.50312	4.59051	4.98954	5.14261	5.45421	5.13399	5.85967	5.08238	5.22951
ENSMUSG00000022358	Fbxo32	0.505664	5.20787	6.39384	0.0114517	0.0766623	4.50098	5.06083	4.52721	4.82366	4.97135	5.14338	5.46243	4.549	5.40521	5.68627	4.8097	5.66887	5.76729	5.58428	5.23168
ENSMUSG00000039304	Tnfsf10	0.505505	5.82378	3.77024	0.0521723	0.205957	4.98899	5.89986	5.12238	5.24323	3.78368	6.63509	5.82849	5.9102	5.54865	5.88068	5.3146	6.36447	6.15877	6.27012	6.29915
ENSMUSG00000023072	Cep89	0.50511	4.14002	3.09877	0.0783517	0.261072	3.02328	4.20254	4.05236	3.44941	-3.06941	4.2534	3.8533	4.46594	4.42305	4.3197	3.63687	4.17283	5.30072	4.16571	4.66724
ENSMUSG00000032402	Smad3	0.504645	5.60504	4.82871	0.0279895	0.138615	5.37939	5.16258	4.76913	3.97568	5.43112	5.6829	5.98367	4.99004	5.51778	6.10004	6.34644	6.07239	4.88006	6.12339	5.85427
ENSMUSG00000030742	Lat	0.504558	5.19853	6.18708	0.0128686	0.0832936	4.50098	5.35658	4.42439	4.54787	4.90956	5.11576	5.45118	4.75166	4.81233	5.39245	5.41201	4.94766	6.15226	5.57535	5.47945
ENSMUSG00000002885	Adgre5	0.504084	8.16712	8.41032	0.00373098	0.0348455	7.61202	7.83218	7.65294	7.09385	7.60004	8.6063	8.05657	7.7476	8.52275	8.34217	9.03053	8.1229	8.26437	8.53627	8.28819
ENSMUSG00000034723	Tmx4	0.503824	4.70695	2.87669	0.0898706	0.285729	4.22461	4.99214	3.12455	4.60178	1.61479	5.24888	4.33369	4.27546	5.15916	4.9492	4.901	4.6569	4.39822	5.22629	5.56433
ENSMUSG00000047867	Gimap6	0.503721	9.42638	14.9169	0.000112353	0.00268218	8.80598	9.12866	8.79724	9.16882	9.02323	9.49387	9.43219	9.30006	9.64078	9.72471	9.88841	9.64263	9.4109	9.72328	9.66718
ENSMUSG00000028060	Khdc4	0.502889	6.21903	9.33628	0.00224662	0.0250663	6.0241	5.91186	6.01085	5.72509	6.27781	6.45239	5.80068	5.73619	5.92451	6.84751	6.39274	6.03597	6.42162	6.42334	6.69311
ENSMUSG00000014609	Chrne	0.502151	3.94141	2.2081	0.137287	0.362053	2.47921	2.78278	2.26807	3.12554	5.01671	4.05081	3.27143	3.62119	3.90518	4.51352	3.67305	4.14866	4.65549	4.68074	3.85615
ENSMUSG00000036501	Fam13b	0.501866	5.28187	8.10574	0.00441252	0.0391121	5.22225	5.2968	5.3248	4.7931	4.54948	4.7546	4.94686	5.26676	4.93835	5.35553	5.6593	5.09658	5.9344	5.77737	5.55571
ENSMUSG00000019813	Cep57l1	0.501826	4.46755	5.14711	0.023285	0.123906	4.07363	3.88295	4.35727	4.27897	4.04134	4.09264	4.19213	4.39352	4.2438	4.43659	5.09216	5.22926	3.63267	5.14892	4.778
ENSMUSG00000070604	Vsig10l	0.501622	4.07367	4.91803	0.0265779	0.134193	3.56625	3.78192	3.24084	3.22048	3.99109	4.20654	3.92556	3.43624	4.11384	4.29238	4.06488	4.40274	4.38051	4.24446	5.05474
ENSMUSG00000032525	Nktr	0.501472	6.73905	5.24342	0.0220299	0.119689	6.68873	6.71647	6.13126	6.31275	7.46286	6.15829	6.32214	5.9143	6.42683	7.31667	6.80428	7.30995	7.22362	6.66564	6.48298
ENSMUSG00000037754	Ppp1r16b	0.501354	7.46982	11.8351	0.000581248	0.00949538	6.81534	7.13982	6.7813	6.86905	7.53965	7.66314	7.32519	7.01358	7.43509	7.76757	7.41701	7.69498	8.32031	7.84284	7.5077
ENSMUSG00000030590	Fam98c	0.50105	3.8782	5.49015	0.0191239	0.108456	3.36149	3.34373	3.61586	3.16427	3.79674	3.89996	3.61186	3.45134	3.54348	4.1826	4.05942	4.31425	3.80189	4.54823	4.53679
ENSMUSG00000045251	Zfp688	0.500688	4.34252	4.89095	0.0269979	0.135599	3.53046	3.96205	3.88373	4.19729	3.5491	4.61448	3.91468	4.22803	4.15218	4.64171	4.51902	4.80651	4.97162	5.15852	3.73933
ENSMUSG00000043008	Klhl6	0.500373	6.82713	9.89533	0.00165699	0.0200282	6.75923	6.64635	6.19632	6.55971	6.00423	7.07665	6.91563	6.34758	6.83745	6.66787	7.28763	7.11294	7.20739	7.14347	6.97537
ENSMUSG00000028952	Zbtb48	0.500259	3.93952	3.5606	0.0591663	0.221077	4.1791	3.82205	3.0836	3.53318	3.00186	3.16281	3.61186	3.42098	4.18953	4.65249	4.33255	4.50527	2.46511	4.25792	4.75411
ENSMUSG00000079144	A130010J15Rik	0.499573	2.2283	1.18662	0.276013	0.537812	2.35375	1.76111	2.78473	1.73333	2.41069	2.11241	0.398764	2.11536	1.57298	2.86742	2.64334	2.50894	2.16756	-0.753964	3.17285
ENSMUSG00000074925	Ptar1	0.499259	4.20885	3.52253	0.0605398	0.224631	3.50855	4.44211	3.86573	4.27897	1.42594	3.91752	3.83031	4.56297	4.12352	3.792	4.51902	4.23842	5.14946	4.74589	4.264
ENSMUSG00000036054	Sugp2	0.498863	5.11351	4.07188	0.0436028	0.183558	4.26437	5.1446	4.8507	4.46498	2.76985	4.62876	5.00959	5.43571	5.56827	5.06402	5.16765	5.74176	5.47356	5.70386	5.31364
ENSMUSG00000067931	Zfp948	0.498713	2.67689	0.848186	0.357066	0.612799	3.10342	-0.979514	2.8594	2.41776	3.38582	1.48573	1.87175	3.03653	1.22282	2.55136	2.7145	2.95036	2.56256	3.5299	3.19963
ENSMUSG00000030325	Klrb1c	0.49871	8.94885	11.4304	0.000722522	0.011138	8.27475	8.63926	8.47665	8.65244	8.23805	9.22494	9.02322	8.77522	9.14487	9.03451	9.52529	8.98075	9.09963	9.22983	9.24101
ENSMUSG00000059149	Mfsd4a	0.498689	2.99514	1.60334	0.205431	0.456391	3.32016	2.72348	2.98699	2.79625	-3.06941	3.71817	2.15681	1.62303	3.1189	4.12699	3.54614	3.35702	2.72575	3.3572	1.28
ENSMUSG00000032308	Ulk3	0.496987	4.79251	6.66892	0.00981086	0.068755	4.31153	3.9098	4.09419	4.56607	3.99109	4.40219	4.99932	4.56644	5.00795	5.25771	5.27983	5.10163	4.65549	5.22857	5.35791
ENSMUSG00000051451	Crebzf	0.496954	5.81348	7.9511	0.00480582	0.0412981	5.57127	5.88505	5.77725	5.36876	5.22673	5.87641	5.706	4.91033	5.80777	6.0628	5.88121	6.55764	5.83224	6.18106	5.82733
ENSMUSG00000064145	Arih2	0.496561	6.79224	6.66567	0.00982879	0.0687297	6.66003	7.21549	6.33361	6.65627	4.91256	6.91848	6.48736	6.48324	6.85645	7.17367	7.12345	6.85588	7.15497	6.95109	6.89709
ENSMUSG00000091971	Hspa1a	0.496536	4.70044	1.34326	0.246459	0.504998	2.66233	3.1769	2.26807	4.30521	4.10574	5.68632	3.51429	4.68296	5.39725	4.01448	2.83437	5.90359	5.49017	4.74589	5.55917
ENSMUSG00000009772	Nuak2	0.496478	3.99761	1.97727	0.159679	0.393869	3.91056	3.28751	4.66889	1.94831	2.13023	3.96896	4.21449	3.56676	3.81246	3.56734	4.97532	4.24755	1.07924	4.64703	4.97689
ENSMUSG00000039899	Fgl2	0.496209	8.18896	10.6424	0.00110524	0.0149442	7.48781	7.97411	8.17733	8.06855	7.46081	8.21328	8.17476	8.12986	8.07331	7.98185	8.59282	8.46454	8.0518	8.38448	8.92304
ENSMUSG00000041609	Bicdl1	0.49572	5.08003	3.59409	0.0579853	0.218455	4.62156	4.52086	4.88982	5.24549	5.06069	5.33199	3.44789	4.40907	5.10643	5.11168	5.10016	5.11666	6.31495	5.40632	4.72675
ENSMUSG00000056185	Snx32	0.495651	2.71765	0.885551	0.346686	0.603422	1.14337	1.44595	1.77129	2.68078	3.97394	2.78319	3.2015	0.571221	1.51531	2.0623	2.53742	3.38211	3.84127	3.1025	2.19178
ENSMUSG00000070803	Cited4	0.495228	5.57155	3.64027	0.0563976	0.214499	4.01267	4.77566	3.60867	5.30302	5.66278	5.58556	5.81246	5.31708	5.69217	5.34227	4.72951	5.90503	6.7451	6.24217	5.94807
ENSMUSG00000043932	Klri2	0.495089	8.31313	10.9021	0.000960545	0.0135624	7.75883	8.02166	7.62735	8.08094	7.71974	8.66575	8.51279	8.16549	8.42753	8.43018	8.66376	8.58605	8.50813	8.53581	8.41905
ENSMUSG00000030720	Cln3	0.495085	6.32852	8.56317	0.00343031	0.0329372	5.96365	6.01563	5.38922	6.12056	6.37463	6.58285	6.1828	5.92245	6.04784	6.45854	6.4862	6.76103	7.05733	6.38704	6.42175
ENSMUSG00000044197	Gpr146	0.495035	3.26422	1.63129	0.201524	0.450851	2.66233	3.28751	1.71877	3.19265	1.28474	4.11818	2.63914	1.72595	3.4921	2.79141	2.88461	3.63267	4.34899	2.89989	4.35417
ENSMUSG00000074749	Kiz	0.494808	3.75341	3.18431	0.0743482	0.252927	3.50118	3.83332	2.62269	3.22048	3.12089	3.64275	4.29644	3.11448	3.03931	4.0366	3.79626	3.82794	3.18957	4.70388	4.57138
ENSMUSG00000045466	Zfp956	0.494771	4.22583	5.70051	0.01696	0.100906	3.84796	3.78192	3.51168	4.27897	4.16738	3.82749	4.06991	3.883	4.30889	4.42825	4.68058	4.75941	3.82826	4.81126	4.43528
ENSMUSG00000034164	Emid1	0.494767	7.73965	12.1052	0.000502818	0.00865733	6.95216	7.45035	7.10531	7.36875	7.2935	7.6505	7.62766	7.69663	8.01339	8.09025	7.69024	8.1026	7.7128	8.30835	8.23901
ENSMUSG00000030602	Pak4	0.49443	3.10858	1.0009	0.317093	0.576002	3.73928	4.04675	-0.132518	0.626608	2.89659	2.22953	2.97924	2.31015	2.62783	3.64138	3.49855	2.82176	-3.06941	3.07234	4.7206
ENSMUSG00000006850	Tmco6	0.492905	4.60075	3.26135	0.0709308	0.245488	4.56607	3.91511	2.81005	3.75239	3.80323	4.14327	5.07704	4.54549	5.14021	4.87134	4.81618	5.04252	5.3333	4.32341	4.90548
ENSMUSG00000021298	Gpr132	0.492804	5.62064	8.52373	0.00350545	0.033424	5.26208	5.44918	4.83228	5.22959	5.37561	5.16805	5.51923	5.0582	5.95601	5.81662	6.02951	5.83255	6.29736	5.92672	5.73117
ENSMUSG00000021140	Pcnx	0.492595	3.75277	1.97095	0.160347	0.394806	3.83041	3.34373	3.76575	0.681042	1.2086	3.6912	3.81283	3.77313	3.95483	4.59775	3.24337	3.98905	4.55644	3.3149	4.40107
ENSMUSG00000038671	Arfrp1	0.492523	6.2131	12.9057	0.000327582	0.00630974	5.79591	5.92245	6.02713	5.60705	5.7392	6.235	6.19071	6.28784	5.8666	6.41383	6.57397	6.36447	6.57645	6.50181	6.5762
ENSMUSG00000017718	Afmid	0.49227	3.66853	3.57591	0.0586232	0.220079	2.90527	3.46456	3.10422	3.39346	3.39444	3.33823	3.62528	3.34216	3.71337	4.13726	4.11834	4.34009	4.34899	3.87674	2.73393
ENSMUSG00000020076	Ddx50	0.491661	6.81116	4.44167	0.0350718	0.160566	6.58088	7.02662	6.17211	6.54419	4.35126	7.09026	7.01006	6.7026	6.79265	7.24011	6.9763	7.07561	7.03061	7.16149	6.73338
ENSMUSG00000030766	Arhgap17	0.491369	6.39243	8.70382	0.00317544	0.0312741	6.12594	6.50294	5.70654	5.38319	6.24364	6.32438	6.46235	6.16843	6.32876	6.49893	6.40247	6.88177	6.94509	6.91967	6.16969
ENSMUSG00000016206	H2-M3	0.491099	6.14647	9.78462	0.00175978	0.0208237	5.7009	5.95762	5.84313	5.73799	5.69454	6.50851	5.87275	6.13842	5.85357	6.1157	6.39057	6.45495	6.42702	6.58338	6.41033
ENSMUSG00000020070	Rufy2	0.490823	3.37325	1.41371	0.234441	0.490666	3.26895	2.93694	3.00903	3.86835	2.04522	3.69799	1.70488	2.55347	3.7761	3.11617	4.26778	-0.740536	2.93435	3.84141	4.64467
ENSMUSG00000025575	Cant1	0.490806	8.2266	6.92093	0.00851927	0.0623033	6.94538	7.68256	6.94097	7.85506	8.12931	8.23124	8.50351	8.17405	8.29245	8.40489	7.83219	8.53382	8.65162	9.12062	8.52344
ENSMUSG00000027806	Tsc22d2	0.490535	6.01226	7.17482	0.00739337	0.0564859	5.73746	5.77836	5.47483	5.7186	6.08764	6.23383	6.12258	5.4395	5.57711	6.25546	6.48008	6.54659	5.40732	6.45485	6.11798
ENSMUSG00000026126	Ptpn18	0.490365	6.70438	15.241	9.46267e-05	0.00231678	6.21206	6.33281	6.27344	6.44642	6.41754	6.52388	6.68926	6.66747	6.83672	7.08492	6.94186	7.02473	6.90617	6.92037	6.88682
ENSMUSG00000035697	Arhgap45	0.490076	9.6385	14.4263	0.000145756	0.00332218	9.18089	9.27602	8.93327	8.95716	8.64206	9.8566	9.58868	9.42507	9.82385	9.88701	10.1004	9.61235	10.0411	10.2491	9.93827
ENSMUSG00000033933	Vhl	0.489745	5.77739	3.34757	0.0673042	0.238985	5.50458	5.68662	5.4549	5.49187	2.71586	6.18753	6.11547	5.50429	5.52327	5.99523	5.36634	5.86406	6.6411	6.17516	5.94147
ENSMUSG00000024675	Ms4a4c	0.489627	4.57693	3.77837	0.0519192	0.205381	4.7042	4.31529	4.25034	4.18792	-2.45992	4.07187	5.12505	4.556	4.37927	4.68436	5.45004	4.16321	4.53659	5.224	4.935
ENSMUSG00000017756	Slc12a7	0.489044	5.9071	4.99786	0.0253787	0.130759	5.0585	6.04741	4.72655	5.33732	5.57263	5.92642	5.81831	5.6748	6.16028	6.26837	6.24433	6.86852	5.46937	6.18459	5.8958
ENSMUSG00000027425	Kat14	0.488746	5.10475	4.94513	0.0261643	0.133017	4.60788	5.03911	5.39759	4.72672	4.08459	4.52947	5.32326	5.24743	4.44251	4.85588	4.6627	5.64142	5.78085	5.65042	5.35791
ENSMUSG00000026701	Prdx6	0.488428	9.7657	11.2692	0.000788048	0.011843	9.02484	9.47366	9.02651	9.54304	9.94803	9.72461	9.82565	9.59085	9.79782	9.81455	9.47827	9.99658	10.4667	10.173	9.89301
ENSMUSG00000044768	Macir	0.487988	4.98751	3.70839	0.0541395	0.209574	4.57664	4.68219	5.08137	3.91452	3.14151	5.03224	5.03996	4.72395	5.44822	5.03135	6.07078	4.65003	5.31477	5.02317	5.15164
ENSMUSG00000056938	Acbd4	0.487559	3.77757	1.57618	0.209311	0.461372	2.33727	1.50349	3.44859	4.15945	-2.03277	4.02943	4.31725	3.13333	4.19413	3.44864	4.34157	4.22461	4.61819	4.30623	3.49457
ENSMUSG00000026223	Itm2c	0.487215	7.57926	10.4659	0.00121599	0.0159242	6.94402	7.33026	7.2563	7.40255	6.5565	7.44385	7.74752	7.32567	7.65087	7.39259	7.84295	7.95816	8.20398	7.98217	7.80703
ENSMUSG00000039850	Endov	0.487096	4.0027	2.96731	0.084963	0.275152	3.04374	4.18506	3.37414	4.19729	2.19085	4.12323	2.7897	4.24978	3.81246	4.0089	4.0865	5.06852	3.76141	4.58786	4.25125
ENSMUSG00000050619	Zscan29	0.486265	4.50582	3.11582	0.0775356	0.259709	5.22673	3.76437	3.51168	3.61235	4.03033	4.62876	4.12761	4.74861	3.85376	4.60147	4.98111	3.75937	4.88635	5.48475	4.49054
ENSMUSG00000037847	Nmrk1	0.486229	4.20903	3.96343	0.0464987	0.191126	3.58033	4.35491	3.94216	3.58406	4.4455	3.71817	4.09423	4.27122	3.39951	4.31065	4.3683	4.24299	5.25528	4.42237	4.06476
ENSMUSG00000030089	Slc41a3	0.486007	3.2037	1.5569	0.21212	0.463612	2.82481	3.4573	3.67218	2.52581	2.24903	2.00699	3.10904	3.04651	2.25763	3.65574	3.8976	2.04754	3.93524	1.4464	4.42775
ENSMUSG00000027272	Ubr1	0.48595	5.05036	2.82817	0.0926238	0.289578	5.08588	4.84408	3.60867	4.85951	2.30496	5.12334	4.98378	5.31914	4.97624	4.97806	5.35079	5.99453	5.88815	4.55552	4.97689
ENSMUSG00000078851	H2aw	0.485354	2.17407	1.24595	0.264327	0.525306	0.895809	2.57033	1.28537	1.8086	2.47711	2.48644	1.39607	1.77479	1.96634	1.99612	2.74201	2.99442	2.08248	2.07246	2.52394
ENSMUSG00000002602	Axl	0.485098	2.82232	0.935816	0.333356	0.591624	3.72668	2.73554	2.37374	2.61239	-2.45992	3.92911	0.873689	1.62303	0.545695	2.89189	4.00936	3.22456	3.60244	1.9451	2.11882
ENSMUSG00000033147	Slc22a15	0.485027	2.91781	0.916946	0.338278	0.596488	1.06547	2.87288	3.12455	0.733497	1.52345	4.23484	1.1584	2.6218	3.20349	3.29196	3.20435	4.64313	-3.06941	2.59507	2.04198
ENSMUSG00000102051	Ly6a2	0.484488	3.63791	2.54908	0.110358	0.319849	2.70149	3.41294	3.51938	3.64009	2.55605	2.85786	3.63857	3.01637	4.20329	3.69798	4.8097	3.06843	2.2673	4.34879	4.2427
ENSMUSG00000019518	Ap4m1	0.484413	2.87844	1.6902	0.193575	0.439329	3.06391	2.57033	1.00747	2.79625	-1.20999	2.67721	2.87078	3.41329	2.87709	3.08467	2.93315	2.68057	1.52843	4.08241	3.63854
ENSMUSG00000039384	Dusp10	0.483796	5.63996	6.09113	0.0135862	0.0860759	4.90203	5.28454	4.73978	5.55881	4.44135	5.7184	5.83428	5.7331	5.84042	5.81821	5.7002	5.96577	5.89752	6.04144	6.06434
ENSMUSG00000030583	Sipa1l3	0.483682	2.56224	1.62202	0.202811	0.452882	2.21633	2.52936	1.89477	-0.488439	0.582031	2.84568	2.63914	2.13419	2.9978	3.83681	2.70055	2.80948	2.18806	3.07234	2.50974
ENSMUSG00000024851	Pitpnm1	0.483431	7.23994	13.3701	0.000255661	0.00522958	6.65422	6.75844	6.57613	6.69564	6.97874	7.44132	7.09568	6.9459	7.43509	7.5339	7.61876	7.54289	7.26342	7.53397	7.77474
ENSMUSG00000026880	Stom	0.483282	2.54011	0.741646	0.389134	0.642273	3.48631	2.57033	2.17368	1.85669	-3.06941	2.67721	2.47101	2.29349	1.7078	3.45686	0.400083	2.89332	3.86693	1.34912	2.29473
ENSMUSG00000024431	Nr3c1	0.482302	6.43681	9.25741	0.00234544	0.0258079	5.99419	6.25642	5.88543	5.53314	6.75107	6.556	6.08666	6.03823	6.36288	6.76877	6.74942	6.3822	6.76144	6.75538	6.90117
ENSMUSG00000025237	Parp6	0.481837	4.69574	5.39962	0.0201411	0.11223	4.15109	4.2112	4.07343	4.71372	3.68175	4.83996	4.49218	4.70518	4.83608	5.18035	4.91012	5.08898	4.75506	5.42633	4.35019
ENSMUSG00000041375	Ccdc9	0.481024	5.09135	6.60504	0.010169	0.0704911	4.54111	4.41238	4.60884	4.40964	5.03336	4.74807	5.09643	4.64406	5.34649	5.60164	5.37735	5.26342	5.78591	5.64018	4.81311
ENSMUSG00000059981	Taok2	0.480763	5.47873	4.82606	0.0280326	0.138685	4.66512	5.23656	4.74307	4.37291	4.90051	5.90016	5.12268	4.94007	6.08919	5.35553	6.12925	5.82342	5.81916	5.91826	5.66225
ENSMUSG00000096768	Gm47283	0.479787	3.6174	1.4642	0.226263	0.480696	2.44885	2.83975	2.9533	3.40967	4.65007	2.40578	3.81283	2.80928	3.47707	3.65574	2.50567	3.94482	4.74817	4.4578	3.01092
ENSMUSG00000046605	B3gntl1	0.479752	4.07121	2.4697	0.11606	0.329392	2.59462	4.18945	3.85968	4.19729	4.4455	3.88813	2.11937	4.09494	3.75133	4.40718	4.26304	4.63966	3.86056	3.98863	4.79566
ENSMUSG00000031889	D230025D16Rik	0.479165	4.7817	5.62078	0.0177488	0.10392	3.9812	3.96717	4.50024	4.54421	4.35568	5.11576	4.24088	4.71459	5.10399	5.22196	4.78346	4.90502	5.15988	5.20328	5.04984
ENSMUSG00000020611	Gna13	0.478981	6.80836	6.63488	0.0100001	0.0695717	6.07468	6.37389	6.2035	6.59735	7.14565	6.70586	6.58842	6.547	7.10696	7.35073	6.98568	6.86333	6.85899	7.36439	6.63706
ENSMUSG00000029726	Mepce	0.478639	5.24053	5.60366	0.017923	0.104556	4.1558	4.61524	4.60884	4.9031	5.64122	4.94645	5.07948	5.13969	4.89379	5.15277	5.51128	5.22464	5.52685	5.75222	6.17644
ENSMUSG00000054499	Dedd2	0.477971	6.42447	11.3482	0.000755206	0.0114938	5.6078	6.31183	5.71159	5.91875	6.3779	6.27868	6.21198	6.39715	6.43948	6.87616	6.66301	6.67988	6.80938	6.77892	6.61485
ENSMUSG00000040548	Tex2	0.477939	6.59788	6.07879	0.0136815	0.0862229	6.26964	6.76948	5.82926	6.43756	6.14367	6.46737	6.0411	6.44225	6.58497	7.21729	6.38294	6.81654	7.62715	6.3962	6.4647
ENSMUSG00000063889	Crem	0.477527	8.72254	9.40822	0.00216015	0.0244145	7.92793	8.21033	7.95417	8.48302	8.85157	8.43728	8.85727	8.46236	8.95596	8.77542	8.68252	8.96042	9.30999	9.21452	8.94596
ENSMUSG00000021738	Atxn7	0.477292	4.34788	3.77613	0.0519889	0.205572	3.72034	4.07549	3.95357	3.82671	4.27863	4.27172	4.53546	3.35024	4.07446	4.49367	4.15462	4.33153	5.36292	5.32977	3.90579
ENSMUSG00000034636	Zyg11b	0.477273	5.13697	4.28899	0.0383599	0.170246	5.09816	5.58199	4.72322	3.76504	3.82889	4.68111	4.48852	5.26248	5.53057	5.45947	5.10811	5.65005	5.53888	5.67739	5.01508
ENSMUSG00000106847	Peg13	0.477136	4.22233	2.31055	0.128498	0.348672	2.44885	3.68576	2.17368	3.77759	4.53396	4.61448	4.24957	3.70547	4.5031	4.49766	4.22455	5.09405	4.61441	4.47327	4.2427
ENSMUSG00000018930	Ccl4	0.477018	9.63173	6.21082	0.0126972	0.0825749	9.01549	8.88403	9.28242	9.00878	9.63651	9.87319	9.64564	9.649	9.539	9.11467	10.3714	9.51185	9.55676	9.96602	10.3749
ENSMUSG00000023990	Tfeb	0.476775	5.55082	6.42216	0.0112705	0.0757674	4.9132	4.80456	5.02031	5.01062	4.60251	6.05628	5.4736	5.23439	5.64758	5.64907	5.68079	5.68576	6.33922	5.92952	5.96638
ENSMUSG00000022779	Top3b	0.476125	6.18395	7.81652	0.00517709	0.0430959	6.21545	6.06902	5.77404	5.90738	5.4015	6.52005	5.64968	6.16843	5.8909	6.34126	6.36536	6.02671	6.73555	6.83688	6.11446
ENSMUSG00000035521	Gnptg	0.476014	6.67337	10.7665	0.00103353	0.0141951	6.26202	6.05465	6.19391	6.41565	6.58783	6.53245	6.88738	6.54436	6.67413	6.91772	6.94483	6.6492	7.13926	7.13316	6.65572
ENSMUSG00000003929	Zfp81	0.475145	2.93219	0.930285	0.334789	0.592848	2.28667	2.68669	3.03073	1.17398	3.97968	1.35435	3.44032	2.25958	1.87759	3.10575	3.63687	2.3985	4.06287	3.59499	-3.06941
ENSMUSG00000034317	Trim59	0.475058	5.11132	4.71626	0.0298786	0.144532	5.15097	5.01705	5.07355	4.68071	5.16259	4.68111	4.41318	4.95868	4.76363	5.386	4.49901	5.02935	6.15096	4.95869	5.67343
ENSMUSG00000029208	Guf1	0.475023	4.61452	3.33198	0.0679448	0.240102	4.72017	4.29099	5.27111	4.12059	1.55454	4.61088	4.33777	4.42446	4.25265	5.04232	4.24392	5.15841	4.29329	4.7805	5.41425
ENSMUSG00000046794	Ppp1r3b	0.474794	7.88548	16.5329	4.78133e-05	0.00137867	7.64251	7.75506	7.52546	7.5506	7.38229	7.97585	7.93862	7.64133	7.89615	8.23745	7.83818	7.98843	8.02498	8.18487	8.32894
ENSMUSG00000029127	Zbtb49	0.474495	3.62166	2.10403	0.146911	0.375737	3.05386	4.3392	3.1346	2.52581	-0.423887	3.92911	3.57085	3.07603	3.64107	3.69798	4.25828	2.9615	4.85463	3.12226	3.93265
ENSMUSG00000040584	Abcb1a	0.474371	5.19593	6.65304	0.00989867	0.0690168	4.47486	4.78439	4.94516	4.95372	5.12165	4.88529	4.78296	4.91306	5.39924	5.62919	5.73656	4.97815	5.36066	5.47517	5.75845
ENSMUSG00000026860	Sh3glb2	0.474353	5.82267	8.72028	0.0031469	0.031057	5.41712	5.71278	5.27793	5.81911	4.90051	5.35151	5.65786	5.71132	5.72593	6.31436	5.9103	6.0928	6.4367	6.29209	5.88484
ENSMUSG00000039840	Epg5	0.473993	3.95394	2.17557	0.140218	0.36645	3.91612	3.52138	3.43237	1.6539	3.72339	4.45526	2.882	3.83776	4.37116	4.5292	4.17999	4.68069	2.08248	4.52985	4.33819
ENSMUSG00000039396	Neil3	0.473885	3.7748	3.35752	0.0668987	0.238341	2.98148	4.20254	3.62303	3.14503	2.76985	3.44704	3.38619	4.24546	3.30907	4.38149	4.66988	4.05295	3.50772	3.7491	3.70858
ENSMUSG00000029640	Usp12	0.473692	4.89261	4.35435	0.0369146	0.16583	4.71061	4.62824	3.60867	4.81152	3.80969	5.09275	5.26017	3.92146	5.09171	5.27409	4.96369	5.11666	5.53888	5.28226	4.84173
ENSMUSG00000027079	Clp1	0.47273	6.35346	10.4723	0.00121177	0.0159126	6.07964	6.22148	6.10975	6.26566	5.8357	6.3877	6.00307	6.17867	6.30769	6.4819	6.54692	7.10102	6.62521	6.09992	6.55734
ENSMUSG00000039914	Coq10a	0.472689	4.85181	5.23806	0.0220979	0.119922	4.40146	4.53473	4.88089	4.48807	3.54136	4.80579	5.00446	4.99778	4.37927	5.0854	5.14464	4.94486	5.68671	5.22172	4.55764
ENSMUSG00000049950	Rpp38	0.472636	2.91647	1.98957	0.158386	0.392196	3.03354	2.78278	3.00903	3.5552	0.455963	2.26654	3.03055	1.89009	2.52931	3.07402	2.85971	3.86993	2.10423	3.23547	3.38993
ENSMUSG00000032512	Wdr48	0.472301	5.70823	6.49736	0.0108035	0.0735572	5.73117	5.50307	5.44484	5.38319	4.93045	5.85074	5.12741	5.44517	5.88948	6.15541	6.06807	5.05037	6.18707	5.68737	6.29605
ENSMUSG00000035967	Ints6l	0.471923	3.67915	1.51075	0.219024	0.470328	1.67619	2.42898	2.87147	3.90312	3.78368	3.48679	1.9591	3.69916	4.64429	3.82415	4.09719	3.9392	3.64014	3.59499	4.54028
ENSMUSG00000026924	Sec16a	0.471786	5.78019	4.06381	0.0438117	0.184194	6.20754	5.99321	4.98739	5.45329	3.44509	5.80587	5.52281	5.57665	5.81675	6.17798	6.31816	5.82647	6.23836	5.60725	5.93352
ENSMUSG00000038172	Ttc39b	0.470855	6.62816	12.856	0.000336405	0.00642795	6.31663	6.3613	5.95093	6.34892	6.66999	6.69995	6.52005	6.25272	6.46921	6.68984	6.83414	6.96163	6.80607	7.04532	7.02363
ENSMUSG00000039236	Isg20	0.470822	6.07644	7.99569	0.00468888	0.0406214	5.57479	5.73847	5.39341	5.71534	6.13855	5.7117	6.41196	5.60055	5.70028	6.25546	5.95947	6.35394	6.61767	6.80131	6.28463
ENSMUSG00000051351	Zfp46	0.470592	3.2684	1.8487	0.173934	0.414094	3.32016	3.43529	2.66493	1.68086	0.520374	3.90584	2.67828	3.40556	3.03931	3.55972	2.74201	4.04249	2.93435	3.24451	4.35019
ENSMUSG00000045193	Cirbp	0.470456	7.07581	10.9628	0.000929597	0.0132623	6.40131	6.65907	6.37767	6.84467	7.13604	7.13973	7.05226	6.5688	7.10757	7.11056	7.45283	7.54474	7.22052	7.54545	7.29133
ENSMUSG00000022020	Naa16	0.470369	4.98626	4.38003	0.0363623	0.164197	3.32852	4.96423	4.22702	4.92863	5.0981	5.01875	4.52118	5.16281	4.69387	5.3199	4.96952	5.34863	5.15728	5.25342	5.5797
ENSMUSG00000033222	Ttf2	0.469489	4.99613	3.39596	0.0653564	0.235563	4.8449	5.29476	5.13996	4.32243	4.4783	5.10302	4.89796	4.50626	4.12834	5.55067	5.84361	5.6824	3.30672	4.8738	5.08378
ENSMUSG00000034292	Traf3ip1	0.469091	2.9388	1.08005	0.298686	0.558788	0.940132	0.920631	2.35666	3.44941	3.20167	3.02919	3.16523	3.35024	1.7078	3.31928	3.12298	3.82794	1.07924	3.43037	3.26025
ENSMUSG00000055692	Tmem191c	0.468984	3.41457	1.71986	0.189711	0.434579	1.38698	3.36717	2.00851	2.7203	3.12089	3.24857	4.00981	2.53941	3.92192	3.04157	3.45765	3.96711	4.23535	4.0153	3.49457
ENSMUSG00000010358	Ifi35	0.468901	6.68943	11.5003	0.000695838	0.0108137	6.11269	6.34369	6.04591	6.51733	6.52152	6.80197	6.71145	6.71672	6.53598	6.95956	6.85634	6.90864	6.98812	7.17634	6.66936
ENSMUSG00000027575	Arfgap1	0.468824	6.11575	7.76472	0.00532765	0.0441191	6.24777	5.63123	5.39132	6.18319	5.48658	6.11581	6.22636	5.59885	5.73069	6.56129	6.5547	6.22812	6.22973	6.12584	6.65974
ENSMUSG00000041685	Fcho2	0.468512	5.20962	5.95754	0.0146545	0.0908009	4.69453	5.07276	5.29372	4.92863	3.68878	5.43314	5.34166	4.74861	4.76363	5.58109	5.50928	5.48421	5.68851	5.6055	5.19887
ENSMUSG00000030064	Frmd4b	0.468507	5.56567	4.25549	0.0391236	0.172754	5.16504	5.13326	4.64094	4.49568	5.92168	5.33199	5.61311	5.39724	5.71316	5.87609	5.98272	5.44108	5.39635	6.63416	5.34597
ENSMUSG00000039233	Tbce	0.468429	5.51471	4.99825	0.025373	0.1308	5.52655	5.86461	4.93368	5.45524	3.28746	5.45134	5.65949	5.23002	5.21682	5.76621	5.89659	5.80961	5.81916	5.57176	5.75695
ENSMUSG00000037885	Stk35	0.468083	3.97926	2.02946	0.154275	0.386415	3.40167	4.16737	3.7722	3.59827	3.82252	3.71817	3.82451	3.93227	3.30907	4.17265	3.45765	2.33138	5.54087	3.43827	4.59846
ENSMUSG00000046679	C87436	0.46755	4.03806	3.51302	0.0608882	0.225225	3.36149	3.61573	3.11442	3.68073	4.07926	4.2395	3.8533	3.47369	4.40728	4.60517	4.66988	3.36543	4.48779	4.194	4.25125
ENSMUSG00000057137	Tmem140	0.466828	2.37981	1.39083	0.238264	0.494559	1.75274	2.05854	2.65099	2.86839	-1.20999	1.82044	2.58524	1.86776	2.42356	2.56665	2.85971	2.16785	3.46635	2.17062	2.26123
ENSMUSG00000050600	Zfp831	0.466677	3.28462	0.688305	0.406742	0.656285	-0.101846	2.72348	-0.339672	4.07049	3.93902	3.81505	3.65828	1.99686	1.80726	3.39828	4.26778	3.27008	4.31676	2.09263	3.0008
ENSMUSG00000087497	2810001G20Rik	0.466579	2.66311	1.66244	0.197274	0.444041	2.26941	1.38601	2.70598	3.34371	-0.00588739	2.62115	2.90418	2.48175	2.4078	2.85502	3.0256	2.9615	1.84487	2.72998	3.57859
ENSMUSG00000063286	Gvin-ps7	0.466468	6.40326	8.0007	0.00467594	0.040546	6.5265	5.8522	5.96368	6.25896	6.11527	6.73421	6.08909	5.71758	6.369	6.71235	6.66571	6.49192	6.47892	6.73547	6.7733
ENSMUSG00000038213	Tapbpl	0.466214	7.45164	9.48442	0.00207224	0.0239007	6.88005	7.13642	6.94383	7.20309	6.68587	7.4886	7.71063	7.40343	7.57396	7.60824	7.389	7.69039	7.84135	7.80894	7.795
ENSMUSG00000035868	Zfp983	0.465982	4.57673	3.97613	0.0461496	0.190345	3.66199	4.47125	3.89561	4.78069	3.80323	4.43508	4.66776	4.47335	4.61027	4.44901	4.39886	4.27906	5.56263	4.66399	5.25314
ENSMUSG00000020038	Cry1	0.465837	4.61062	3.18003	0.0745435	0.253501	4.13688	5.44184	4.15968	4.6435	2.3936	5.01331	4.03012	3.52455	4.24823	4.8371	5.00401	5.34438	4.70257	4.23995	4.99484
ENSMUSG00000024248	Cox7a2l	0.465463	6.03607	7.33752	0.00675299	0.0528588	5.41123	5.78417	5.70991	6.01062	4.95978	5.77087	6.44165	5.98474	6.09658	6.33347	6.07755	6.37597	6.4281	6.10613	6.30738
ENSMUSG00000078485	Plekhn1	0.46479	4.60132	4.47191	0.0344564	0.159118	3.48631	4.64111	4.23172	3.68739	4.52221	4.83996	4.36601	4.1235	4.30464	5.31765	5.38173	4.09908	4.71676	4.93932	4.96393
ENSMUSG00000073139	Tmem185a	0.46414	4.31705	2.82716	0.0926821	0.289666	4.77932	3.42043	4.06293	4.44546	1.32136	3.58531	4.37795	3.8492	4.71323	4.28778	4.29589	4.69745	5.12041	4.7395	4.30568
ENSMUSG00000018168	Ikzf3	0.463992	7.57071	5.11688	0.0236942	0.125317	7.44759	7.44577	7.24183	7.46835	5.35589	7.84888	7.57505	7.46517	7.45584	7.72479	7.69816	7.81501	8.13535	7.68279	7.83825
ENSMUSG00000035953	Pip4p1	0.46383	5.09976	8.35322	0.00385004	0.0357136	4.72017	4.70689	4.74963	4.76502	4.66439	4.96064	5.0697	5.08265	4.93835	5.55259	5.53703	5.73204	5.03242	5.23539	5.18106
ENSMUSG00000098557	Kctd12	0.463771	5.34975	5.48985	0.0191272	0.10841	4.601	4.77273	4.97904	4.99191	5.66457	4.89123	5.35179	5.19007	5.58939	5.59047	5.70545	5.0267	5.93894	5.82939	5.3116
ENSMUSG00000058748	Zfp958	0.463526	3.39425	1.68584	0.19415	0.439906	2.96011	3.47898	1.28537	3.51081	2.24903	2.73117	3.2456	4.00571	3.69401	3.69103	3.73597	4.25209	-3.06941	3.74273	4.01537
ENSMUSG00000011008	Mcoln2	0.463432	4.17719	2.1116	0.146186	0.374884	3.15134	3.82769	3.92488	4.44546	1.95488	4.67424	2.94755	4.15151	4.63078	4.54472	4.49901	4.66374	2.41379	4.07736	5.25101
ENSMUSG00000027778	Ift80	0.462479	2.97142	0.686182	0.407466	0.6569	3.72034	3.95175	-1.72664	2.13538	0.388542	0.868301	2.2112	3.28431	3.01871	4.10099	2.7145	4.48997	-0.658226	2.98869	1.93979
ENSMUSG00000005267	Zfp287	0.462203	3.81792	2.73241	0.0983306	0.299687	4.18832	3.22901	2.8594	3.78382	2.75654	4.43101	3.26287	3.31765	3.67439	3.30113	4.134	3.82794	4.68103	3.82944	4.37781
ENSMUSG00000030154	Klrb1f	0.461829	6.8657	7.00407	0.00813247	0.0603505	6.14026	6.81636	6.09566	6.68736	6.40267	6.925	7.07138	6.78312	6.96745	6.91847	6.98855	7.29846	6.63177	7.26845	7.32213
ENSMUSG00000062210	Tnfaip8	0.461463	4.95299	3.52367	0.0604984	0.224564	4.07363	5.30086	3.25934	4.20195	4.64285	4.60728	4.658	4.66688	5.61535	5.29947	5.55265	5.62924	4.77891	5.13196	5.04492
ENSMUSG00000037773	Pced1a	0.461349	4.33974	3.16562	0.0752038	0.255383	3.62852	4.21551	3.60867	4.36877	3.14151	4.90597	3.99954	3.33404	4.57189	4.79878	4.73294	3.82184	5.05493	5.04922	4.03533
ENSMUSG00000022359	Wdyhv1	0.4608	5.84032	5.27888	0.0215856	0.117945	4.77626	5.36824	5.49644	5.73477	6.18524	5.59104	5.91842	5.42237	5.92035	6.33793	5.43958	6.3001	6.37543	5.91118	5.93484
ENSMUSG00000038290	Smg6	0.460567	5.18172	6.71209	0.00957613	0.0675551	4.61132	5.2408	4.37009	4.67065	5.09282	4.77722	5.10364	5.10669	4.91345	5.68277	5.78034	5.5831	5.28414	5.69893	4.92433
ENSMUSG00000093803	Ppp2r3d	0.459997	4.33068	5.44793	0.0195915	0.110323	3.99177	4.09901	3.96488	4.04995	3.58719	3.67063	4.20112	4.24112	4.12834	4.55242	4.22455	4.71072	5.19069	4.84138	4.55764
ENSMUSG00000029135	Fosl2	0.459987	8.44444	5.99721	0.0143285	0.0892432	7.48828	8.16201	7.2563	7.88435	9.00997	8.18576	8.38406	8.15832	8.61099	8.6332	8.37757	8.77057	9.07093	8.97861	8.4271
ENSMUSG00000021959	Lats2	0.459628	4.26806	3.16373	0.0752908	0.255498	4.32413	3.18572	3.29564	3.97023	3.24043	4.70827	4.7466	3.93764	3.88824	4.28316	5.11602	4.79098	4.46276	4.37374	4.10781
ENSMUSG00000022855	Senp2	0.459596	5.96788	3.9575	0.0466631	0.191145	5.42494	6.06185	5.73656	5.81455	4.84501	5.73004	6.20418	6.04446	5.75425	6.17798	6.09765	5.45691	7.17758	5.61599	6.03118
ENSMUSG00000062234	Gak	0.459286	7.14333	15.4684	8.38946e-05	0.00213596	7.04324	7.31427	6.89289	6.73477	6.91503	7.04437	6.73561	6.74457	7.16084	7.40593	7.58023	7.43861	7.35015	7.30835	7.11381
ENSMUSG00000073700	Klhl21	0.459186	4.89667	4.37963	0.036371	0.164158	4.86515	4.89065	4.66195	3.86248	3.52576	5.17049	4.80671	4.76683	4.00283	4.93455	5.0377	5.13153	5.66859	4.95318	5.6166
ENSMUSG00000018167	Stard3	0.459005	5.96173	4.69741	0.0302082	0.145318	5.67326	5.9666	5.86141	5.6857	3.66048	6.03365	5.94941	5.88956	5.45014	6.12735	6.03647	6.2396	6.21106	6.61772	6.4151
ENSMUSG00000020212	Mdm1	0.458787	3.79016	2.411	0.120485	0.336172	3.32852	3.84449	3.84138	3.04481	3.1819	3.40615	4.07481	3.53167	3.61386	4.9492	3.48233	3.98905	1.39367	3.68411	4.73898
ENSMUSG00000020782	Llgl2	0.458425	4.1313	3.6645	0.0555834	0.212415	3.93267	3.93616	3.57951	3.64694	-3.06941	4.63231	3.52864	4.44346	3.5931	4.54086	4.57746	4.81267	3.80189	4.69401	4.48693
ENSMUSG00000012443	Kif11	0.458173	5.77095	3.6364	0.0565289	0.214657	5.61294	6.52395	5.62863	5.49946	5.57453	5.1334	4.8559	5.54004	5.05171	6.28809	6.08428	6.56679	5.06605	5.15133	6.35977
ENSMUSG00000000982	Ccl3	0.458114	7.46897	3.8531	0.0496541	0.19922	7.06404	6.82766	7.12814	6.41063	7.82111	7.75351	7.16621	7.14361	7.58845	7.15041	8.6225	6.80344	7.67924	7.5704	7.80012
ENSMUSG00000029816	Gpnmb	0.457904	2.71082	0.966655	0.325516	0.584427	3.32016	3.27103	2.42381	1.85669	-2.03277	2.80851	2.6523	1.62303	2.64137	0.8516	3.87913	3.92219	2.46511	2.07246	2.40624
ENSMUSG00000037405	Icam1	0.457377	7.7469	9.50197	0.00205252	0.0237304	7.56059	7.5446	7.04127	7.48231	6.96144	7.91558	7.77185	7.69425	7.59369	7.43952	7.91799	8.02208	8.29601	8.20064	8.06242
ENSMUSG00000029312	Klhl8	0.456719	5.63636	3.21857	0.0728072	0.249636	5.1836	5.36824	4.93656	5.79463	4.58002	5.65874	5.62985	5.97563	5.40917	5.76621	5.92087	6.1204	3.80189	6.30296	6.23695
ENSMUSG00000020482	Ccdc117	0.456673	6.44934	4.74793	0.0293336	0.142979	5.49161	6.28541	5.90319	5.2387	6.15766	7.02897	6.45486	6.28469	6.72589	6.64915	6.79774	6.61962	6.82338	6.69975	6.4848
ENSMUSG00000004707	Ly9	0.456589	6.68497	4.36516	0.036681	0.165013	6.61717	6.60916	5.96649	6.48135	5.10599	6.81061	6.85073	6.54612	6.90286	6.72857	7.39117	6.76501	6.01552	7.05884	7.12666
ENSMUSG00000033808	Tmem87a	0.456546	2.91244	1.89181	0.168998	0.406384	3.54489	2.63613	1.8709	3.15468	1.75523	3.02919	1.75456	2.46696	2.92217	3.42368	2.79551	3.4149	2.88496	3.28013	3.17285
ENSMUSG00000020828	Pld2	0.456245	3.76018	1.17187	0.279018	0.539931	4.00226	1.99976	3.75926	3.13532	4.02479	3.25779	2.74124	3.66718	3.72614	2.22524	2.56848	3.15832	4.50833	5.02842	4.78096
ENSMUSG00000002983	Relb	0.4559	7.1127	8.96308	0.0027549	0.0285418	6.4897	6.96073	6.56223	6.63747	6.77437	6.988	7.05288	7.14244	7.33553	7.24546	6.86184	7.34546	7.63044	7.72581	7.27621
ENSMUSG00000025500	Lmntd2	0.455813	1.94259	0.396593	0.528854	0.748148	0.481554	-3.06941	1.71877	3.01333	-3.06941	2.54787	2.00087	-0.218601	2.4078	0.57763	2.22287	-1.47866	3.34375	2.71704	2.45151
ENSMUSG00000028634	Hivep3	0.455619	5.85292	5.01833	0.0250803	0.129921	4.71699	5.24291	5.11224	5.64349	6.24244	5.9607	5.51563	5.66511	5.85212	6.23648	5.45836	5.86703	6.56572	6.39315	6.11914
ENSMUSG00000026411	Tmem9	0.453891	4.57657	6.24451	0.0124579	0.0814058	4.36128	4.37046	4.06819	4.29652	3.88501	4.42693	4.74966	4.56297	4.14269	4.74607	5.12649	4.41495	4.77553	4.99933	5.05718
ENSMUSG00000042677	Zc3h12a	0.453662	4.71224	5.00261	0.0253091	0.130682	4.51936	4.00252	4.12478	3.79003	3.54136	4.72499	4.96015	4.42446	4.95471	4.5903	5.11864	4.95046	5.23078	5.29537	5.11694
ENSMUSG00000052684	Jun	0.452609	8.71973	7.6288	0.00574435	0.0468006	8.17974	8.15893	8.02042	7.91164	8.74504	9.18381	8.22712	8.41573	8.80339	8.87775	8.7514	8.8951	9.72988	8.75102	8.94216
ENSMUSG00000002028	Kmt2a	0.452474	5.79998	4.13895	0.0419072	0.179578	4.73597	5.60682	5.47087	5.16183	6.31913	5.33853	5.55296	5.47688	6.0209	6.24362	6.10958	5.36131	6.64944	6.01129	5.72043
ENSMUSG00000043140	Tmem186	0.452338	3.44865	1.81441	0.177981	0.419038	3.17007	2.9159	3.46462	3.62628	-0.550497	2.97431	3.63857	3.6607	2.9766	4.14746	2.85971	3.8992	4.69901	2.44622	3.46544
ENSMUSG00000037697	Ddhd1	0.452186	3.72459	2.24493	0.134053	0.357462	3.24265	3.0762	3.7063	2.19271	2.49325	3.81505	4.07969	3.87742	3.76377	4.28316	3.08051	4.3099	4.64069	3.41443	3.86175
ENSMUSG00000034377	Tulp4	0.452026	3.37585	2.064	0.150814	0.382245	2.43343	3.44266	3.17414	2.68078	3.87888	3.40615	2.77774	2.13419	3.21259	3.147	3.92786	3.54651	4.45855	3.56642	3.11775
ENSMUSG00000040651	Tasor	0.451582	3.67756	2.64872	0.103634	0.308101	4.16983	2.71132	3.48048	3.24779	2.34107	3.98014	3.78322	3.54581	3.00829	4.49367	3.7153	3.67389	4.23042	3.14176	4.03533
ENSMUSG00000029512	Ulk1	0.45158	4.71639	3.31515	0.068644	0.241414	4.98635	4.64751	2.9188	4.31814	4.80678	4.37702	3.94174	4.74861	4.2349	5.39245	5.10546	4.28351	5.45886	5.05694	4.76012
ENSMUSG00000031137	Fgf13	0.451575	2.18999	0.69485	0.404519	0.654243	3.02328	1.91748	1.51829	-0.613897	-3.06941	0.208076	1.87175	2.79751	2.83057	1.61019	2.33552	1.2964	3.0509	3.11242	2.69682
ENSMUSG00000030051	Aplf	0.451332	2.94246	1.71533	0.190295	0.435396	2.7143	2.71132	2.97585	2.9371	3.29668	2.48644	2.47101	1.84507	2.64137	3.38971	3.28137	2.12885	3.38874	2.81744	3.7872
ENSMUSG00000043931	Gimap7	0.451119	7.86533	13.1021	0.000294961	0.00583402	7.52421	7.67944	7.3309	7.74917	7.54595	7.9261	7.6193	7.9966	7.92204	8.14376	8.26829	7.99319	7.82385	7.94312	8.17635
ENSMUSG00000022901	Cd86	0.45097	2.61327	1.13067	0.287633	0.549493	2.76447	2.62321	3.12455	2.80852	-1.01479	3.01838	0.780838	1.51219	2.45457	1.69608	3.64418	3.35702	2.3424	2.80526	2.68423
ENSMUSG00000030083	Abtb1	0.450957	5.65658	7.33369	0.00676741	0.0528852	5.31983	5.44735	4.94516	5.13283	4.88531	5.71338	5.6965	5.51151	5.49558	5.7629	5.91635	5.70412	6.37989	6.39112	5.60162
ENSMUSG00000050890	Pdik1l	0.450765	3.15042	1.3354	0.247847	0.505893	3.17934	2.78278	3.39102	2.40164	0.520374	3.77708	2.62585	1.39213	3.71337	3.75246	3.86043	2.73353	4.1595	2.46182	2.69682
ENSMUSG00000018008	Cyth4	0.45024	8.53576	12.4978	0.000407427	0.00731763	7.73308	8.1321	7.7753	7.88689	8.3178	8.78136	8.62993	8.32001	8.5232	8.71434	8.69114	8.60549	9.09743	9.12873	8.79663
ENSMUSG00000005417	Mprip	0.450078	6.34767	9.18947	0.00243411	0.0263893	6.21093	6.03161	5.81683	5.31383	6.53911	6.55226	5.83283	6.24841	6.24366	6.65809	6.76375	6.51857	6.72067	6.48378	6.55562
ENSMUSG00000030816	Rnf40	0.449616	6.78091	9.54858	0.00200104	0.0233609	6.36315	6.58936	6.21421	5.92862	6.63223	7.01	6.32523	6.79353	6.80774	7.05408	6.84608	6.88397	7.21989	7.12767	7.22444
ENSMUSG00000039477	Tnrc18	0.449575	5.56986	6.00416	0.0142722	0.0890081	5.56598	5.40834	5.59077	4.73639	4.59505	4.98305	5.07948	5.13502	5.86804	6.24005	5.82443	5.70743	6.03122	6.07984	5.55917
ENSMUSG00000034883	Lrr1	0.449569	2.58372	0.526299	0.468167	0.703242	2.35375	2.48719	3.47257	3.24779	2.02316	-3.06941	1.57264	2.58119	1.0304	1.85388	2.3887	3.97262	3.07312	2.13216	2.60631
ENSMUSG00000062901	Klhl24	0.449456	5.33173	2.43407	0.118724	0.333495	3.97589	5.02689	4.63032	3.30956	4.70998	5.63946	6.15993	5.23002	5.45206	5.80378	5.6079	5.62399	5.46728	5.68737	5.41044
ENSMUSG00000030107	Usp18	0.449274	6.49896	7.51014	0.00613527	0.0491901	6.17545	6.37871	5.62149	6.33838	6.09823	6.55132	6.67482	6.70496	6.15793	6.70632	6.34756	7.00198	6.29736	6.92108	6.86955
ENSMUSG00000029238	Clock	0.44913	3.47785	2.21257	0.136891	0.361704	2.3206	3.61573	2.74589	3.3688	-2.45992	3.66371	2.82501	3.94299	3.64107	3.60483	3.62952	4.419	3.63267	3.56642	3.88943
ENSMUSG00000028248	Pnisr	0.449113	6.4329	3.76021	0.0524861	0.206345	6.042	6.04378	6.07753	6.01724	7.32484	6.23032	5.90885	5.66835	6.15675	6.53725	6.88824	6.36132	7.25616	6.36544	6.4151
ENSMUSG00000028063	Lmna	0.448771	7.40786	9.38595	0.00218654	0.0246546	7.19384	7.57049	6.77729	6.76027	6.57178	7.55087	7.21194	7.16552	7.53323	7.57887	7.34819	7.50959	7.94251	8.01458	7.58549
ENSMUSG00000041594	Tmtc4	0.448622	3.42002	1.46395	0.226303	0.480675	3.23377	2.96793	2.79744	3.21126	4.15729	1.48573	3.59832	2.72481	2.96587	3.52885	3.76978	3.48607	4.10122	2.49251	4.37781
ENSMUSG00000041645	Ddx24	0.448387	8.01303	10.8708	0.00097692	0.0136926	7.57472	8.09193	7.65775	7.91058	7.20747	7.99148	8.16274	7.83366	8.03696	8.18241	7.86736	8.03631	8.55057	8.3456	8.24035
ENSMUSG00000038002	Cramp1l	0.448315	2.3003	1.43289	0.231294	0.487596	1.64974	2.44376	2.24968	2.0134	-2.45992	2.85786	2.31418	2.59486	1.68182	3.32828	2.80858	2.20583	1.56024	2.09263	2.57937
ENSMUSG00000033396	Spg11	0.448296	4.33484	2.797	0.0944408	0.292394	4.05359	4.87711	3.87776	4.19262	3.8541	4.19219	4.1134	3.62119	3.87684	3.9165	3.77644	4.77212	5.66493	4.55552	4.03037
ENSMUSG00000038425	Poli	0.448082	4.16246	1.43309	0.23126	0.487633	4.26001	4.21981	3.0836	5.00263	2.28655	2.83339	4.3255	3.30939	4.18492	4.37716	3.65145	4.67732	5.69927	3.72991	2.5929
ENSMUSG00000024146	Cript	0.447962	7.15725	11.2698	0.000787783	0.0118576	6.56682	6.82414	7.03121	6.98379	6.82943	7.02695	7.25788	7.19497	7.11366	7.36991	7.27415	7.2713	7.76577	7.21539	7.25296
ENSMUSG00000069729	Arid1b	0.447857	5.66515	4.90172	0.02683	0.135039	5.33444	6.1182	4.97625	4.8654	5.12683	5.69991	5.03996	5.68441	5.45398	6.10397	6.04754	5.6028	6.61956	5.71692	5.36581
ENSMUSG00000008384	Sertad1	0.44765	7.37748	12.6454	0.0003765	0.00691791	6.91448	7.14152	6.67592	7.41113	7.00782	7.32551	7.4182	7.01358	7.08049	7.62476	7.36708	7.8261	7.91124	7.70139	7.62225
ENSMUSG00000032267	Usp28	0.447559	4.41436	4.07731	0.0434629	0.183291	4.7042	4.53473	4.09419	3.92019	4.10048	4.40634	3.74071	4.30901	3.60006	4.65963	3.95162	4.21998	4.90505	4.96964	5.08856
ENSMUSG00000058979	Hdhd5	0.446923	6.44328	9.04813	0.00262964	0.0277547	6.05718	6.27409	5.58895	6.21005	6.49472	6.45439	6.34968	6.14075	6.43074	6.31323	6.6238	6.61698	6.71008	6.93022	6.9066
ENSMUSG00000074829	2010315B03Rik	0.44646	3.54553	1.70062	0.192207	0.437262	4.00747	2.305	2.96462	3.16427	1.39192	3.57796	3.5499	3.18844	4.21239	3.70491	3.68727	4.35707	-0.985574	3.72991	4.53328
ENSMUSG00000061232	H2-K1	0.44593	12.1568	14.8788	0.000114647	0.00272335	11.6621	11.8953	11.6241	11.857	11.7418	12.2603	12.1713	12.0418	12.2519	12.2412	12.3278	12.3398	12.4876	12.6164	12.386
ENSMUSG00000037544	Dlgap5	0.445573	5.2793	2.83918	0.0919909	0.288826	5.32611	5.46194	5.20344	5.55881	3.74377	4.46723	5.16922	5.1833	4.94928	5.64367	5.27513	5.71239	5.32175	3.84736	6.32269
ENSMUSG00000020063	Sirt1	0.445526	4.86708	5.52079	0.0187918	0.106889	4.58713	4.91471	4.4528	4.60178	4.66439	4.93787	4.89796	3.82622	4.65768	5.03685	5.3031	5.451	5.3379	4.85915	4.73593
ENSMUSG00000038773	Kdm3b	0.444543	5.44484	4.1016	0.0428426	0.181957	5.02802	5.60682	4.78198	4.42168	4.80355	5.5965	5.5704	5.03834	5.71956	5.6669	5.6375	5.81269	6.40529	4.84733	5.43881
ENSMUSG00000030374	Strn4	0.444031	6.33052	8.59936	0.00336281	0.0325832	5.98893	6.17796	5.73491	5.99593	5.90368	6.58743	5.81831	6.34151	6.07803	6.6881	6.3498	6.33907	7.10259	6.57444	6.56594
ENSMUSG00000031129	Slc9a9	0.443625	5.55651	5.94333	0.0147731	0.0911817	5.20873	5.52234	4.46481	5.2612	5.29736	5.44125	5.61311	5.39529	5.64758	5.96672	5.91786	5.40685	5.6813	5.95592	5.90261
ENSMUSG00000064337	mt-Rnr1	0.443601	6.26241	4.49654	0.0339635	0.157678	5.59226	5.64408	5.87947	5.8595	7.03632	5.67087	6.06221	5.83448	6.489	6.43167	6.31588	6.33586	6.76827	6.81655	6.16969
ENSMUSG00000034621	Gpatch8	0.443443	5.8921	6.14914	0.0131476	0.0845846	5.8622	5.91849	5.14991	5.5164	4.53786	6.36548	5.67085	5.58694	5.79722	6.31888	6.37747	6.05299	6.17684	5.93791	6.07884
ENSMUSG00000029033	Acap3	0.443232	5.16499	4.02717	0.044773	0.186759	3.8653	5.76371	4.94516	4.4533	4.25989	5.1359	4.71557	5.13269	4.79729	5.57355	5.43326	5.38632	4.85463	5.63503	5.94807
ENSMUSG00000050002	Idnk	0.443155	6.29433	9.52948	0.00202197	0.0235479	5.69444	5.68351	5.88096	6.1316	6.28246	6.2443	6.48	6.13609	6.11974	6.47179	6.57205	6.43611	6.51488	6.79824	6.47661
ENSMUSG00000021182	Ccdc88c	0.442972	6.56366	8.25582	0.00406216	0.0368598	6.22444	6.50206	6.15862	5.97702	6.6139	6.52769	5.93063	5.64227	6.73303	6.71063	6.84845	6.34013	7.32779	6.98588	6.9447
ENSMUSG00000042111	Ccdc115	0.442919	5.44783	7.91576	0.00490061	0.0417752	5.23343	5.56182	5.48666	5.13039	4.73734	4.91474	5.32737	5.13736	5.19862	5.80539	5.80663	5.7863	5.81257	5.77425	5.42942
ENSMUSG00000042605	Atxn2	0.442476	4.422	2.65664	0.103118	0.307141	4.66842	4.6915	4.37858	4.10574	3.54136	2.86993	3.27143	4.6957	4.14745	4.86826	4.24392	4.81881	4.80902	4.26238	5.18553
ENSMUSG00000118537	Shld3	0.442448	3.42948	2.40254	0.121138	0.336621	2.92746	3.22045	2.5494	3.46501	2.32313	3.44704	3.46291	3.6607	3.31753	3.4893	3.9575	4.1966	3.69848	3.90554	2.37525
ENSMUSG00000034792	Gna15	0.442309	4.64475	3.14533	0.0761446	0.256576	4.24684	4.10367	4.89575	3.5697	3.97394	4.23016	4.49218	4.57336	4.89661	5.10908	5.83405	3.9999	3.92306	5.08742	4.91359
ENSMUSG00000032855	Pkd1	0.442086	3.41048	0.89862	0.343152	0.600987	3.20682	2.75935	2.63691	1.75886	3.50998	4.1131	2.50042	0.194235	4.39534	3.98065	3.39837	4.2746	-3.06941	3.2889	4.44277
ENSMUSG00000086290	Snhg12	0.441865	3.826	2.38459	0.122537	0.338444	3.38573	3.61573	3.53465	3.7332	4.45377	2.38909	3.77722	3.56676	3.25725	3.95765	3.57702	3.95043	5.01531	3.79292	3.7872
ENSMUSG00000060301	2610008E11Rik	0.441707	3.30547	1.13589	0.286522	0.548575	2.64904	1.68854	2.9188	3.30956	3.22118	4.09264	3.78919	1.72595	2.70723	4.55242	4.03182	1.9834	3.46635	3.37379	2.63275
ENSMUSG00000028995	Fam126a	0.441508	4.98715	2.39812	0.121481	0.336986	4.99951	3.72258	3.9928	4.71698	2.50921	5.72007	5.34977	4.63086	4.7512	4.98091	5.41842	5.16082	5.81422	5.25566	5.03999
ENSMUSG00000008855	Hdac5	0.441443	5.64176	2.7164	0.0993216	0.301269	4.81248	5.21949	4.78518	5.22502	3.27818	6.09795	6.04859	5.3253	5.84628	5.94933	5.22483	5.39867	6.62521	6.35608	5.77041
ENSMUSG00000022801	Lrch3	0.441409	4.71052	3.51564	0.0607923	0.225044	4.8095	4.6853	4.32689	3.66731	3.57208	5.41676	4.48484	4.04107	4.17564	5.12465	4.73636	5.34651	5.53288	4.7805	4.22542
ENSMUSG00000035614	Togaram1	0.44121	5.32336	4.08884	0.0431672	0.182607	4.89361	5.65523	4.10446	5.22273	5.11384	4.86733	4.98638	5.26034	5.44243	5.47373	5.06519	5.69913	6.3254	5.1441	5.43318
ENSMUSG00000045827	Serpinb9	0.440861	10.3731	18.1037	2.09196e-05	0.00072823	10.2112	10.2925	10.0838	10.2292	9.90646	10.206	10.258	10.231	10.4648	10.6214	10.8774	10.5028	10.4102	10.5957	10.4224
ENSMUSG00000050271	Prag1	0.440852	4.71368	4.1401	0.0418788	0.179698	4.37749	4.17181	4.09934	4.50702	4.3063	4.87933	5.2054	3.9642	4.52518	4.97233	5.39044	4.2746	4.9657	4.66061	5.35592
ENSMUSG00000042496	Prdm10	0.440752	2.97729	1.58622	0.207868	0.459671	2.66233	2.89455	1.79684	1.73333	3.068	2.89379	3.08011	2.55347	3.20349	2.99715	3.57702	1.77185	4.02347	3.42242	2.99061
ENSMUSG00000027668	Mfn1	0.440735	4.72038	2.53088	0.111638	0.321803	5.23565	5.19787	4.70983	4.94541	3.24996	3.70475	4.137	4.20594	3.93298	5.25535	5.02096	5.417	5.30542	4.72018	3.45065
ENSMUSG00000028689	Ccdc163	0.440565	3.90041	2.95844	0.0854302	0.276385	3.14188	3.69814	3.36563	3.60533	3.9624	3.98014	3.79514	3.99544	3.28339	3.53663	3.86669	4.01602	4.6444	4.60902	4.08884
ENSMUSG00000028926	Cdk14	0.440273	3.31612	1.61885	0.203252	0.453233	3.05386	3.4573	3.84751	2.77137	2.5406	2.84568	2.76568	1.77479	3.50697	2.28189	4.06488	4.01066	3.92917	3.73634	3.01092
ENSMUSG00000035392	Dennd1a	0.440209	4.25772	2.09857	0.147437	0.376578	3.78252	4.15844	3.29564	3.68739	2.55605	4.55961	5.08919	3.76106	3.75133	4.98661	4.62626	4.90502	3.78852	4.95869	3.43571
ENSMUSG00000030301	Ccdc91	0.439897	4.77052	2.4959	0.114143	0.326079	4.6351	4.44211	3.54976	4.93144	0.998544	4.84609	4.94953	4.26268	5.04408	4.87748	5.1878	5.02138	4.92962	5.43426	5.11694
ENSMUSG00000025200	Cwf19l1	0.439683	4.4299	2.40942	0.120607	0.336218	5.13676	3.87751	3.87176	4.4533	-2.03277	5.02146	4.16483	4.23677	3.47707	4.7561	4.93715	4.93641	3.57155	4.65723	4.94558
ENSMUSG00000070738	Dgkd	0.439331	7.06813	6.77293	0.00925509	0.0658729	6.8942	6.76213	6.00401	6.67148	6.48466	7.59156	7.0158	6.97753	7.04845	7.18671	7.05997	7.56543	6.99977	7.62553	7.27621
ENSMUSG00000038069	Cdkn2aip	0.438982	5.76845	8.4114	0.00372875	0.0348587	5.38742	5.73397	5.28019	5.42964	5.42902	5.66568	5.64145	6.03196	5.46735	6.01068	6.0323	6.09407	5.95698	5.9953	5.97803
ENSMUSG00000024235	Map3k8	0.438727	4.53371	2.68553	0.101263	0.304076	4.48984	3.78772	3.48834	4.02912	5.17014	4.62164	4.58092	4.24546	3.60006	3.75912	5.04876	4.98908	4.76533	4.93932	4.98717
ENSMUSG00000033952	Aspm	0.437759	3.64502	1.55498	0.212401	0.464016	3.66859	4.43474	3.11442	3.48809	1.75523	4.02943	3.27143	3.68645	1.94466	4.98376	3.33655	4.14378	-3.06941	3.85919	3.72711
ENSMUSG00000020901	Pik3r5	0.437044	6.81384	6.75097	0.00936966	0.0664905	7.11084	6.9665	6.3105	6.13404	6.16523	6.68891	6.17369	6.66666	7.02927	6.97539	7.11821	6.85588	7.38387	7.26011	6.56165
ENSMUSG00000026135	Zfp142	0.437035	4.44465	1.9433	0.16331	0.398615	4.26001	4.28279	4.42439	4.11071	-0.842884	5.1533	4.46259	4.0707	4.11869	4.10623	4.98687	2.90491	5.37415	4.8354	4.92968
ENSMUSG00000051998	Lax1	0.436732	7.70637	7.42587	0.00642929	0.0509922	7.21147	7.70343	7.14565	7.62754	6.59999	7.80592	8.0316	7.62935	7.77046	7.99674	7.83059	7.89491	7.79782	7.97912	7.91971
ENSMUSG00000039501	Znfx1	0.4365	4.60989	1.98405	0.158964	0.393221	4.7854	3.34373	4.25034	2.79625	4.60251	3.28511	5.34977	4.23677	4.90225	5.1553	5.05426	5.38011	4.31676	4.79903	4.3739
ENSMUSG00000021598	Med10	0.436058	6.79115	8.12776	0.00435926	0.0387837	6.2177	6.42412	6.27116	6.53775	7.07904	6.84313	6.958	6.46847	6.57971	7.01004	6.78705	6.79724	7.36542	7.10674	6.89504
ENSMUSG00000053838	Nudcd3	0.436033	6.16791	3.88844	0.0486196	0.196635	6.05969	6.00695	6.25972	5.15704	4.38624	6.36228	6.23185	6.03698	6.23475	6.43999	6.33067	6.2544	7.0391	6.32231	5.92418
ENSMUSG00000027130	Slc12a6	0.435603	4.08092	3.11862	0.0774024	0.259717	3.38573	4.43103	4.19374	2.83277	2.24903	4.08229	4.15561	3.68645	4.15691	4.63084	4.53484	4.66715	4.21551	4.08745	4.10781
ENSMUSG00000092417	Gpank1	0.435432	4.33309	3.8397	0.0500524	0.200398	3.87104	4.21551	3.95924	3.44155	2.71586	4.35141	4.18309	4.556	4.35482	5.06402	4.51902	4.23383	4.76533	4.70715	4.64792
ENSMUSG00000073411	H2-D1	0.435122	12.7596	14.7658	0.000121724	0.00286305	12.3873	12.5607	12.2983	12.5788	12.3993	12.7994	12.8199	12.6465	12.9135	12.7945	12.9497	12.9111	12.9241	13.1512	12.9639
ENSMUSG00000032121	Tmem218	0.434363	2.91017	2.00404	0.156881	0.390185	2.25193	3.12285	2.5494	2.69407	2.26791	2.63537	3.26287	2.37494	3.05962	3.19695	3.53045	2.90491	1.79226	3.06215	3.6708
ENSMUSG00000028217	Cdh17	0.43409	2.77496	0.797861	0.371734	0.628063	3.66199	2.38373	2.37374	3.09579	-0.199801	2.69089	1.42704	3.24152	1.25841	0.748169	2.79551	3.7336	1.1225	3.46173	3.80475
ENSMUSG00000020134	Peli1	0.43353	6.96222	4.87126	0.0273076	0.136795	6.13312	6.69887	5.89582	6.95785	6.35158	7.39663	7.11839	6.80092	7.11608	7.03635	6.79035	7.05235	7.48936	7.27453	7.35674
ENSMUSG00000085156	Snhg15	0.433226	6.2115	7.85466	0.00506899	0.0426035	5.73432	5.9012	5.74315	6.17017	6.59252	5.59832	6.14021	6.07037	5.99213	6.38502	6.22497	6.76342	6.17427	6.6732	6.41605
ENSMUSG00000041827	Oasl1	0.433219	4.75126	4.14612	0.0417301	0.179462	3.9812	4.30319	4.43256	3.9482	4.95687	4.6604	4.8559	4.57681	4.55052	4.9108	4.77682	4.72386	5.04372	5.80667	4.69887
ENSMUSG00000029458	Brap	0.43281	6.12777	8.9768	0.00273428	0.0284824	5.99682	6.13877	5.90025	5.86097	5.74426	6.30561	5.81685	5.6521	6.01441	6.23886	6.13574	6.28133	6.74683	6.51308	6.13773
ENSMUSG00000074890	Lcmt2	0.432481	4.37053	2.6645	0.10261	0.306295	3.9652	4.52781	4.13984	4.7396	-2.45992	4.68795	3.90371	3.19742	4.71644	4.3061	4.75673	4.39454	4.06287	5.07733	5.0226
ENSMUSG00000032035	Ets1	0.431961	8.80994	14.0989	0.000173444	0.00384348	8.4336	8.69126	8.13318	8.54396	8.06969	9.00866	8.5969	8.68169	8.9274	9.10178	9.15311	9.11559	9.13933	8.99863	8.97046
ENSMUSG00000038893	Fam117a	0.431248	3.8663	2.55033	0.110271	0.319694	3.87675	3.32789	3.05211	2.80852	4.03033	4.39385	3.40964	3.32587	3.83621	4.24567	3.87292	4.22461	2.9821	4.30191	4.72675
ENSMUSG00000057329	Bcl2	0.431133	7.30757	8.99715	0.00270401	0.0283211	6.67076	7.30368	6.45294	6.61755	7.46388	7.63289	6.96724	6.98533	7.23025	7.43015	7.74692	7.7914	7.62575	7.42333	7.45634
ENSMUSG00000032551	1110059G10Rik	0.43106	4.81004	4.60054	0.0319618	0.151846	4.72652	4.57555	4.72987	4.73317	4.79381	4.05081	4.88408	4.58367	4.23936	4.56389	4.64459	5.05298	5.63537	5.26458	4.93765
ENSMUSG00000031753	Cog4	0.430667	5.24186	5.82263	0.0158212	0.0959802	4.92151	5.38365	4.50024	5.05252	4.42882	5.48313	5.49568	5.10431	4.69062	5.39886	5.38173	5.57949	5.26738	5.72016	5.49755
ENSMUSG00000035828	Pim3	0.430471	7.82057	11.5699	0.000670286	0.0104506	7.65295	7.72362	7.47193	7.41163	7.16781	7.67695	7.79206	7.43937	7.81446	8.10308	8.1212	8.06177	8.06745	8.24216	8.07753
ENSMUSG00000042726	Trafd1	0.430236	6.95412	9.15299	0.00248311	0.0267389	6.55261	6.77094	6.71498	6.70962	6.07965	6.95578	6.91085	6.89296	7.02669	7.41282	6.91568	7.28633	6.88041	7.39721	7.24922
ENSMUSG00000079852	Klra4	0.430234	9.27754	3.89659	0.0483842	0.196014	8.32288	8.87093	7.6647	9.11253	8.46748	9.72108	9.58964	9.4228	9.64719	9.38524	9.18634	9.63764	9.41675	9.66669	9.57654
ENSMUSG00000040430	Pitpnc1	0.430121	6.43258	8.75544	0.0030868	0.0306217	5.81091	6.18567	5.56498	6.08189	6.62675	6.31337	6.44827	6.0898	6.52049	6.6045	6.74007	6.87884	6.83724	6.60812	6.52859
ENSMUSG00000003559	As3mt	0.429669	4.97748	2.03033	0.154187	0.386294	4.60788	4.11295	5.30267	3.4257	5.65742	4.10291	4.4362	4.38961	5.50487	4.7923	6.05852	4.96714	5.01531	5.25118	4.85863
ENSMUSG00000052656	Rnf103	0.429437	5.44786	3.5934	0.0580094	0.218459	5.38341	5.68662	4.60523	4.98921	5.34926	5.7184	4.71557	5.26462	5.15208	5.29718	5.4625	5.2107	6.61009	5.44214	5.64773
ENSMUSG00000021482	Prxl2c	0.429105	3.7032	2.63417	0.104587	0.309398	3.11313	3.39784	3.21263	3.53318	3.34194	4.13829	3.32173	3.35024	3.80044	3.82415	4.134	2.74647	3.78852	4.05697	4.61845
ENSMUSG00000071724	Smpd5	0.428688	5.07802	3.70448	0.0542667	0.209812	3.70115	4.48916	3.7462	4.36877	5.3581	5.11576	5.05242	4.74861	5.47871	5.46967	5.26331	5.27909	5.65023	5.66565	5.10045
ENSMUSG00000040302	Rbm48	0.42861	4.16278	3.23552	0.0720575	0.2484	3.40167	3.57605	3.15451	3.64009	4.16738	4.00226	4.42473	4.1329	4.5068	4.37282	4.22942	4.72713	4.23042	4.65384	4.25976
ENSMUSG00000060149	BC002059	0.427081	3.36145	1.52817	0.216387	0.468341	3.16074	2.97812	1.77129	3.5552	3.32401	3.20156	3.08011	3.09539	3.54348	3.55207	3.33655	3.48607	4.45432	1.8054	3.99002
ENSMUSG00000032782	Cntrob	0.426687	4.28236	2.79853	0.0943506	0.292398	3.55917	4.10832	2.97585	4.14015	4.77413	4.30323	4.19213	3.64765	4.19872	4.26454	4.81942	5.02404	3.7127	4.65044	4.51563
ENSMUSG00000041954	Tnfrsf18	0.426186	7.16005	6.88831	0.00867615	0.063113	6.65006	6.53262	6.58166	6.75235	6.63132	7.28662	7.19348	7.22384	7.28897	7.18486	7.18613	7.49097	7.7203	7.55412	7.42074
ENSMUSG00000035671	Zswim4	0.426109	4.81198	1.92257	0.165574	0.401987	4.25563	4.81312	5.63749	5.16899	-3.06941	3.52548	4.14168	4.04107	4.88243	5.34227	5.33054	5.43909	5.1728	5.02842	4.3422
ENSMUSG00000033799	Tasor2	0.425964	4.34454	2.67383	0.10201	0.305456	4.10803	3.93616	4.34433	4.40561	3.36843	3.85205	5.03745	3.72424	3.73248	4.10099	4.03739	4.7941	5.5127	4.23087	4.38171
ENSMUSG00000040943	Tet2	0.425846	4.0859	2.49012	0.114563	0.326694	4.61474	3.71651	3.4405	3.07561	4.61363	4.2113	3.37035	3.18844	3.26602	4.52138	4.81942	4.3099	4.43729	4.05182	4.04521
ENSMUSG00000028708	Mknk1	0.425813	5.77764	6.74318	0.0094107	0.0666829	5.45961	5.70667	5.47879	5.38114	5.88393	5.5965	5.40526	5.56455	5.78049	5.74118	5.87966	6.2396	5.55278	6.05949	6.43777
ENSMUSG00000001415	Smg5	0.425331	5.12276	5.21349	0.0224123	0.121011	5.23787	4.66022	4.77235	4.53315	4.48638	4.93787	5.02232	5.4395	4.67753	4.98376	5.36413	5.29459	5.74151	5.10986	5.76743
ENSMUSG00000017291	Taok1	0.425249	4.33288	3.29337	0.0695601	0.243295	3.9652	3.53524	3.67218	4.24776	4.77743	4.05081	4.04017	3.70547	4.44637	4.67028	4.58507	4.75301	5.06882	4.17046	4.33013
ENSMUSG00000030341	Tnfrsf1a	0.42508	5.4862	5.54459	0.0185379	0.106266	5.18129	5.10333	4.66889	5.28337	4.42882	5.45935	5.58764	5.29424	5.64422	5.47373	5.47485	6.12908	5.84521	5.83389	5.93085
ENSMUSG00000025743	Sdc3	0.424917	2.70584	0.427921	0.513011	0.737174	0.540322	2.64894	2.87147	1.05536	3.28746	3.56316	3.07033	0.677773	-1.0928	3.30113	4.34606	1.18674	3.0509	2.99942	-3.06941
ENSMUSG00000034165	Ccnd3	0.424765	8.11293	8.68404	0.00321009	0.0313573	7.60386	7.84823	7.8709	7.43558	7.42182	8.21831	8.03475	7.91045	8.41058	8.04493	8.70279	8.29984	7.86781	8.61728	8.59201
ENSMUSG00000019984	Med23	0.424456	4.81297	2.90262	0.0884355	0.282386	4.63173	4.72212	4.3225	4.82064	3.31496	4.49479	5.26446	4.83749	4.45407	4.7561	5.40342	3.98905	5.73281	4.43823	5.34597
ENSMUSG00000067750	Khdc1a	0.423908	2.81297	0.876227	0.349237	0.605332	2.66233	2.13336	2.30416	2.65381	2.47711	2.42228	3.23689	2.67422	2.65478	1.58039	2.7145	0.693513	4.603	3.36552	2.24418
ENSMUSG00000017713	Tha1	0.423532	3.80538	2.2829	0.130807	0.353036	3.19772	4.10367	3.33106	3.3688	3.15172	3.68438	4.3048	3.32587	2.18552	3.54437	4.2725	4.29236	4.10662	4.29757	4.27663
ENSMUSG00000003208	Yju2	0.423511	4.21435	3.74766	0.0528816	0.206965	4.33247	4.15844	3.69954	3.39346	2.41069	4.4712	3.9683	4.23241	3.88824	4.35533	4.74318	4.42706	4.6444	4.52985	4.54377
ENSMUSG00000015522	Arnt	0.423371	5.48495	3.2144	0.0729928	0.249825	4.86515	5.82988	4.84152	5.39545	3.24996	5.04561	5.54239	5.78021	5.61191	5.88831	5.50125	5.91223	5.41604	5.88828	5.78816
ENSMUSG00000057110	Cntrl	0.422445	6.8355	9.74049	0.00180253	0.021277	6.6	6.70961	6.4469	6.42066	6.6065	6.98315	6.49469	6.68434	6.92517	6.97109	7.01134	6.77056	6.82338	7.28059	7.3891
ENSMUSG00000037845	Fdxacb1	0.422297	3.2516	2.09864	0.14743	0.37666	3.07389	3.44266	2.93039	2.70725	2.50921	3.72484	3.32173	3.04651	2.23994	3.55207	3.34554	4.02667	2.63904	3.7491	3.26871
ENSMUSG00000060657	Marf1	0.422014	2.7174	0.970456	0.324567	0.583488	2.52358	1.71314	1.98647	2.64014	2.85973	1.89325	3.02044	0.824156	3.52899	3.17718	2.64334	2.24283	2.54677	3.07234	3.6708
ENSMUSG00000051335	Gfod1	0.421974	4.05763	2.81108	0.0936151	0.290967	3.32016	3.68576	3.00903	3.34371	4.57245	3.2941	3.9892	4.0853	4.14269	4.36847	4.47051	4.13396	4.42439	4.8264	3.85053
ENSMUSG00000021432	Slc35b3	0.421641	5.55682	4.98448	0.0255756	0.131491	5.17203	5.40457	5.66897	5.36044	4.06313	5.2741	5.45494	5.58352	5.78202	5.89134	6.02812	5.88469	5.30072	5.95592	5.59323
ENSMUSG00000038065	Mturn	0.421321	2.47478	0.73858	0.390116	0.643006	1.53882	1.15415	2.82254	2.4337	-0.199801	3.64275	2.6523	0.914095	1.87759	2.28189	2.4231	2.80948	3.91693	2.22647	1.8748
ENSMUSG00000047407	Tgif1	0.421163	7.79476	5.71539	0.0168168	0.100366	7.15793	7.42684	6.82543	7.26008	8.17066	7.86179	8.08021	7.54564	7.77776	7.92814	7.85008	7.75023	8.47565	8.12124	7.83006
ENSMUSG00000020255	D10Wsu102e	0.421056	5.59119	4.36584	0.0366664	0.165025	5.26426	5.78997	4.9537	5.82365	5.4457	5.53146	4.67745	5.33755	4.98954	5.68976	5.99277	5.87146	6.19469	6.12217	5.22517
ENSMUSG00000013646	Sh3bp5l	0.421049	5.13052	2.37586	0.123224	0.339753	4.75781	4.76099	5.22007	4.746	1.16896	5.55222	5.2143	4.92663	5.19403	5.35333	4.86392	5.79567	5.59563	5.74427	4.7206
ENSMUSG00000020423	Btg2	0.420824	9.53363	9.26022	0.00234185	0.0258277	8.75359	9.08102	8.99788	9.06982	9.54344	9.71648	9.49451	9.40691	9.58505	9.37592	9.7929	9.81664	9.65693	10.1218	9.91438
ENSMUSG00000037946	Fgd3	0.420719	4.92133	4.14229	0.0418245	0.179626	4.3694	5.02689	4.12982	4.63663	4.70998	5.22087	3.70325	4.63086	5.18018	5.21228	4.72951	5.18003	5.54286	5.40228	5.02759
ENSMUSG00000032475	Nck1	0.420652	6.20814	5.87107	0.0153917	0.0942102	5.5101	6.15457	6.01085	6.25336	5.0981	6.23733	6.15763	6.19109	6.31193	6.28232	6.01971	6.57316	6.88513	6.47708	6.18205
ENSMUSG00000022969	Il10rb	0.420323	6.24651	5.11278	0.0237502	0.125475	5.63164	5.75633	5.39132	5.95371	5.61381	6.67177	6.41583	6.09821	6.54411	6.53434	6.68266	6.22234	6.25546	6.40126	6.67493
ENSMUSG00000073434	Wdr90	0.420285	4.75414	2.48734	0.114765	0.327076	4.06365	5.23018	3.11442	4.38935	4.77743	4.92924	4.03515	3.21523	5.05424	5.30631	5.04048	4.63966	5.43761	5.28445	4.61182
ENSMUSG00000017677	Wsb1	0.420003	7.59563	10.2384	0.00137549	0.01751	7.3166	7.54116	7.2511	7.42266	7.06494	7.83355	7.60032	7.13194	7.60928	7.91552	7.61691	7.79724	7.98305	7.92178	7.52809
ENSMUSG00000035248	Tut7	0.419853	6.88032	6.36706	0.0116258	0.0776648	6.73585	6.74135	6.62243	6.53406	5.82299	7.30675	6.69006	6.65611	7.02281	7.15104	7.18425	6.54381	7.42008	6.98319	7.07335
ENSMUSG00000028618	Tmem59	0.419604	7.62309	8.03144	0.00459722	0.0402277	6.96362	7.31728	7.35583	7.33466	6.95418	7.84545	7.77674	7.55266	7.74364	7.70421	7.65449	7.76382	7.89652	8.09053	7.87056
ENSMUSG00000046962	Zbtb21	0.419549	5.61798	2.95812	0.0854473	0.276347	5.02802	5.84248	4.94801	5.00797	6.4186	5.65874	4.72183	4.95339	5.42883	5.88982	5.44587	5.3592	6.08004	6.24217	5.90397
ENSMUSG00000027324	Rpusd2	0.4195	2.26322	0.474745	0.490813	0.720305	1.8016	1.78452	0.820776	2.0134	3.56446	0.716055	2.69109	1.91209	1.51531	-0.203928	1.40403	2.38201	3.52395	2.36561	2.88457
ENSMUSG00000037326	Capn15	0.419433	4.06439	1.97856	0.159542	0.393939	3.30329	3.28751	2.42381	3.61235	4.74747	4.03481	3.2968	3.76711	4.45023	4.18755	4.02624	4.2013	4.67014	4.05697	4.91628
ENSMUSG00000026554	Dcaf8	0.419426	7.01108	4.86774	0.0273634	0.13686	7.05399	6.91176	6.51874	6.72509	5.2459	7.18454	7.15873	7.07519	7.04336	7.27716	7.11229	6.88324	7.54109	7.09991	7.28561
ENSMUSG00000024855	Pacs1	0.41916	7.09186	5.20906	0.0224695	0.121251	6.84405	7.20848	6.59992	6.56695	5.57453	7.22389	6.91222	6.85514	7.44864	7.09813	7.2647	7.22177	7.52103	7.64059	7.32466
ENSMUSG00000076498	Trbc2	0.418643	6.91631	11.9521	0.000545863	0.00911963	6.79512	6.57097	6.68022	6.78145	6.81586	6.74409	7.01707	6.77939	6.4239	7.00654	7.38954	7.14444	7.27904	7.0716	6.91268
ENSMUSG00000089683	4930570N18Rik	0.418315	2.73318	1.40942	0.235152	0.491402	2.04427	2.28873	2.74589	2.83277	3.17191	2.11241	2.82501	2.20717	2.39187	2.56665	3.16424	2.93913	2.9938	3.23547	2.7461
ENSMUSG00000038545	Cul7	0.41818	3.32511	0.599318	0.438838	0.681759	1.02489	4.02235	3.82904	3.44941	-3.06941	3.00749	3.62528	2.69974	1.22282	4.66674	2.14257	-2.48155	4.33985	3.86506	3.67716
ENSMUSG00000031431	Tsc22d3	0.417447	8.49469	15.1427	9.96833e-05	0.00241587	8.0737	8.45716	7.99925	8.20599	8.03394	8.3901	8.60898	8.41645	8.53391	8.58312	8.95815	8.59837	8.71725	8.7169	8.74207
ENSMUSG00000029344	Tpst2	0.417202	7.95946	10.78	0.00102605	0.0141737	7.30764	7.82373	7.20293	7.35102	7.58318	8.23679	7.92919	7.76621	8.07456	8.3778	8.21284	8.1294	8.02853	8.43942	8.20939
ENSMUSG00000040699	Limd2	0.417082	8.66841	9.74769	0.00179548	0.0212199	7.91896	8.27965	7.71918	8.03433	8.27323	8.88449	8.93995	8.52481	8.7983	8.9783	8.83101	8.7351	9.13884	8.99143	9.05569
ENSMUSG00000014763	Fam120b	0.416833	6.27215	7.82202	0.00516136	0.0430398	5.67326	6.37486	5.83544	6.23528	5.7256	6.31005	6.35975	5.84595	6.37914	6.41488	6.24433	6.46966	6.39541	6.52705	6.80125
ENSMUSG00000060216	Arrb2	0.416771	7.03087	7.73325	0.00542132	0.0446629	6.70889	7.0025	6.67074	6.85358	6.08498	6.82774	6.8197	6.93116	7.15908	7.09944	7.40737	7.55259	7.56138	7.16328	6.965
ENSMUSG00000033728	Lrrc14	0.416284	4.62703	2.53854	0.111097	0.321115	4.02815	5.0893	4.62676	3.99192	3.24996	3.38106	4.91171	4.60409	4.39534	4.98376	4.87949	5.29018	3.54794	5.09494	5.25314
ENSMUSG00000066894	Vsig10	0.416077	3.6017	2.22414	0.135868	0.360494	3.55204	3.67953	3.30458	3.26571	3.43677	3.22995	1.93776	3.8662	3.40745	3.88637	3.80281	4.1966	4.00625	3.93377	3.38216
ENSMUSG00000024560	Cxxc1	0.415768	6.82296	7.22286	0.00719811	0.0555706	6.62482	6.76066	6.10464	6.58402	6.02242	6.83006	6.80504	6.74534	6.61188	7.18609	7.04279	6.91439	6.57158	7.40176	7.39539
ENSMUSG00000041831	Sytl3	0.415659	6.36241	7.88741	0.00497802	0.0421349	6.21206	6.21396	6.03252	5.90166	6.01545	6.48121	6.08909	6.08011	6.51774	6.35012	7.11032	6.30776	6.64481	6.45582	6.52947
ENSMUSG00000039458	Mtmr12	0.415653	6.78227	6.11622	0.0133947	0.085428	6.45289	6.95495	6.32375	6.40457	5.87933	7.15091	6.86281	6.29519	6.82416	7.26081	6.98927	7.22928	7.05942	6.55367	6.74933
ENSMUSG00000079109	Pms2	0.41532	4.63594	4.51896	0.0335212	0.156612	4.07363	4.26627	4.7659	4.75554	3.99676	4.57444	3.77722	4.63748	4.71002	4.95502	4.73294	4.73039	5.19069	4.70715	4.96912
ENSMUSG00000023074	Mospd1	0.415311	3.27148	1.43445	0.23104	0.487277	1.91698	3.69196	2.75895	3.15468	2.88441	3.48679	1.627	3.80874	2.89981	3.61222	3.78308	3.89339	3.45793	3.60906	2.40624
ENSMUSG00000075254	Heg1	0.4152	4.11315	0.956757	0.328005	0.586477	1.14337	3.95691	2.33937	1.51096	4.03585	4.85827	3.50706	3.5174	5.36701	4.50561	4.31434	4.01602	4.34899	4.44609	4.55419
ENSMUSG00000025925	Terf1	0.414108	5.06318	4.75273	0.0292519	0.143017	3.85376	5.22378	4.7529	5.18084	4.9771	4.935	4.48116	5.18104	4.80031	5.3244	5.27513	5.24758	5.32407	5.22857	5.44442
ENSMUSG00000022010	Tsc22d1	0.413826	5.93432	2.04623	0.152583	0.384086	4.62156	5.99697	4.46481	5.79463	4.69959	6.26389	6.18845	6.1832	6.0402	6.32001	4.89489	5.99182	6.87251	6.54271	5.73576
ENSMUSG00000035517	Tdrd7	0.413481	5.00028	4.04386	0.0443323	0.185649	5.1006	4.93838	4.42028	4.61931	4.37322	4.97469	4.70298	5.07292	4.78514	5.62372	4.87949	5.23156	4.02917	5.28883	5.85567
ENSMUSG00000062761	Zfp512	0.412969	6.57111	6.57608	0.0103358	0.0712858	6.2944	6.66932	5.85382	6.52479	6.2208	6.56346	6.21642	6.71046	6.53507	6.73366	6.80998	7.04844	6.20855	7.11046	6.52241
ENSMUSG00000020718	Polg2	0.412881	4.19856	2.17848	0.139953	0.366457	3.73928	3.93616	3.73963	3.95374	-3.06941	4.85219	4.23651	4.00058	4.49939	4.05297	4.45397	4.47449	4.47116	4.70388	4.48693
ENSMUSG00000014418	Hps5	0.412367	5.33624	2.48497	0.114938	0.327472	4.41723	4.97444	4.85679	5.69068	4.06313	5.4851	5.92792	5.01058	5.01577	5.75625	5.61535	5.60102	6.00978	5.73307	4.03533
ENSMUSG00000043415	Otud1	0.412166	4.02373	1.93226	0.164511	0.400526	3.17934	3.20319	3.50394	3.47274	1.52345	3.92911	4.17399	3.27585	5.05424	4.5292	3.97499	4.62572	4.75506	4.06209	4.08884
ENSMUSG00000039316	Rftn1	0.411999	6.58026	4.50599	0.0337764	0.157344	5.83017	6.53262	5.69809	5.65032	6.50967	6.84543	6.70514	6.47495	6.53325	6.42749	6.37198	7.15236	7.40756	6.51961	6.89504
ENSMUSG00000021285	Ppp1r13b	0.411981	4.95261	2.78744	0.0950059	0.293574	3.93267	4.91471	5.22948	3.67404	4.61731	4.96908	5.39746	4.18803	4.87672	5.35553	5.32145	5.14381	4.47116	5.83539	4.78686
ENSMUSG00000085385	Snhg17	0.4119	4.79113	5.0495	0.0246331	0.128368	3.81263	4.78439	4.52721	5.00263	4.33792	4.49869	4.70298	4.38568	4.63078	5.20253	4.91315	5.26791	4.90195	4.88252	5.29099
ENSMUSG00000027469	Tpx2	0.411781	6.46188	5.6911	0.0170512	0.10126	6.39236	6.73085	6.77569	5.68902	6.15892	6.20194	6.11309	6.3506	5.9259	6.58681	6.37966	7.01005	7.08971	6.3287	6.48117
ENSMUSG00000068290	Ddrgk1	0.411748	6.74481	8.68436	0.00320953	0.0313838	6.27614	6.76139	6.15862	6.6323	6.20374	6.67693	6.80725	6.49148	6.84771	7.0336	6.81889	6.89636	7.06011	7.27011	6.75611
ENSMUSG00000098112	Bin2	0.411627	9.04486	16.7251	4.32064e-05	0.00127659	8.64103	8.77653	8.55923	8.68652	8.77608	9.18154	9.05517	8.8574	9.12407	9.23881	9.35382	9.16703	9.2647	9.24526	9.38262
ENSMUSG00000002329	Mdp1	0.411411	6.24585	5.70474	0.0169191	0.100726	5.82575	5.99571	6.09437	6.07809	5.17014	6.10819	6.26865	6.14424	6.4974	6.47281	6.31014	6.33479	6.45691	6.64274	6.67414
ENSMUSG00000038943	Prc1	0.4113	5.55306	2.11134	0.146211	0.374848	5.5101	5.83269	5.50809	5.62798	0.641161	5.78688	5.58077	5.5418	4.66433	5.91392	5.90574	6.16446	5.58019	5.35087	5.62979
ENSMUSG00000039804	Ncoa5	0.411065	5.51397	4.22033	0.0399423	0.174997	5.69929	5.62638	4.78837	4.38935	4.49442	5.6235	5.60128	5.33348	5.75891	5.92878	5.7886	5.34225	5.74497	5.71692	5.84864
ENSMUSG00000030263	Lrmp	0.410826	7.577	8.54843	0.0034582	0.0331053	7.2024	7.41891	6.92294	7.12976	7.50276	8.0507	7.30083	7.32465	7.68519	7.94724	7.42869	7.83635	8.0518	7.64657	7.64881
ENSMUSG00000001630	Stk38l	0.410648	2.5029	1.06193	0.302775	0.563355	2.04427	2.66163	2.69243	3.48809	-3.06941	2.30263	1.48706	2.11536	2.04995	3.21646	2.87221	2.85799	2.82074	1.90002	2.56571
ENSMUSG00000043872	Zmym1	0.410639	3.00375	0.969564	0.324789	0.583559	3.05386	3.0762	1.38983	2.98115	3.70965	2.19153	1.26508	3.45134	2.35946	3.99766	3.06969	4.03724	2.01521	2.86513	2.27808
ENSMUSG00000049588	Ccdc69	0.410605	4.26879	1.67627	0.195421	0.441114	3.60118	3.78192	3.6443	2.86839	-3.06941	5.05358	4.71244	4.2584	4.72282	4.23136	4.20491	4.28351	5.31244	4.34038	4.43903
ENSMUSG00000006676	Usp19	0.409915	7.17721	6.0701	0.0137489	0.0865339	7.17658	6.73761	6.76277	6.81302	5.85768	7.54335	6.97512	6.98728	7.22126	7.65054	7.48218	7.46282	7.36429	7.36128	7.38181
ENSMUSG00000006906	Stambp	0.409672	5.14761	4.39599	0.0360236	0.163361	4.90763	4.61524	4.68609	5.28995	5.48052	4.41873	5.02485	4.82885	5.05424	5.25063	5.30541	5.66546	5.21588	5.1441	5.6782
ENSMUSG00000025979	Mob4	0.409498	6.59427	6.31392	0.0119794	0.0792528	5.99024	6.25955	6.30384	6.63489	6.81667	6.51429	6.259	6.41844	6.50761	6.64376	6.66031	6.73448	7.39604	6.66985	6.58045
ENSMUSG00000100150	Gm19585	0.40949	7.49327	7.27131	0.00700645	0.0544422	6.81012	6.92958	6.69218	7.21005	7.08505	7.60245	7.53074	7.60043	7.61443	7.59106	7.84612	7.84164	7.67969	7.91684	7.73486
ENSMUSG00000058672	Tubb2a	0.409139	5.44069	3.09609	0.0784805	0.261319	4.07859	5.09399	4.53103	4.95924	5.49662	5.69991	5.31914	5.07292	5.77436	5.67574	5.82925	5.20836	6.1431	6.17161	5.04984
ENSMUSG00000022999	Lmbr1l	0.408084	4.94252	3.16106	0.0754142	0.255645	4.67499	4.22837	3.75275	4.32243	5.41215	4.50257	4.54254	4.75775	5.29172	5.27176	5.40558	4.89633	5.24063	5.77737	4.66083
ENSMUSG00000063810	Alms1	0.40781	2.4096	0.581064	0.445896	0.687037	1.5097	2.77112	2.73271	3.09579	2.60142	0.768609	1.33207	1.56867	1.18633	3.65574	2.93315	-0.740536	3.69848	0.829915	1.93979
ENSMUSG00000002055	Spag5	0.407717	5.24781	2.34093	0.126014	0.344766	5.03314	5.82988	5.39132	5.59824	3.82252	4.52183	4.91444	4.69252	4.91902	6.33681	5.30771	5.70412	4.99509	5.41235	4.28499
ENSMUSG00000030956	Fam53b	0.407706	5.79166	3.41085	0.064769	0.233622	6.08211	5.63767	4.74636	4.169	6.05268	6.02692	5.55296	5.16052	5.47304	5.96672	6.63577	5.71732	6.07592	6.14287	5.83731
ENSMUSG00000005682	Pan2	0.40752	5.0585	3.71932	0.0537863	0.208545	4.64852	5.33692	4.83537	4.26122	5.19255	5.48706	4.67099	4.30901	4.52883	5.63645	5.53703	4.93359	5.3356	4.7006	5.45187
ENSMUSG00000070565	Rasal2	0.407369	2.15898	0.610766	0.4345	0.678321	2.72701	1.44595	1.74527	2.30095	2.52499	1.1317	1.08262	2.05733	0.708923	0.748169	2.59889	0.693513	3.69848	2.43046	2.55192
ENSMUSG00000034028	Cd226	0.407292	4.57302	1.76907	0.183498	0.426054	4.7854	3.55579	4.78837	4.52201	2.79611	3.74465	4.3296	4.82595	4.68409	4.56389	5.38827	4.44701	2.80755	5.48284	5.06448
ENSMUSG00000033790	Tubgcp5	0.407165	4.42282	3.01554	0.0824699	0.269725	4.67171	4.95136	4.24106	3.20198	3.51789	4.2113	4.34184	4.32139	3.71337	4.98091	4.07032	4.92792	4.37605	4.46556	5.00499
ENSMUSG00000036879	Phkb	0.406977	4.61359	3.38289	0.0658763	0.236281	4.77626	3.94657	3.91324	4.51454	3.95076	4.30768	4.42856	4.40907	4.54693	4.3242	4.47051	5.26117	5.56263	4.62642	5.0251
ENSMUSG00000043279	Trim56	0.406559	3.79831	1.57027	0.210168	0.462195	3.49376	3.64159	2.69243	3.25678	2.70204	3.74465	3.9683	2.15279	4.72917	3.26411	3.80933	3.97812	4.62948	4.194	4.31796
ENSMUSG00000040124	Gorab	0.406554	3.02767	0.62531	0.429081	0.673045	2.66233	2.86192	0.963016	3.77133	3.12089	3.40615	-0.659511	2.92196	3.07966	4.14237	3.23371	1.14825	-3.06941	3.22637	4.19912
ENSMUSG00000028033	Kcnq5	0.406298	3.67701	0.998156	0.317757	0.576552	4.47109	4.27042	3.55725	2.11575	0.641161	3.2941	2.89314	4.21924	1.68182	3.13679	3.62214	3.06843	4.75849	3.84736	4.50135
ENSMUSG00000030610	Det1	0.406204	3.66675	1.54459	0.213937	0.465775	1.59535	3.25437	3.14459	3.64009	3.74377	4.12323	3.77722	3.43624	3.43881	3.45686	4.49092	3.27008	4.52857	3.45395	3.73933
ENSMUSG00000001150	Mcm3ap	0.406037	5.70796	3.6638	0.0556066	0.212419	5.76082	5.73697	4.84765	5.07047	5.45809	5.91189	5.18289	5.59885	5.90219	5.55643	5.63199	5.96023	6.77167	5.60198	5.60496
ENSMUSG00000026070	Il18r1	0.405989	3.38224	1.16114	0.28123	0.542458	3.68821	2.25562	3.62303	1.97034	2.96762	3.42265	2.7897	3.29272	3.76377	3.95184	4.73294	2.18697	0.841043	3.76176	3.55112
ENSMUSG00000005625	Psmd4	0.405931	8.0001	16.1979	5.70583e-05	0.00155176	7.76846	7.83534	7.86147	8.06918	7.82151	7.77253	7.97247	7.93986	7.69537	8.16274	8.0951	8.03992	8.51093	8.13953	8.09755
ENSMUSG00000068855	H2ac20	0.405784	2.31026	1.2609	0.26148	0.52247	2.21633	1.61212	2.07269	2.21132	0.641161	1.57696	2.08094	1.91209	2.29238	3.55207	2.52163	2.539	2.60893	2.3821	2.55192
ENSMUSG00000024426	Atat1	0.405185	2.711	1.29785	0.254606	0.513558	1.89464	2.79436	1.74527	2.65381	2.83461	2.98545	2.34694	1.97613	2.80673	2.77834	2.78232	3.00523	3.21976	2.81744	3.12708
ENSMUSG00000021697	Depdc1b	0.404804	3.45811	1.51764	0.217976	0.469446	4.00747	2.62321	3.04146	2.8207	3.05718	3.28511	3.09946	3.96945	2.45457	3.9165	3.63687	3.3142	1.32125	3.97783	4.56795
ENSMUSG00000037737	Actrt3	0.404534	2.73452	1.68303	0.194522	0.440228	2.47921	2.16936	2.9533	2.48049	2.80906	2.62115	2.31418	2.72481	2.42356	2.92783	3.2142	2.78461	2.66852	3.17052	2.85118
ENSMUSG00000002289	Angptl4	0.404494	3.53681	0.631351	0.42686	0.671763	3.62852	4.02235	3.97611	3.24779	-3.06941	3.85813	3.43271	3.1703	1.60097	3.90452	3.80281	3.22456	4.61441	3.36552	3.28547
ENSMUSG00000026826	Nr4a2	0.404462	9.90573	7.82092	0.0051645	0.0430285	9.22396	9.72613	9.00766	9.48649	10.211	10.0493	9.81508	9.76939	10.0683	9.95989	9.79905	10.1522	10.3101	10.2056	10.1602
ENSMUSG00000029012	Orc5	0.404443	4.99991	2.94707	0.0860337	0.277587	4.98371	4.70076	5.31599	4.4611	3.05718	4.99137	4.4551	5.30467	4.80333	4.87134	5.05974	5.511	5.89596	4.59495	5.28683
ENSMUSG00000014837	4931428F04Rik	0.404332	2.51093	0.531486	0.465983	0.701282	0.0675585	2.45838	3.24084	1.28358	-3.06941	3.18232	2.97924	2.87794	0.759472	2.56665	1.33345	2.33138	3.0054	2.82951	3.61883
ENSMUSG00000031453	Rasa3	0.403904	7.31712	5.23152	0.0221812	0.12017	7.29009	7.24795	6.70067	6.28446	6.25906	7.82504	7.20525	7.01993	7.33709	7.59013	7.87009	7.26737	7.57992	7.20036	7.90724
ENSMUSG00000112290	Gm33782	0.403852	2.44985	0.937065	0.333034	0.591381	2.60842	1.15415	1.63624	2.07568	2.78304	2.43859	2.75351	1.59611	2.58643	3.00838	2.93315	1.84587	1.245	2.58085	3.40536
ENSMUSG00000046733	Gprc5a	0.403723	3.09886	0.709144	0.399728	0.651114	3.27761	2.23877	2.24968	3.15468	4.00804	2.48644	2.00087	0.331138	3.73248	2.93962	4.62626	2.66702	-0.658226	2.967	3.70858
ENSMUSG00000020023	Tmcc3	0.403709	5.14151	4.09184	0.0430908	0.182445	4.21562	4.70076	4.30924	4.68737	5.34482	5.05886	5.43222	4.56991	5.28742	4.99227	5.23212	5.42306	5.69569	5.49615	5.64611
ENSMUSG00000039473	Ubn1	0.403353	6.74031	4.83028	0.027964	0.138633	6.21093	6.48966	6.27685	5.9892	7.16529	6.88539	6.81532	6.22663	6.77356	7.11641	6.6376	6.8825	7.05175	6.88177	7.05697
ENSMUSG00000039286	Fndc3b	0.403086	3.78144	1.79485	0.180337	0.42199	3.33684	4.37432	3.84751	2.55525	2.84722	3.43082	3.16523	3.82041	3.39951	4.35972	3.11248	3.39038	4.97162	3.48481	4.41257
ENSMUSG00000006169	Clint1	0.402889	7.69754	10.4877	0.0012017	0.0158674	7.45047	7.45446	7.39871	7.55242	7.1029	8.05666	7.57592	7.42463	7.6811	7.81673	7.84374	7.84164	8.13898	8.07318	7.6415
ENSMUSG00000020897	Aurkb	0.402619	5.97765	3.19228	0.0739868	0.252235	6.07716	6.24908	6.29602	5.8387	4.31086	5.06413	5.26446	6.12906	5.78507	6.08021	6.28113	6.10416	5.93894	6.15971	6.67095
ENSMUSG00000042138	Msantd2	0.40243	3.47257	2.00254	0.157036	0.390367	2.59462	3.23751	3.10422	3.78382	-0.689296	3.47102	3.52864	3.70547	3.5791	3.7118	3.80933	3.11906	4.128	3.72991	3.79307
ENSMUSG00000022545	Ercc4	0.402254	5.06211	2.05287	0.151919	0.383625	4.66182	5.21949	3.93642	4.68071	4.05771	5.1384	5.24287	5.27527	5.17088	5.75291	5.67008	4.11413	5.13896	5.96004	3.75145
ENSMUSG00000032946	Rasgrp2	0.402093	4.61054	2.76335	0.096446	0.295922	4.06365	4.81027	4.44474	3.25678	3.79023	4.60728	4.56708	3.90511	4.93561	4.62355	5.48913	4.22461	4.05731	5.19863	5.36384
ENSMUSG00000040296	Ddx58	0.40192	6.81208	6.77259	0.00925682	0.0658362	6.64672	6.82696	6.32265	6.75711	6.35821	7.33588	6.74179	6.43657	6.33399	6.93107	7.06338	6.82343	7.22673	7.14468	6.71957
ENSMUSG00000075010	AW112010	0.401266	11.2537	9.25598	0.00234727	0.0257984	10.7629	10.802	10.8472	11.0806	11.6189	11.1539	11.3652	11.0834	11.3271	11.223	11.5199	11.2846	11.5294	11.5359	11.3158
ENSMUSG00000029817	Tra2a	0.401223	5.96193	5.12943	0.0235235	0.124621	5.83165	5.91053	5.41007	5.55334	6.42071	5.59104	5.65295	5.73619	5.68238	6.14527	6.13704	6.19428	6.63083	6.09242	5.85567
ENSMUSG00000020733	Slc9a3r1	0.400856	8.54744	14.1799	0.000166139	0.003716	7.89172	8.29628	7.89809	8.08662	8.36789	8.55697	8.5559	8.28803	8.68334	8.52734	8.72428	8.81751	8.98509	9.05209	8.85272
ENSMUSG00000038637	Lrrc56	0.400814	2.55587	0.484506	0.486388	0.716228	2.7396	1.73733	1.8709	1.24797	-3.06941	3.20156	3.32995	2.68704	2.04995	3.4893	2.67223	-3.06941	3.34375	3.34884	2.06158
ENSMUSG00000026489	Coq8a	0.400509	4.86505	1.95647	0.161891	0.396365	4.69453	4.80742	3.96488	4.6435	-0.199801	5.27182	4.85305	4.42446	5.25696	5.34005	4.56211	4.76578	5.95399	4.99665	4.87257
ENSMUSG00000076485	Trbj1-3	0.400091	2.74094	1.6212	0.202925	0.452926	2.23424	2.05854	1.45549	0.970484	2.68809	2.32034	1.75456	2.0173	2.10962	3.37242	3.36337	3.7336	3.70561	3.03112	3.07981
ENSMUSG00000050350	Gpr18	0.399952	6.65822	3.74015	0.0531197	0.207134	5.79742	6.28336	5.809	6.1996	7.18592	6.91411	6.57638	6.10897	6.97749	6.78927	6.74007	6.71487	7.07051	6.9504	6.84149
ENSMUSG00000022462	Slc38a2	0.399912	8.26386	14.2676	0.000158573	0.00356343	8.28847	8.19758	8.00645	7.87818	8.06126	8.43829	8.07594	8.10948	8.05699	8.45246	8.42395	8.46454	8.67019	8.13953	8.44843
ENSMUSG00000036529	Sbf1	0.399836	6.83083	9.91871	0.00163607	0.0198505	6.84478	6.69733	6.34014	6.32988	6.25551	6.80826	6.47815	6.77189	6.93208	7.27483	7.04624	7.10918	7.15952	6.91755	7.01612
ENSMUSG00000021262	Evl	0.399419	8.03615	11.0322	0.000895417	0.0129484	7.50727	7.81311	7.14503	7.72387	7.88862	7.97375	8.07472	8.03376	8.14369	8.19874	8.12283	8.22148	8.23696	8.53051	8.37641
ENSMUSG00000042185	Nfrkb	0.399096	5.67201	2.36011	0.124474	0.341723	5.42689	6.05345	5.35091	5.89015	3.90927	6.08117	5.17835	5.13034	5.59635	5.96239	5.66829	4.97266	6.75801	5.1846	5.99341
ENSMUSG00000079491	H2-T10	0.399089	4.40519	2.36043	0.124448	0.341847	3.91056	4.55868	4.11466	3.85658	1.75523	4.42693	4.18762	4.60746	4.60337	4.46541	5.29384	4.98636	3.23954	4.90551	4.53328
ENSMUSG00000010095	Slc3a2	0.399059	9.76336	16.4876	4.89693e-05	0.00138693	9.40114	9.69299	9.41636	9.5792	9.93277	9.5838	9.61255	9.39927	9.62426	10.0664	9.71608	9.9657	10.1783	10.0225	9.93694
ENSMUSG00000068479	Mfap1a	0.398906	4.13713	4.00382	0.0453972	0.188459	3.83041	4.06119	3.88373	3.93706	3.56446	4.49869	4.0894	3.47369	3.98701	4.33762	4.45812	4.28794	4.13858	4.58786	4.40107
ENSMUSG00000020395	Itk	0.39862	7.78836	12.8328	0.000340596	0.00644373	7.38384	7.92592	7.40392	7.43706	7.37849	7.79646	7.89464	7.58383	7.81409	8.03673	8.02719	8.15267	7.98048	7.87523	7.80884
ENSMUSG00000021786	Oxsm	0.398573	2.54997	1.12614	0.2886	0.549915	2.43343	2.07761	1.8709	2.9371	1.70069	3.35552	2.52925	1.93375	1.73331	2.65508	2.87221	3.10907	1.89562	2.46182	3.17285
ENSMUSG00000026771	Spopl	0.398432	4.1341	2.49032	0.114548	0.32675	3.70115	3.70429	4.23639	4.08065	2.93254	4.3471	4.45134	3.76711	3.69401	4.3061	4.3727	3.99448	5.07709	4.63677	3.34266
ENSMUSG00000030287	Itpr2	0.398368	6.1092	4.42246	0.0354689	0.16161	5.1836	6.13877	5.71662	5.90595	6.48769	6.18149	5.42649	5.81418	5.95601	6.15035	6.3193	6.25214	6.88434	6.52054	5.79403
ENSMUSG00000031266	Gla	0.39804	4.38375	1.95844	0.161681	0.396254	3.53769	3.96205	4.12982	3.61933	5.03336	4.04016	4.46259	3.9642	4.35482	4.9078	4.63362	3.80956	5.51676	4.43032	3.6708
ENSMUSG00000017561	Crlf3	0.39798	7.30789	10.5597	0.0011558	0.0154531	7.09929	7.17234	7.00472	7.23642	6.72312	7.51046	7.00494	7.39516	7.18532	7.23294	7.6372	7.80963	7.39052	7.26178	7.57573
ENSMUSG00000095079	Igha	0.397976	5.26684	1.49968	0.220721	0.47196	3.8653	4.86618	2.9188	4.95648	5.13457	5.66395	5.74031	5.1513	5.27445	5.29718	3.85414	5.71732	6.11259	5.81276	5.6396
ENSMUSG00000022372	Sla	0.397947	7.74915	5.75821	0.0164118	0.0987495	7.54004	7.42451	6.80589	7.22787	7.2912	8.17333	7.5798	7.84264	8.11	7.90691	8.1212	7.66718	8.17698	7.63888	7.99203
ENSMUSG00000025737	Wdr24	0.397892	5.34114	3.41714	0.0645227	0.23291	5.27943	4.8188	5.52348	5.0781	3.51789	5.32762	5.29626	4.96132	5.02355	5.23875	5.4625	5.63447	5.94347	5.62467	6.00485
ENSMUSG00000024212	Mllt1	0.397851	5.33375	5.83075	0.0157484	0.0956594	4.96506	5.24502	4.9308	4.8417	4.64285	5.51617	5.37381	5.09232	5.06433	5.29259	5.69669	5.7658	5.36967	5.54821	5.98189
ENSMUSG00000033538	Casp4	0.397774	4.73602	3.64306	0.0563033	0.214311	3.88811	4.84408	4.37434	4.53315	4.89141	4.02404	4.98898	4.32549	4.68409	5.0854	4.85764	5.38839	4.61819	4.63677	5.11225
ENSMUSG00000057191	AB124611	0.397627	5.73765	4.67439	0.0306156	0.146835	4.91874	5.43446	4.88685	5.65203	5.46219	5.7383	5.72793	5.60731	6.16732	5.85446	6.15378	5.5613	5.95698	6.15131	6.0546
ENSMUSG00000090015	Gm15446	0.39761	2.64007	1.07782	0.299186	0.559288	2.00307	1.93849	1.91825	1.99203	2.10944	2.53275	2.89314	2.53941	3.43103	2.8797	2.52163	2.5538	1.76521	3.81737	2.8624
ENSMUSG00000034820	Cpsf7	0.396935	4.57887	1.80842	0.178698	0.419696	3.44845	3.62872	4.00381	4.47657	5.23395	4.22076	4.07969	4.50626	4.86522	4.45724	4.49497	5.09658	5.67768	4.83839	3.7454
ENSMUSG00000085622	3110056K07Rik	0.396647	2.76516	1.11614	0.290752	0.551052	2.19819	2.92646	2.8594	3.28341	3.13124	2.62115	2.17517	1.84507	1.25841	3.41526	3.35448	2.75929	1.94466	2.79299	3.16381
ENSMUSG00000034220	Gpc1	0.396543	6.87021	1.09562	0.29523	0.556127	7.08763	6.24908	6.78848	6.39951	1.58498	7.13973	7.0781	6.42706	7.04591	6.94648	8.09043	6.31755	6.1099	7.37884	7.122
ENSMUSG00000022564	Grina	0.39651	7.6726	11.4231	0.000725385	0.0111642	7.10416	7.39155	6.97004	7.27674	7.76655	7.79131	7.47996	7.22603	7.72747	8.01391	7.78338	7.74016	8.10467	8.24835	7.80157
ENSMUSG00000049686	Orai1	0.396395	7.17179	5.82725	0.0157798	0.0957894	6.46052	6.79994	6.25857	7.01592	7.04866	7.31174	7.15988	7.09516	7.40017	7.03154	7.18425	7.45348	7.58814	7.69521	7.37693
ENSMUSG00000050567	Maml1	0.396128	3.34651	0.688361	0.406722	0.656364	2.16122	2.36832	2.48797	1.38545	4.91855	2.85786	3.86465	2.09627	2.6943	2.90397	3.81581	3.50903	4.603	3.20799	2.48092
ENSMUSG00000039536	Stau1	0.396091	6.25903	5.40791	0.0200457	0.111893	6.24666	6.10548	6.32923	6.17492	5.78907	6.78771	5.63814	5.96384	5.52144	6.54691	6.24914	6.2946	6.69045	6.68985	6.18763
ENSMUSG00000002033	Cd3g	0.396005	6.49444	2.10959	0.146379	0.375176	5.16971	5.82847	6.36278	7.05315	4.88225	6.68037	6.18166	6.93855	6.63236	6.17174	6.27644	7.45052	6.50776	6.37267	6.90185
ENSMUSG00000039187	Fanci	0.395952	4.01261	1.93677	0.16402	0.399634	4.25563	3.65435	4.18892	3.23874	3.29668	3.99124	3.44032	4.64734	3.36727	4.63084	4.67346	4.93641	-3.06941	3.97783	3.80475
ENSMUSG00000028894	Inpp5b	0.395888	7.34631	6.39672	0.0114331	0.0765915	6.95013	7.33125	6.7032	7.35887	6.57841	7.63466	7.28031	7.31126	7.31137	7.46625	7.34539	8.03992	7.09175	7.63028	7.51793
ENSMUSG00000026779	Mastl	0.395604	3.13587	0.696371	0.404006	0.654075	3.51589	4.14494	4.07865	2.0134	-3.06941	1.42153	2.47101	1.97613	2.87709	3.9165	1.25923	3.74654	3.16908	2.967	3.84489
ENSMUSG00000032316	Clk3	0.395604	6.94988	10.6513	0.00109996	0.0148938	6.88076	6.75474	6.62064	6.81531	6.33713	6.99973	6.74716	6.72529	6.71393	7.26316	7.30272	7.02606	6.9511	7.32763	7.3607
ENSMUSG00000072762	4930522L14Rik	0.395364	2.31959	0.93476	0.333629	0.591779	1.47999	2.27227	1.13318	2.61239	2.46079	1.74376	2.80157	2.52521	1.85453	3.01953	3.04782	1.63937	-0.39159	2.80526	2.69682
ENSMUSG00000034320	Slc26a2	0.395131	4.54944	2.51354	0.112872	0.323898	4.56607	4.07549	4.67235	4.09576	4.2646	5.03493	4.38191	3.87742	3.92746	5.14769	4.47462	3.79094	5.26255	5.29755	4.01537
ENSMUSG00000055128	Cgrrf1	0.394919	4.80896	2.5972	0.107053	0.313784	4.63173	4.03703	4.44069	4.98381	5.27653	5.01875	4.63828	4.02602	3.81246	5.10123	4.74998	4.63619	5.75359	4.87671	4.91359
ENSMUSG00000010362	Rdm1	0.394901	5.76267	3.9975	0.0455677	0.188921	5.16504	5.51011	5.14245	5.39545	5.43947	5.55222	6.0436	5.61067	6.07554	6.07621	5.71416	5.05818	6.25425	6.05178	6.44245
ENSMUSG00000037849	Ifi206	0.394727	5.89622	3.09869	0.0783555	0.260994	5.11033	5.56857	5.26882	5.65543	6.4016	6.36442	5.48652	5.44517	5.60329	5.80055	5.70894	6.21886	6.52297	6.48664	5.76444
ENSMUSG00000025877	Hk3	0.394656	4.00874	1.61125	0.204317	0.454549	3.39372	4.27042	3.49616	3.53318	3.22118	3.73808	4.14168	3.19742	4.34658	5.18531	4.42031	4.37801	4.24517	4.18932	1.68568
ENSMUSG00000079652	Fam71f2	0.394551	2.81222	0.886935	0.346309	0.603206	1.98203	3.03776	2.24968	2.59832	4.05228	2.21066	2.19329	2.64825	0.808309	2.75184	3.45765	2.93913	3.0509	2.89989	2.90641
ENSMUSG00000064215	Ifi27	0.394531	7.53709	10.5867	0.00113906	0.0152935	7.04578	7.2652	6.98679	7.66769	7.29695	7.51431	7.52494	7.45303	7.55486	7.63159	7.65765	7.95189	7.6697	7.75102	7.75155
ENSMUSG00000032175	Tyk2	0.39425	7.57699	4.9577	0.0259748	0.132335	7.71525	7.26572	7.4034	6.86023	6.33713	7.94407	7.61553	6.90946	7.78579	7.79256	8.04075	7.44309	7.80073	7.83949	7.90351
ENSMUSG00000071172	Srsf3	0.394158	9.00406	21.3667	3.7931e-06	0.000182469	8.75242	8.86065	8.80238	9.0281	8.60262	8.8466	8.97656	8.90204	8.90354	9.2397	9.12889	9.20664	9.22803	9.15565	9.23279
ENSMUSG00000021990	Spata13	0.394038	7.42345	7.77003	0.00531201	0.0440658	7.18926	7.15337	6.9951	6.64947	6.84994	8.02055	7.37219	7.22603	7.14667	7.79337	7.60197	7.53125	7.90041	7.63372	7.5547
ENSMUSG00000064262	Gimap8	0.393871	5.77086	3.75416	0.0526762	0.206498	5.72009	5.76665	4.82919	5.16661	5.77264	6.06813	5.44362	5.68441	5.6307	6.20142	6.35538	5.15598	6.29026	5.84731	5.76444
ENSMUSG00000045777	Ifitm10	0.393869	6.47052	4.73527	0.0295502	0.143451	5.5464	6.04257	5.85838	5.98109	6.3032	6.79169	6.6122	6.13959	6.82416	6.51969	6.78374	6.64489	6.58904	7.01525	6.60487
ENSMUSG00000052406	Rexo4	0.39378	6.16821	6.54164	0.0105378	0.0724703	6.06094	6.00072	6.06575	5.99995	5.3581	5.99281	5.97059	5.95592	6.35057	6.52655	6.54204	5.91796	6.71627	6.31051	6.2391
ENSMUSG00000024030	Abcg1	0.393767	4.66904	2.46255	0.11659	0.330211	3.85376	4.16291	3.25934	4.04995	5.1876	5.04295	4.21449	4.50264	4.5541	4.70177	5.07604	4.68406	5.55673	5.02054	4.58836
ENSMUSG00000029655	N4bp2l2	0.393165	5.93257	4.2441	0.0393869	0.173118	5.73275	5.5753	5.55565	5.81759	5.0306	5.23961	6.0411	6.19334	6.14729	6.25782	6.04892	5.94768	6.47788	6.38397	5.76593
ENSMUSG00000034160	Ogt	0.39314	6.65821	7.01923	0.00806388	0.0600276	6.91933	6.80781	6.28251	6.72022	6.21108	6.5027	6.3242	6.11016	6.48431	7.12353	6.8782	6.70496	7.21865	6.4742	6.58384
ENSMUSG00000031907	Zfp90	0.393007	2.79953	0.731792	0.392303	0.645278	2.60842	0.962271	3.00903	-0.488439	-0.689296	2.6634	3.44032	3.58056	3.03931	3.99766	2.56848	2.65335	3.27831	2.67752	2.42149
ENSMUSG00000026283	Ing5	0.392998	5.21998	2.39961	0.121366	0.337057	5.34684	4.9591	4.8719	4.33945	3.12089	5.53904	5.20763	5.09713	5.55223	5.39459	5.64115	6.01873	4.6444	5.70714	4.92433
ENSMUSG00000060450	Rnf14	0.392903	6.13468	3.55973	0.0591974	0.221107	5.86076	6.28028	5.71662	6.12793	3.86654	6.32986	5.94139	6.21341	6.31404	6.34902	6.48008	6.2235	6.29971	6.26234	6.39689
ENSMUSG00000024986	Hhex	0.392822	6.74571	4.18181	0.04086	0.177153	6.35602	6.47714	5.8339	6.14013	7.27203	6.96355	6.55814	6.46847	6.81821	6.567	6.69503	6.73205	7.20047	7.30727	6.97731
ENSMUSG00000044258	Ctla2a	0.39279	8.53181	8.01536	0.00463823	0.0403653	7.86933	8.10419	8.03291	8.31058	8.7939	8.37058	8.61698	8.50052	8.58034	8.63002	8.3538	8.7674	8.95212	8.9101	8.69853
ENSMUSG00000035992	Fnip1	0.392564	3.79664	2.43429	0.118708	0.333545	3.75797	3.18572	3.50394	2.66736	3.12089	4.36854	3.93637	3.43624	3.66115	4.6272	4.03739	4.10913	3.97119	3.7491	3.64505
ENSMUSG00000030579	Tyrobp	0.392494	10.7243	11.7184	0.000618862	0.0100243	10.2451	10.3008	10.3204	10.6189	10.7725	10.573	10.8977	10.7097	10.8007	10.8125	10.803	10.8571	11.0289	11.0248	10.812
ENSMUSG00000021982	Cdadc1	0.392145	5.62141	5.86948	0.0154056	0.0942352	5.62147	5.23231	5.67932	5.36668	4.88225	5.25119	5.32737	5.7003	5.73701	5.9595	5.90422	5.93077	5.52484	5.58784	6.10387
ENSMUSG00000040415	Dtx3	0.392075	5.03084	4.14615	0.0417292	0.179539	4.37345	4.88795	4.69291	4.52201	5.4457	4.63585	4.69981	4.38568	5.03897	5.51567	5.37075	5.49575	4.86103	5.71529	4.86701
ENSMUSG00000028969	Cdk5	0.391867	5.4524	4.96455	0.025872	0.131952	4.78844	5.59363	4.83228	5.03956	5.26952	5.23961	5.61983	4.77885	5.5251	5.68277	5.82765	5.5072	6.14442	5.53353	5.63797
ENSMUSG00000020455	Trim11	0.391513	5.79478	3.96507	0.0464536	0.191105	5.54998	5.84665	4.71654	5.62451	5.92466	5.59832	5.62651	5.44517	5.31515	6.03971	5.97983	5.05298	6.53903	6.42134	6.12847
ENSMUSG00000074170	Plekhf1	0.391448	4.69115	2.69626	0.100584	0.303559	3.78252	4.09901	3.43237	4.17376	4.89141	5.21141	4.16942	4.40907	5.00795	4.85898	4.94901	5.0267	4.33985	5.18225	5.34197
ENSMUSG00000033159	Cnppd1	0.391091	7.0103	9.98838	0.00157532	0.0192845	6.61631	6.75622	6.68279	6.69068	6.61482	7.16568	6.94869	7.01295	6.9868	7.23713	7.16088	7.33907	7.30626	7.20731	7.11381
ENSMUSG00000031918	Mtmr2	0.39027	5.08277	4.53372	0.0332334	0.155647	5.07598	5.34285	5.04451	4.73639	4.54562	4.90597	4.70929	5.16739	4.0992	5.18283	5.35525	5.52608	5.60709	4.72018	5.43881
ENSMUSG00000025422	Agap2	0.389757	2.40294	1.22027	0.269308	0.530908	1.77738	2.81723	2.42381	1.88015	1.28474	2.32034	2.13821	1.62303	2.42356	2.65508	2.74201	2.84601	2.75354	2.47724	2.817
ENSMUSG00000052407	Ccdc171	0.389276	3.06077	0.674902	0.411348	0.658941	3.36149	3.28751	1.69178	0.970484	3.72339	3.95768	2.34694	1.36048	0.808309	3.41526	2.56848	2.36533	4.57991	3.03112	3.01092
ENSMUSG00000026708	Cenpl	0.389051	6.10756	4.47141	0.0344665	0.159088	5.47287	5.74296	5.60531	5.74758	6.53522	5.94223	6.1273	5.77721	6.19398	5.93468	5.98127	6.43311	6.54002	6.45582	6.49475
ENSMUSG00000030780	Rusf1	0.388734	4.01032	1.99226	0.158105	0.391702	3.88811	3.82205	3.79774	3.39346	4.04134	3.28511	4.00981	3.11448	4.44251	4.42406	4.00369	3.25204	5.18305	4.11236	3.9112
ENSMUSG00000048109	Rbm15	0.3884	5.75885	3.22361	0.0725835	0.249226	5.15333	5.78272	5.66204	5.13283	6.44788	5.8431	4.96544	5.19007	5.53057	5.88526	5.68434	6.36971	6.31611	5.9225	5.45001
ENSMUSG00000034917	Tjp3	0.38802	3.93415	1.0761	0.299572	0.559681	2.35375	3.10437	1.74527	3.12554	-3.06941	4.51031	4.51398	4.41678	4.41124	4.30154	3.35448	4.58668	3.67687	4.96964	4.08405
ENSMUSG00000029053	Prkcz	0.387713	4.12699	1.29883	0.254427	0.51363	2.02382	3.15911	3.62303	3.67404	4.04682	4.31653	4.48852	4.43589	3.50697	4.0311	3.12298	3.71397	5.09349	4.9112	4.89186
ENSMUSG00000006288	Ttc5	0.387316	6.31556	5.86081	0.0154817	0.0944591	6.12234	5.7219	5.89877	6.14739	6.20986	5.97754	6.30453	6.3516	6.59022	6.73281	6.35649	6.35288	6.81021	6.60549	6.08843
ENSMUSG00000031949	Adat1	0.387223	2.07093	0.538302	0.463137	0.699528	2.3206	0.535545	2.94189	1.38545	-3.06941	2.86993	2.42572	1.15449	1.36018	2.55136	3.00304	0.938726	-3.06941	2.3984	2.90641
ENSMUSG00000005621	Zfp592	0.387151	6.16609	4.46613	0.0345732	0.159273	6.22331	6.12165	5.68446	5.55334	6.29977	6.31005	5.67892	5.85023	6.19283	6.19897	6.06807	6.56496	6.82584	6.56454	5.67025
ENSMUSG00000053774	Ubxn7	0.386843	4.82804	3.24419	0.071677	0.247444	4.64183	4.79307	4.23172	4.17376	3.90324	5.28991	4.5319	4.99263	4.59295	5.02583	4.46639	4.61165	5.76729	5.09244	5.15621
ENSMUSG00000036552	Ermard	0.386764	3.69776	2.11748	0.145626	0.374551	3.18856	3.62872	3.28665	4.12059	2.34107	4.28981	3.08011	3.08574	3.70049	4.02558	3.78308	3.61161	3.02833	4.30623	4.40491
ENSMUSG00000076489	Trbj1-7	0.386714	2.0559	1.08528	0.29752	0.557479	1.5097	1.58572	0.606274	0.733497	1.80779	1.48573	0.960924	1.07872	1.48559	3.01953	2.70055	3.00523	2.65385	2.49251	2.50974
ENSMUSG00000110647	Gm17745	0.386618	3.81692	2.40438	0.120996	0.336519	4.30307	3.95175	3.90739	3.48809	2.94433	3.24857	3.33812	3.94299	3.01871	3.85559	3.82227	4.48225	3.96526	4.18932	3.83922
ENSMUSG00000085679	Gm16328	0.386575	2.60638	1.23399	0.266632	0.528023	1.47999	1.78452	1.74527	2.74606	0.90514	2.50204	2.75351	2.45203	1.9877	3.37242	3.00304	3.11906	2.97031	3.2535	2.79375
ENSMUSG00000033767	Tmem131l	0.386573	4.96271	2.00091	0.157205	0.39028	3.4561	4.92001	3.91324	4.27012	4.79055	5.22087	5.21208	4.94007	5.06181	4.83078	5.70894	5.30775	5.27459	5.78203	3.57859
ENSMUSG00000032264	Zw10	0.386136	5.91845	4.41132	0.0357012	0.16236	6.27722	6.38446	5.55939	5.90022	4.7203	5.50266	5.66924	5.65537	5.57887	5.98104	6.30669	6.17287	5.81751	6.30943	6.09319
ENSMUSG00000058886	Deaf1	0.386049	4.93546	4.13165	0.0420882	0.179951	4.62496	5.11952	3.97611	4.87126	4.05228	5.04827	4.74966	4.89384	4.97089	4.84338	5.28685	4.83101	5.01818	5.54455	5.37759
ENSMUSG00000008429	Herpud2	0.385785	6.71187	6.5421	0.0105351	0.0725034	6.64756	6.70349	6.29602	6.48231	5.74931	6.59381	6.80431	6.63312	6.91824	6.80143	6.7528	6.88762	7.08288	6.62206	7.18701
ENSMUSG00000062116	Zfp954	0.385637	5.24411	4.44862	0.0349294	0.160297	5.3954	4.79883	5.00394	4.36877	5.14992	5.3407	5.12505	5.1651	5.06935	5.65623	5.66829	5.18717	5.17537	5.82789	5.12162
ENSMUSG00000039456	Morc3	0.385483	6.07162	3.81914	0.0506702	0.201607	6.10298	5.61337	5.79163	5.86832	5.72901	6.40025	5.95739	5.5732	6.04403	6.1592	6.24072	5.98774	7.11201	5.85176	5.84723
ENSMUSG00000031154	Otud5	0.385426	7.35057	11.1225	0.000852865	0.0125222	7.16086	7.2532	7.01701	6.80768	7.30555	7.2719	7.4182	7.2618	7.42191	7.52659	7.36763	7.52328	7.41682	7.59888	7.6721
ENSMUSG00000052949	Rnf157	0.385049	5.9526	5.08471	0.0241377	0.126822	6.05969	5.7219	5.04983	5.45914	5.49261	5.78529	5.82559	5.8316	6.27114	6.12218	6.64855	5.98091	6.13916	6.21597	5.98574
ENSMUSG00000033703	Fcsk	0.384564	2.95443	0.415549	0.519166	0.741567	2.81294	2.20448	2.44012	-3.06941	-0.842884	3.65676	2.71638	3.883	3.03931	3.62687	4.26778	2.65335	-3.06941	3.87091	1.89679
ENSMUSG00000034801	Sos2	0.384536	5.87284	4.30999	0.0378893	0.168861	5.79893	5.82	5.34659	5.31813	4.72714	6.15459	5.83283	6.06914	5.40917	6.15541	6.14993	6.42709	6.40201	5.96689	5.53834
ENSMUSG00000059834	Sclt1	0.384345	4.63075	3.06627	0.0799327	0.264408	5.05346	5.09399	3.82904	3.82066	4.05771	4.67768	4.42473	4.27122	3.66779	4.84652	4.48686	5.00263	5.31244	4.7867	4.88637
ENSMUSG00000002603	Tgfb1	0.384319	7.33333	7.6262	0.00575263	0.0468282	6.87006	7.21603	6.62511	7.08504	7.3736	6.9024	7.41627	7.16609	7.47156	7.58498	7.25816	7.63231	7.80281	7.73547	7.33678
ENSMUSG00000036822	Topors	0.384298	7.24815	6.79906	0.00912059	0.065304	6.82497	7.37575	6.67936	6.96609	6.91503	7.13599	7.21859	7.29879	7.50666	7.16366	7.05929	7.55673	7.58477	7.5112	7.52633
ENSMUSG00000041126	H2az2	0.384282	7.33644	7.42688	0.00642567	0.0510058	6.80639	6.92433	6.84086	7.34313	7.28889	7.22917	7.46837	7.34803	7.3603	7.77991	7.36266	7.39767	7.86503	7.31802	7.29909
ENSMUSG00000031153	Gripap1	0.38428	6.13685	4.72501	0.0297271	0.144017	6.16732	6.22896	5.92798	5.8387	5.69802	5.58921	6.34462	6.18997	5.65594	6.16924	6.29165	5.96992	5.81092	6.53352	6.9539
ENSMUSG00000056724	Nbeal2	0.384144	7.25101	7.48178	0.00623263	0.0497623	6.69925	6.84794	6.64547	6.43062	7.01272	7.68936	7.13078	7.23588	7.22239	7.67586	7.38682	7.58762	7.33815	7.72863	7.37105
ENSMUSG00000030103	Bhlhe40	0.384026	11.0411	12.8434	0.00033868	0.00643291	10.8705	11.0674	10.7218	10.8993	11.0279	11.1258	11.0068	10.924	10.9673	11.0797	11.1646	11.2122	11.3396	11.0804	11.0202
ENSMUSG00000001750	Tcirg1	0.38391	6.79673	7.01096	0.0081012	0.0601651	6.65089	6.49853	6.71582	6.37392	6.12178	6.58651	6.85856	6.51951	6.83377	7.19473	7.29462	6.98843	6.60056	7.31481	6.83794
ENSMUSG00000031959	Wdr59	0.383784	2.84301	1.18373	0.276599	0.537968	2.7396	3.27103	1.74527	1.92595	2.34107	2.43859	2.39473	3.69282	2.23994	2.91595	3.3722	2.83394	2.7808	2.65056	3.64505
ENSMUSG00000048833	Slc39a9	0.383653	5.19614	3.21354	0.0730312	0.249867	5.41908	5.84804	4.83537	4.71046	3.89111	5.12838	4.9199	4.79965	4.89943	5.02583	4.98399	6.04647	5.58019	5.20328	5.3912
ENSMUSG00000038552	Fndc4	0.383612	4.40708	1.70823	0.191215	0.436875	3.70758	4.85517	2.62269	4.10574	4.77743	4.65343	3.08982	3.8941	4.26145	5.09334	4.82907	3.90498	4.7273	4.23542	5.12395
ENSMUSG00000038664	Herc1	0.383489	5.78862	3.88468	0.0487284	0.196909	5.24009	5.82283	5.91491	5.72185	5.78907	5.28541	4.51037	5.59376	5.73069	6.37529	6.15761	6.18123	6.0241	5.74587	5.84581
ENSMUSG00000058291	Zfp68	0.383473	5.71085	3.73741	0.0532069	0.207221	5.40729	5.27631	5.72662	5.6639	4.15729	5.67775	6.00692	5.87003	5.37311	5.60349	6.03925	6.14138	6.30207	5.42633	5.92284
ENSMUSG00000048249	Crebrf	0.383087	5.00961	2.74965	0.097276	0.297515	4.71699	4.90407	4.7529	4.4611	3.60215	5.76117	4.01491	4.84894	5.27878	5.72083	5.44377	5.09405	4.67741	5.27786	5.04492
ENSMUSG00000030967	Zranb1	0.383059	5.41929	3.45692	0.0629874	0.229444	4.61815	5.20872	5.12238	4.95648	5.67167	5.05358	5.52102	5.3005	5.41313	5.6164	5.01533	5.64833	6.25546	5.70714	5.39893
ENSMUSG00000055148	Klf2	0.382856	7.2176	2.86361	0.0906039	0.286822	6.84987	6.55575	6.69473	6.10696	7.46541	7.40702	6.94869	6.79205	7.61443	6.95449	8.35575	6.59747	7.42062	7.44409	7.49199
ENSMUSG00000026094	Stk17b	0.382707	9.40002	11.8607	0.000573313	0.00941394	8.85709	9.1512	8.91497	9.51358	8.97413	9.50999	9.4977	9.34787	9.30113	9.44964	9.41558	9.80393	9.84039	9.53051	9.48856
ENSMUSG00000046947	Adck2	0.382219	4.73357	2.22998	0.135356	0.359933	3.42525	4.12675	3.73302	3.8447	5.34259	4.95781	4.66451	4.59731	5.00795	4.82444	4.901	5.10414	4.56038	4.87671	5.46664
ENSMUSG00000031145	Prickle3	0.381875	3.95573	2.23134	0.135236	0.359716	3.84213	4.14041	3.84751	3.15468	-3.06941	3.85813	4.01491	4.2541	3.6875	4.10099	4.26304	4.60456	3.89838	4.26238	4.31388
ENSMUSG00000003752	Itpkc	0.380921	3.74965	1.70319	0.191871	0.437328	3.26024	3.21185	4.09934	3.5552	-3.06941	3.59261	3.51429	3.97469	3.98169	3.84936	4.26304	3.50142	4.92045	3.70392	3.42061
ENSMUSG00000036636	Clcn7	0.380747	5.17213	2.48486	0.114947	0.327398	5.53561	5.43261	4.53862	5.06024	3.42841	4.79949	5.09643	4.72084	5.06935	5.5196	5.3597	4.57947	6.10317	5.73146	4.86701
ENSMUSG00000071302	2610044O15Rik8	0.379714	2.94496	0.932788	0.334139	0.592245	1.87193	2.44376	1.89477	2.90315	2.78304	3.76419	2.31418	3.22404	2.64137	2.35412	3.56936	3.01595	3.91078	3.40639	1.8298
ENSMUSG00000036526	Card11	0.37926	7.64527	9.25332	0.00235069	0.0257768	7.20581	7.45673	6.96582	7.03955	7.44948	7.90682	7.71141	7.47951	7.56777	7.60639	7.69244	7.88653	7.96682	8.20297	7.95026
ENSMUSG00000040112	Mrps35	0.378653	5.28626	4.92974	0.0263983	0.13378	4.86515	5.20439	5.45891	4.97021	4.91855	5.04561	4.94419	5.19681	5.35267	5.61272	5.18027	5.3676	5.99093	5.29537	5.42942
ENSMUSG00000026074	Map4k4	0.378239	5.29236	4.95533	0.0260104	0.132375	4.98371	5.19132	4.42439	4.94541	5.27886	5.2581	5.07215	5.25605	5.17554	5.72083	5.74168	5.55395	4.96272	5.80361	5.39314
ENSMUSG00000057554	Lgals8	0.378223	5.7426	5.75318	0.0164589	0.0989082	5.5783	5.43446	5.36166	5.65032	5.14226	5.77248	5.74339	5.57493	5.87951	5.68277	5.62092	5.83709	6.11393	6.27895	6.04478
ENSMUSG00000048534	Jaml	0.378207	6.56134	2.53146	0.111597	0.32188	5.81091	6.18127	5.25275	6.13404	6.1475	6.92211	7.02658	6.77939	6.64166	6.76298	6.44912	7.17288	5.78254	6.88539	7.06306
ENSMUSG00000062743	Zfp677	0.378144	2.96004	0.753087	0.385501	0.64036	3.29478	2.59701	2.05161	2.80852	2.85973	3.57058	2.85948	2.05733	2.58643	1.12369	3.04782	3.67389	-1.1821	4.24446	3.38993
ENSMUSG00000003437	Paf1	0.378089	6.73905	5.56234	0.0183509	0.105764	6.46621	6.72859	6.58166	6.34787	7.02942	6.62176	6.50198	6.20229	6.68562	6.65631	6.86887	6.39355	7.43999	7.07097	6.95914
ENSMUSG00000061046	Haghl	0.377875	4.17615	2.64979	0.103564	0.308084	3.48631	4.01742	3.97611	4.40964	2.60142	4.18737	3.99954	3.58741	4.15691	4.08516	4.00936	4.40274	4.81232	4.52244	4.96912
ENSMUSG00000031065	Cdk16	0.377845	5.17741	1.90016	0.168061	0.404945	5.24009	5.21949	5.4549	5.05252	0.752612	4.98583	4.67422	4.78184	5.46735	6.00648	5.249	5.417	5.13633	4.67406	5.76295
ENSMUSG00000031782	Coq9	0.377682	6.11923	5.58593	0.0181053	0.105108	5.97301	6.04741	5.66551	6.22616	5.64844	5.85985	5.88256	5.84881	6.35263	6.34126	6.4228	6.15236	6.70386	6.40429	5.7719
ENSMUSG00000030839	Sergef	0.377597	4.9743	1.80637	0.178945	0.420068	4.85651	5.49954	3.89561	4.42567	2.3936	5.1656	5.24938	4.57336	4.55052	5.0505	4.99832	4.94486	6.12726	5.24669	4.94294
ENSMUSG00000002395	Use1	0.377484	6.54777	7.17117	0.00740845	0.0565109	5.97168	5.70207	6.1903	6.2954	6.70678	6.27301	6.51014	6.55139	6.51314	6.83416	6.77461	6.59925	6.90849	7.1086	6.64764
ENSMUSG00000007613	Tgfbr1	0.377087	4.63541	3.59436	0.0579759	0.218505	4.33247	4.36659	4.56117	4.90881	3.80969	4.57075	4.539	4.14688	4.45023	5.02859	4.39454	4.60456	5.47147	4.54091	5.00752
ENSMUSG00000021179	Nrde2	0.376991	4.91507	2.44368	0.117999	0.332042	5.61806	5.25133	3.95357	4.87126	3.97968	4.4712	4.30896	4.2584	4.94655	4.85588	5.01251	4.64313	5.46097	5.68072	4.96653
ENSMUSG00000032652	Crebl2	0.376585	2.7422	0.68382	0.408274	0.657428	2.10393	2.36832	3.04146	1.83285	-3.06941	3.91752	2.41031	3.28431	1.22282	2.61154	2.26141	3.24294	3.20977	3.73634	1.8298
ENSMUSG00000002297	Dbf4	0.376557	6.52439	5.96945	0.0145559	0.0903066	6.6417	6.43525	6.21539	6.65287	5.73751	6.3856	6.47074	6.29519	6.42292	6.68197	6.33067	6.72062	7.27425	6.68487	6.37845
ENSMUSG00000032549	Rab6b	0.376448	3.2622	0.860751	0.353529	0.609569	2.10393	3.93092	2.03022	1.05536	3.45337	2.90557	3.31347	2.66129	3.6478	2.90397	3.78969	1.77185	2.66852	4.50372	4.09836
ENSMUSG00000040061	Plcb2	0.376118	5.24694	3.47751	0.0622082	0.227994	5.15568	5.03179	4.51186	4.88871	5.19748	5.10558	5.3212	4.51707	5.1662	4.73596	5.59098	5.29459	6.11794	5.86208	5.21864
ENSMUSG00000029096	Htra3	0.376031	2.5471	0.459034	0.498076	0.725625	1.18079	0.920631	1.45549	3.5697	2.02316	2.73117	3.39405	0.62548	2.00875	3.20674	3.67305	3.0266	3.0509	-2.07346	1.8298
ENSMUSG00000059901	Adamts14	0.375977	7.80584	4.11327	0.042548	0.181189	7.73819	7.8255	7.36761	7.30735	6.06082	7.80159	7.92411	7.46331	8.17545	8.20333	8.13941	8.18986	7.82344	7.93231	7.99298
ENSMUSG00000023938	Aars2	0.375945	4.15176	1.56886	0.210372	0.462433	4.6351	4.27868	3.73302	3.91452	-0.550497	4.30768	3.44789	4.26268	3.39951	3.73903	4.35944	5.11915	4.86422	4.35716	3.86733
ENSMUSG00000023755	Rhebl1	0.375906	2.6548	0.996431	0.318176	0.576656	2.64904	2.36832	0.770065	2.62633	0.90514	2.7959	2.55752	2.49638	3.38348	2.45611	3.13341	2.74647	3.18957	2.552	3.07017
ENSMUSG00000036067	Slc2a6	0.375371	5.24396	3.62685	0.0568543	0.215722	4.62156	4.64432	4.39541	4.85656	4.28328	5.35581	5.49202	5.5294	5.21002	5.74118	5.41201	5.88469	5.2889	5.609	5.21427
ENSMUSG00000007950	Abhd8	0.37537	5.28446	4.91061	0.0266922	0.134699	4.97575	5.04638	4.88982	5.04994	4.51037	5.36009	5.16233	4.88831	5.31726	5.44714	5.41629	5.4784	5.73455	5.22857	6.05582
ENSMUSG00000035437	Rabgap1	0.375338	5.15968	2.12273	0.145127	0.374072	5.05094	4.79018	4.97904	4.98921	2.57133	5.23961	4.38979	5.62406	5.19173	5.16788	5.49722	5.09152	5.79763	5.27565	5.69869
ENSMUSG00000034401	Spata6	0.375059	5.23516	2.59075	0.107489	0.314581	4.86228	5.068	4.76266	4.48807	3.19182	5.8246	5.12032	5.34565	5.36293	5.26006	5.46457	5.86999	5.32638	5.71203	5.20328
ENSMUSG00000028675	Pnrc2	0.374276	6.55312	3.11313	0.0776633	0.259955	6.17081	6.22576	5.77886	6.47559	6.10874	6.79327	6.47537	6.66261	6.66836	6.59894	7.09506	6.90143	5.61469	7.02905	6.82079
ENSMUSG00000047446	Arl4a	0.373775	5.89277	4.79236	0.0285862	0.140769	5.50642	5.70513	5.4347	5.92158	6.07295	5.64826	6.06098	5.31089	5.6791	5.91989	5.7919	6.26905	6.35517	6.12094	6.13079
ENSMUSG00000029101	Rgs12	0.373569	3.04834	0.863616	0.352729	0.608958	2.96011	1.95921	1.63624	2.54061	3.30585	3.82749	2.50042	2.58119	2.85402	3.72548	2.58377	4.15353	2.56256	1.70414	3.84489
ENSMUSG00000071337	Tia1	0.373506	5.40937	4.77975	0.0287963	0.14144	5.4804	5.32301	5.38922	5.14013	5.35589	4.92346	4.94151	5.26462	5.27009	5.44507	6.02252	5.53916	5.34248	5.85471	5.42942
ENSMUSG00000063808	Gpatch1	0.373434	4.52092	2.31856	0.127838	0.347471	3.76415	4.61198	4.72322	4.1785	3.82889	5.01603	4.10385	4.4052	3.96024	4.38149	4.44563	5.22233	4.1595	3.99936	5.56776
ENSMUSG00000053536	Cstf2t	0.373262	4.9549	2.6409	0.104145	0.309045	4.97308	3.50738	4.59797	5.47078	4.30172	5.14835	5.0697	4.73941	4.53971	4.76275	5.26331	4.98089	4.99799	5.55368	5.28891
ENSMUSG00000046785	Epm2aip1	0.373056	4.95598	1.67896	0.195063	0.441138	5.72801	4.46402	5.15733	4.84468	3.82252	4.62876	4.82135	4.32958	4.3833	5.42425	5.35302	5.67734	2.2673	5.4441	5.11225
ENSMUSG00000029345	Tfip11	0.372985	7.40392	4.46424	0.0346114	0.159372	6.6146	7.19162	6.75057	6.9865	7.8437	7.3023	7.29403	7.11899	7.35979	7.65947	7.32507	7.33854	8.37248	7.69892	7.23311
ENSMUSG00000043807	Ly6g5b	0.372777	2.55871	0.537844	0.463328	0.699265	0.850081	2.27227	2.35666	1.70733	3.27818	0.604831	3.40187	1.91209	1.94466	2.47243	1.29681	2.90491	4.19032	2.01018	2.64579
ENSMUSG00000024193	Phf1	0.37252	4.94594	3.68973	0.0547483	0.210823	4.22012	4.66022	4.30033	3.88003	5.1397	4.91182	4.81551	4.91033	4.90786	4.96081	4.87639	4.80651	5.76558	5.62294	5.2574
ENSMUSG00000068206	Pick1	0.372407	3.15459	1.23914	0.265637	0.526925	2.93842	3.02799	3.03073	2.24785	3.35082	2.2847	2.75351	2.87794	3.33431	3.54437	3.0256	2.49367	4.45009	2.92261	3.42818
ENSMUSG00000024544	Ldlrad4	0.372313	6.08832	2.04051	0.153159	0.384927	5.10548	5.4289	5.12238	5.97702	6.86397	5.95079	6.15184	5.53473	6.0105	6.23767	5.21505	6.10038	7.28143	6.28882	6.13195
ENSMUSG00000048271	Rbm33	0.37229	5.32989	3.63586	0.0565473	0.214642	4.71699	5.14008	5.05249	5.12794	5.47647	4.63938	5.31294	4.76984	5.46164	5.70365	5.73313	5.78003	5.97184	5.224	5.03256
ENSMUSG00000028207	Asph	0.372199	2.51988	0.429947	0.512015	0.736406	2.81294	2.58373	2.62269	2.09586	-3.06941	3.18232	2.70379	-2.1015	2.22203	3.12652	3.23371	3.11906	-3.06941	2.81744	2.99061
ENSMUSG00000021910	Nisch	0.372108	6.19353	5.04707	0.0246676	0.128408	6.35704	6.28541	5.64103	5.70224	5.8639	6.36548	5.91978	6.04819	5.56117	6.71149	6.67822	6.20604	6.51994	6.51027	5.84157
ENSMUSG00000064109	Hcst	0.371602	7.0353	6.30077	0.0120685	0.0795676	6.45193	6.39115	6.39346	6.76894	7.23892	7.03166	7.1685	6.66827	6.99869	7.20392	7.37973	7.034	7.54507	7.57488	6.96825
ENSMUSG00000034055	Phka1	0.371318	4.05522	1.17373	0.278636	0.539518	3.44845	3.99251	4.19854	3.66055	-3.06941	3.82129	3.31347	4.50626	4.20329	4.10099	2.98012	3.59023	5.62976	3.78674	4.68945
ENSMUSG00000042508	Dmtf1	0.370891	5.3558	4.25665	0.0390969	0.172716	4.98371	5.58699	5.11224	5.01857	4.97135	5.66568	4.91171	5.36969	4.81532	5.73949	5.33958	6.15478	5.43332	5.23766	5.3116
ENSMUSG00000078671	Chd2	0.370787	6.21273	3.93651	0.0472488	0.193049	5.80193	5.98817	5.95519	6.08694	6.39195	6.13846	5.10603	5.95856	6.34954	6.5546	5.9103	6.54195	6.8069	6.07858	6.69781
ENSMUSG00000079084	Ccdc82	0.370621	5.06634	3.8811	0.0488327	0.197081	4.70098	5.18253	4.79789	4.61232	5.01112	4.7448	4.77696	5.01058	5.14259	5.80539	5.34855	4.60811	5.28652	5.18695	5.22734
ENSMUSG00000057229	Dmac2	0.370241	5.17049	2.84027	0.091929	0.288915	4.20658	4.28279	4.71988	5.07302	4.60251	5.2535	5.51383	5.17195	5.13064	5.29718	5.47894	4.86701	6.18196	5.34036	5.20549
ENSMUSG00000074305	Peak1	0.370227	6.18693	3.61471	0.0572708	0.21653	5.52291	6.27925	5.30044	5.34577	6.76858	6.23149	5.58249	5.64883	6.36084	6.37095	6.4228	6.69831	6.59864	6.03754	6.48661
ENSMUSG00000039810	Zc3h10	0.369942	3.99817	1.71524	0.190307	0.43532	3.74553	4.04675	3.30458	2.95929	1.70069	3.82749	3.50706	4.29233	4.73865	4.3465	4.12358	4.50146	4.66649	4.41037	3.31026
ENSMUSG00000028459	Cd72	0.369703	7.00165	7.0687	0.00784422	0.0589425	6.51098	6.82131	6.16477	6.63919	6.973	7.06027	7.09929	6.72994	7.11062	7.35458	7.27651	7.07112	7.04965	7.24892	7.39394
ENSMUSG00000041488	Stx3	0.369461	2.79014	1.01916	0.312718	0.570327	1.93899	2.05854	2.90711	2.51086	-3.06941	2.54787	3.02044	3.19742	3.39951	3.11617	3.03675	3.11906	2.85961	2.24461	3.48008
ENSMUSG00000026977	Marchf7	0.369357	7.04887	6.79696	0.00913131	0.0653318	7.22441	7.12615	6.77086	6.82214	7.03632	6.7996	7.00044	6.37258	6.92794	7.01004	7.27944	7.37337	7.58331	6.74187	7.23257
ENSMUSG00000030641	Ddias	0.369299	3.12187	0.619427	0.43126	0.675688	4.17447	3.27929	3.58686	1.31834	0.90514	3.38947	1.23039	2.07693	2.9978	2.73841	3.9575	4.01602	2.92216	-0.169543	3.86175
ENSMUSG00000025139	Tollip	0.3692	6.33745	2.81401	0.0934444	0.290814	6.32501	6.79058	5.98468	6.42166	4.41194	6.6083	6.01458	5.83016	6.3872	6.8623	6.49633	6.44903	5.74151	6.57623	6.72802
ENSMUSG00000052751	Repin1	0.3692	4.4091	0.978947	0.322459	0.581227	3.6487	4.31127	4.30033	3.6332	5.16511	3.9857	3.53576	1.54071	4.86522	5.05863	3.69433	3.8992	5.70284	4.74589	4.23409
ENSMUSG00000056174	Col8a2	0.368484	4.46546	1.70243	0.191971	0.437452	4.22461	4.41613	3.90739	4.08065	3.99109	4.56704	4.67745	3.16115	4.43476	4.83078	4.53484	5.20836	4.73429	5.37989	2.77012
ENSMUSG00000022529	Zfp263	0.368477	5.5738	4.02893	0.0447262	0.186726	5.74841	5.69282	4.88089	5.42566	4.94519	5.9607	5.05738	5.40114	5.3088	5.59978	5.97983	5.96854	5.61279	5.91685	5.48127
ENSMUSG00000038520	Tbc1d17	0.368341	5.97574	3.22268	0.0726245	0.249277	5.8287	5.85911	5.67415	5.37496	4.79055	5.8553	6.30349	5.64227	5.85793	5.8974	6.18293	5.3337	6.90462	6.67571	6.11798
ENSMUSG00000024975	Pdcd4	0.368207	6.90086	3.63872	0.0564503	0.214529	6.22555	6.80424	5.75461	6.489	6.67795	7.36337	7.05846	6.95122	6.94851	6.93328	6.9763	6.83861	7.47483	7.09492	7.10143
ENSMUSG00000039834	Zfp335	0.367611	5.23744	1.9686	0.160597	0.394811	4.26873	5.628	5.05514	3.43365	4.0739	5.52574	5.47915	4.52422	5.47493	5.19763	5.27041	5.03199	6.23959	5.79594	5.28475
ENSMUSG00000046556	Zfp319	0.367343	4.1845	2.03881	0.153329	0.385053	3.85376	3.84449	3.56471	3.58406	1.72822	4.78681	3.58465	4.14688	4.62056	4.3641	4.18501	4.87881	3.75455	4.53355	4.90548
ENSMUSG00000032498	Mlh1	0.367315	5.61091	3.32623	0.068183	0.240588	5.52837	5.72038	5.27566	5.74918	4.56101	5.47129	4.77094	5.55409	5.95465	5.39459	5.47075	6.14627	6.31495	5.62467	5.6782
ENSMUSG00000022106	Rcbtb2	0.367106	5.41263	3.96333	0.0465016	0.191056	5.0203	5.07987	5.15733	5.23188	5.78744	4.86432	5.41108	5.03333	5.11616	5.67221	5.82765	5.27463	5.93136	5.57176	5.64449
ENSMUSG00000027569	Mrgbp	0.367033	5.41521	3.96716	0.0463959	0.191032	5.04588	5.41959	5.62863	5.02648	5.41427	5.14835	5.31086	4.6007	4.85944	5.0694	5.60415	5.88469	5.95549	5.84285	5.6542
ENSMUSG00000018347	Zkscan6	0.366937	5.17848	2.77865	0.0955289	0.294714	4.76706	5.02934	4.50024	4.55153	3.79023	5.12334	5.37976	5.35772	5.70028	5.40525	5.35302	5.54287	5.77578	4.82036	5.35791
ENSMUSG00000079659	Tmem243	0.366637	6.08244	3.46225	0.0627848	0.229229	5.37335	5.46194	5.43673	5.93143	5.57642	6.20909	6.37967	6.11609	6.2981	5.75458	6.36426	6.33479	6.33462	6.65466	6.22939
ENSMUSG00000004947	Dtx2	0.366304	4.32641	3.53443	0.060107	0.223719	3.97589	4.55528	4.03099	4.0133	3.5491	4.32533	4.08455	4.05101	4.13314	4.69483	4.13918	4.32723	5.00956	4.40231	4.87811
ENSMUSG00000044468	Tent5c	0.366241	4.65202	2.90101	0.088524	0.28248	4.47109	4.6915	4.21285	4.5876	4.28791	4.90009	4.42089	4.43968	4.06946	4.81487	5.29384	4.66715	5.1728	5.13683	3.72711
ENSMUSG00000024566	Atp9b	0.366232	5.85236	4.22441	0.0398465	0.174657	5.51194	5.70207	5.53302	5.72185	5.0306	6.15335	5.1368	5.86158	5.62049	6.31209	5.90574	5.94066	6.58421	6.17279	5.77041
ENSMUSG00000036931	Nfkbid	0.366091	6.06366	2.57345	0.10867	0.316779	5.53199	5.46375	5.49058	4.82669	6.2484	6.55319	6.25469	5.63402	5.89231	5.9595	6.7358	5.84313	6.60819	6.79747	5.62321
ENSMUSG00000019254	Ppp1r12c	0.366006	7.14374	8.29795	0.00396898	0.0364986	7.10234	7.09665	6.8262	6.8469	6.81667	7.11838	6.93865	6.70811	7.1033	7.05611	7.2426	7.49241	7.80115	7.25397	7.33678
ENSMUSG00000041415	Dicer1	0.365923	5.13922	3.1408	0.0763562	0.257018	4.5696	5.36047	5.21534	4.22504	4.54948	5.41058	4.12761	4.92933	5.54865	5.38169	5.20272	5.2107	5.59178	5.59669	5.13324
ENSMUSG00000037926	Ssh2	0.365603	5.99887	2.54838	0.110407	0.319893	5.52655	5.91981	5.26196	4.54053	6.70678	6.1234	5.98887	5.01312	5.93555	6.25074	6.49127	5.59924	6.61293	6.38704	5.99341
ENSMUSG00000055024	Ep300	0.365458	5.64999	2.83502	0.0922295	0.288817	4.85071	5.63123	5.38712	5.22043	6.14494	5.99005	5.30879	4.73015	5.29601	5.74118	5.77868	5.71239	6.43133	5.43228	6.03614
ENSMUSG00000033066	Gas7	0.365382	5.88464	4.63977	0.0312391	0.149005	5.26426	5.59859	5.4142	5.45133	6.33489	5.47525	5.57732	5.5079	6.05165	5.82776	6.0169	6.24189	6.4965	6.29753	5.95463
ENSMUSG00000044791	Setd2	0.365377	5.35879	1.919	0.165967	0.402534	5.39142	5.67258	5.25506	5.00797	2.65978	5.46732	5.2537	5.03333	5.30242	6.06549	5.83085	5.791	5.06882	5.80361	4.49776
ENSMUSG00000026199	Ankzf1	0.365344	4.57584	2.72265	0.0989339	0.30076	4.38151	4.43474	4.63032	4.27012	3.97968	4.45926	4.48484	4.23241	4.62397	4.5331	5.01533	4.44304	4.97752	5.52242	3.68981
ENSMUSG00000035569	Ankrd11	0.365323	8.29531	4.23152	0.0396799	0.174086	7.76346	8.1828	7.78491	7.65159	9.28009	7.94478	7.73597	7.62269	8.10022	8.80994	8.37729	8.60238	8.70507	8.48091	8.15712
ENSMUSG00000033319	Fem1c	0.364959	6.09783	4.24194	0.0394372	0.173259	6.15209	5.9052	5.53492	6.15222	5.77099	6.06024	6.16912	5.87144	5.80627	5.82776	6.3498	5.96439	6.82747	6.64102	5.83019
ENSMUSG00000075415	Fnbp1	0.364295	7.61501	10.4547	0.00122338	0.0159338	7.2949	7.77089	7.31275	7.17906	7.05002	7.70166	7.31436	7.43511	7.63827	7.89258	7.67203	7.98945	7.91932	7.88863	7.74399
ENSMUSG00000055707	Klhl26	0.364169	4.87662	2.08484	0.148768	0.378965	4.44441	5.07038	4.60523	5.11811	-2.03277	4.57813	4.42856	4.76683	5.12824	4.76606	4.97242	5.85214	4.79905	5.2668	5.15393
ENSMUSG00000022070	Bora	0.364096	4.84547	2.82677	0.0927049	0.289548	4.99163	4.83009	4.75941	5.25224	4.35568	3.94061	4.41704	4.42446	4.63755	5.00074	4.89489	4.53913	5.58019	4.50372	5.54531
ENSMUSG00000021431	Snrnp48	0.364091	5.4706	3.61196	0.0573653	0.216801	5.38542	5.10333	4.9537	5.24323	5.95847	5.29888	5.03242	5.19681	5.31303	5.41161	5.73485	5.62575	5.36292	6.07097	5.80279
ENSMUSG00000069020	Urm1	0.363991	4.51934	3.51384	0.0608583	0.225202	3.83628	4.34708	4.02018	4.21585	4.38192	4.54084	4.61157	4.30901	4.47312	4.92272	4.47871	4.59743	5.23818	4.52244	4.72368
ENSMUSG00000056214	Pard6g	0.363867	2.48375	0.613241	0.43357	0.677644	3.19772	1.35509	1.21128	0.880305	-3.06941	2.62115	2.7897	2.87794	2.96587	2.55136	3.03675	3.0266	-3.06941	3.22637	2.98035
ENSMUSG00000024451	Arap3	0.363734	5.60538	2.63175	0.104746	0.309677	5.63501	5.6584	5.62506	3.64694	4.52221	5.54093	5.59788	5.72069	5.64925	5.79569	5.60976	5.5867	5.6576	6.09492	6.24768
ENSMUSG00000047731	Wbp1l	0.363299	6.73465	4.58401	0.0322715	0.152636	6.69359	6.60341	6.33579	6.12548	5.49662	7.14471	6.92922	6.41267	6.71713	6.78845	7.07154	6.8469	6.92079	7.11786	6.98823
ENSMUSG00000032000	Birc3	0.363017	6.73617	6.58261	0.0102979	0.0710759	6.4102	6.72783	6.43067	6.50229	6.41013	6.78532	6.90742	6.45261	6.77279	6.81349	6.82613	6.95258	6.43991	7.2348	7.03978
ENSMUSG00000024104	Washc2	0.362998	6.45886	3.91195	0.047944	0.194974	6.49249	6.3486	6.29602	6.17492	5.42692	6.5114	6.40323	6.11727	6.77279	6.69333	6.27526	6.14992	7.27904	6.3414	6.79614
ENSMUSG00000020029	Nudt4	0.362528	7.59764	5.5914	0.0180489	0.104971	7.43941	7.72211	7.27176	7.27065	6.44684	7.59338	7.70511	7.69584	7.73853	7.96537	7.79327	7.87037	7.51647	7.73506	7.64313
ENSMUSG00000036181	H1f2	0.3624	7.35193	5.53261	0.0186653	0.106613	6.82793	6.53521	7.0592	7.41766	6.7342	7.29783	7.32467	7.30816	7.37608	7.09088	7.89787	7.8019	7.38831	7.72904	7.73715
ENSMUSG00000033450	Tagap	0.362385	5.59422	2.40669	0.120818	0.336511	4.64183	5.34482	4.74963	4.8536	5.4015	6.27868	5.35783	5.59206	5.95465	5.22678	6.0762	5.83709	5.60519	5.56816	6.20646
ENSMUSG00000030733	Sh2b1	0.36156	5.71277	4.75045	0.0292907	0.142988	5.29658	5.32899	5.24117	5.38729	5.71876	5.46334	5.6215	5.45082	5.73858	5.95515	5.63566	5.27909	6.46113	6.19746	6.17644
ENSMUSG00000040506	Ambra1	0.361504	5.2768	2.7316	0.0983806	0.299744	5.57655	4.97952	4.46082	4.25226	4.65366	4.92635	5.49019	5.06067	5.41903	5.85135	5.50728	5.30775	5.71349	6.02971	4.5782
ENSMUSG00000029422	Rsrc2	0.361441	7.47047	5.00212	0.0253163	0.130649	6.93584	7.47752	6.90028	7.20018	8.05142	7.14657	7.21249	7.24186	7.48945	7.44831	7.47298	7.92261	7.85625	7.58248	7.55816
ENSMUSG00000025145	Lrrc45	0.361369	5.52378	3.09141	0.0787065	0.26189	4.957	5.07987	4.93368	4.22504	5.31335	5.7821	5.24504	5.7331	5.72752	6.10789	5.43326	5.23615	6.20479	5.57355	6.04108
ENSMUSG00000005233	Spc25	0.361263	4.99966	3.25731	0.0711057	0.245916	4.89361	5.34875	5.26425	4.93144	4.1774	4.49869	4.67422	4.66688	4.66764	5.91691	5.057	4.97541	5.3333	4.58073	5.08856
ENSMUSG00000027981	Rnpc3	0.360584	4.66399	3.16333	0.0753094	0.25547	4.3694	4.63469	4.34433	4.6435	4.3063	5.18748	4.18762	3.92146	4.72917	4.6272	4.97242	4.80032	4.48365	5.02317	5.10754
ENSMUSG00000027427	Polr3f	0.360349	4.41983	1.40756	0.235462	0.491619	4.26001	4.75507	4.26414	4.45721	1.42594	4.73822	4.75272	4.45474	2.46983	4.67028	4.93119	5.02404	3.57933	4.92251	4.25551
ENSMUSG00000032519	Slc25a38	0.359958	5.16276	3.64147	0.0563571	0.21443	4.85651	4.87166	5.23417	5.47271	4.03585	4.9089	4.66776	4.80259	5.2348	5.12723	5.29848	5.59209	5.62224	5.59846	5.29927
ENSMUSG00000031508	Ankrd10	0.359936	6.75568	4.21769	0.0400045	0.175109	6.62567	6.67872	6.16231	6.3801	5.98724	7.27588	6.86635	6.55925	6.7251	7.17492	6.82211	6.36657	6.87489	6.94347	7.219
ENSMUSG00000028423	Nfx1	0.359817	6.70716	5.33464	0.0209056	0.115415	6.80264	7.05996	6.50038	6.67818	5.47241	6.59926	6.61135	6.62814	6.35366	6.88228	7.06338	6.94207	6.59577	6.78203	6.9997
ENSMUSG00000032298	Neil1	0.359494	4.9571	2.79566	0.0945196	0.292543	3.70115	4.18066	4.86285	4.72995	5.12424	4.935	4.68387	4.28392	5.36904	5.72083	5.10546	4.99723	5.41821	5.14892	4.90276
ENSMUSG00000018209	Stk4	0.359444	7.47191	6.1646	0.0130332	0.0841314	7.24719	7.39678	7.19634	6.62277	7.74649	7.72429	7.12902	7.05247	7.5223	7.48346	7.83139	7.52844	8.04795	7.4278	7.54211
ENSMUSG00000031934	Panx1	0.359138	6.71106	5.68246	0.0171353	0.101445	6.28046	6.72708	6.15368	6.27343	6.06757	6.79565	6.77827	6.92847	6.73065	6.94721	6.6321	6.53917	7.00988	7.13438	7.11263
ENSMUSG00000023951	Vegfa	0.359006	8.11698	6.87783	0.00872717	0.0632918	7.65545	8.0662	7.19394	7.86795	8.20995	8.04439	8.20076	7.62228	8.09377	8.38886	8.06954	8.63253	8.5673	8.50039	7.95419
ENSMUSG00000003435	Supt5	0.35865	7.46225	7.85981	0.00505457	0.0425197	7.27881	7.47258	6.98471	7.11254	6.70765	7.44435	7.52717	7.34803	7.62086	7.60362	7.75918	7.69081	7.81069	7.7063	7.43631
ENSMUSG00000056167	Cnot10	0.358604	6.07064	2.47747	0.115488	0.328646	6.17777	6.35448	5.5519	6.34049	4.2409	5.66048	6.3324	6.13959	5.50116	6.7982	6.11879	6.47453	5.84683	6.21482	5.87241
ENSMUSG00000021134	Srsf5	0.35858	9.3772	9.51865	0.00203394	0.0236011	9.12048	9.3302	8.88307	9.16465	9.7313	9.38183	9.22807	9.02304	9.26468	9.50299	9.47148	9.58695	9.71395	9.65444	9.29064
ENSMUSG00000049764	Zfp280b	0.358255	3.34642	1.42022	0.233367	0.489703	3.28623	3.23751	2.4722	3.04481	3.41999	3.51013	3.03055	3.06626	3.45424	3.95765	3.47415	2.20583	3.97119	3.85919	3.0989
ENSMUSG00000025019	Lcor	0.358036	4.18376	2.49795	0.113995	0.32585	4.41723	3.74661	3.92488	3.83873	4.24567	3.37259	4.07481	3.85489	3.89391	4.6199	4.44563	3.76574	4.73778	4.16571	4.81888
ENSMUSG00000031546	Gins4	0.357796	6.28556	5.41543	0.0199596	0.111673	5.95152	5.9052	6.54537	6.15222	5.4079	6.31226	6.06591	6.35462	6.2981	6.64195	6.39815	6.26568	6.35744	6.44213	6.70406
ENSMUSG00000039509	Nup133	0.357653	5.65267	3.07341	0.0795825	0.263796	6.04708	5.58032	5.68958	5.75077	4.45789	5.88982	5.17835	5.47688	4.69387	5.97533	5.23212	6.05429	6.03122	5.82186	5.86685
ENSMUSG00000021668	Polk	0.357621	5.21293	3.82686	0.0504372	0.201098	4.95969	5.60518	4.5424	5.54786	4.65007	5.085	4.84734	4.97966	4.72282	5.14769	5.61907	5.54101	5.15988	5.37372	5.70804
ENSMUSG00000034438	Gbp8	0.357316	6.58912	3.8661	0.049271	0.198265	6.00597	6.44262	6.04457	6.489	5.75434	6.98939	6.69643	6.40105	6.39221	6.34791	6.71252	6.96992	7.17501	6.56364	7.05575
ENSMUSG00000042625	Safb2	0.357283	6.27112	5.34413	0.0207921	0.115054	6.09809	6.11935	5.81683	5.82969	6.62675	5.9607	5.7903	5.85592	6.34437	6.68548	6.56051	6.57225	6.21606	6.50463	6.55475
ENSMUSG00000042737	Dpm3	0.357148	5.10493	4.76565	0.0290331	0.142165	4.56607	4.74616	4.82919	5.22273	4.93636	4.85219	4.91444	5.10431	5.27227	5.39886	5.34183	5.14625	5.52282	5.19397	5.18999
ENSMUSG00000000916	Nsun5	0.357141	5.08053	4.09472	0.0430174	0.182215	4.47109	5.13326	5.22714	4.90023	4.7203	4.67079	4.49584	5.17195	4.80934	5.79893	5.0975	5.27016	5.24553	5.04404	5.49395
ENSMUSG00000071451	Psmg4	0.357132	5.34782	3.48074	0.0620871	0.227724	4.94073	4.78439	5.35737	5.73638	5.08485	4.57444	5.16003	5.5818	5.14497	5.81662	5.30541	5.3337	5.81422	5.16806	5.72964
ENSMUSG00000116138	C030006K11Rik	0.356785	3.48264	1.8122	0.178245	0.419041	2.35375	3.02799	2.79744	3.20198	3.88501	3.08206	3.45542	2.87794	3.72614	3.98065	3.77644	3.84006	4.00625	3.74273	3.35859
ENSMUSG00000046897	Zfp740	0.356659	6.12462	4.07015	0.0436475	0.183665	5.66504	5.66944	5.71494	5.65373	6.13598	6.46139	5.75412	5.9612	6.11004	6.30642	6.0169	6.03069	6.97417	6.60109	6.05092
ENSMUSG00000028476	Reck	0.356622	3.89247	2.11603	0.145764	0.374602	2.99204	4.2112	3.66526	3.77759	3.39444	4.02404	3.26287	3.35024	4.17098	3.44036	4.12358	4.39865	4.25977	4.05182	4.33416
ENSMUSG00000049401	Ogfr	0.35643	7.41485	6.78573	0.00918895	0.0655483	6.98096	7.02907	6.98401	7.23812	7.10027	7.41889	7.33797	7.35808	7.41848	7.77786	7.32507	7.22928	8.21901	7.80628	7.3949
ENSMUSG00000042790	Rnf214	0.356368	4.61793	2.04919	0.152287	0.383844	4.48611	4.27042	4.03099	4.07558	3.1819	4.95781	4.17855	4.66364	5.24592	4.86208	4.60768	4.61518	5.60137	4.03628	4.85583
ENSMUSG00000050357	Carmil2	0.356166	5.22839	2.08688	0.14857	0.378865	4.83906	4.79595	4.38702	5.56244	4.94225	5.59286	4.065	4.74555	5.30455	5.45126	5.37735	5.84011	6.12991	4.53723	5.31772
ENSMUSG00000033488	Cryzl2	0.355812	4.20497	2.1218	0.145216	0.374099	4.64852	3.88295	3.46462	4.06538	3.86654	3.94632	3.5499	3.66718	4.70358	4.11665	4.19001	4.3863	5.10432	4.35298	4.10781
ENSMUSG00000035024	Ncapd3	0.355808	5.50008	2.62327	0.105307	0.310378	5.77465	5.24502	4.90165	5.87855	4.40342	5.16069	4.91717	5.52048	5.5342	6.15035	5.68256	5.88908	6.12593	4.94488	5.16303
ENSMUSG00000015312	Gadd45b	0.355489	7.4448	6.99974	0.00815213	0.0604028	6.56858	7.1573	6.73743	7.33307	7.17157	7.45942	7.37319	7.41117	7.48288	7.43276	7.56442	7.593	7.85945	7.98824	7.8545
ENSMUSG00000031921	Terf2	0.355445	4.7755	3.11255	0.0776913	0.259958	4.71699	4.64751	4.11973	4.15465	4.9771	4.6604	4.52118	4.69252	4.70035	5.34449	5.04601	4.41495	5.45886	4.96143	4.49776
ENSMUSG00000006127	Inpp5k	0.35483	6.58192	7.55052	0.00599927	0.048465	5.98496	6.25328	6.35312	6.44741	6.22805	6.68208	6.66755	6.4088	6.62216	6.91921	6.77461	6.73367	6.73032	6.77736	6.81719
ENSMUSG00000049106	Dcaf5	0.354594	6.36003	5.50332	0.0189804	0.10777	5.8808	6.01191	6.15245	5.95233	5.81177	6.66138	6.17597	6.45636	6.3423	6.51773	6.76039	6.56314	6.40858	6.88755	6.3043
ENSMUSG00000055334	Snupn	0.354449	3.71065	1.63614	0.200856	0.449881	3.78859	3.67953	4.12478	2.55525	-3.06941	3.51783	3.64517	4.2584	3.35088	4.33762	3.89147	3.3986	3.84127	4.0672	4.02538
ENSMUSG00000038024	Dennd4c	0.354395	5.02224	2.98554	0.0840113	0.272716	4.88229	4.70689	4.23639	5.1377	4.49442	5.65176	4.80081	4.54549	4.25706	5.46356	5.14206	5.71403	5.30307	4.90551	5.05718
ENSMUSG00000040459	Arglu1	0.354143	6.14679	3.44176	0.0635678	0.230943	5.97168	5.94209	6.07883	5.57686	6.50669	5.97195	5.81538	5.80098	6.13657	6.21603	6.17286	5.62924	6.82256	6.58249	6.36076
ENSMUSG00000014195	Dnajc7	0.354109	7.28051	9.47404	0.002084	0.0239497	7.13726	7.00748	7.29548	6.97497	6.88706	7.40495	7.24273	7.25644	7.24419	7.34796	7.2492	7.26962	7.68916	7.38499	7.59308
ENSMUSG00000031799	Tpm4	0.353945	9.25382	12.179	0.000483317	0.00838187	9.03014	9.11646	8.79645	9.04377	8.72212	9.32744	9.28041	9.19409	9.25481	9.5015	9.50611	9.47697	9.57342	9.32016	9.36239
ENSMUSG00000020910	Adprm	0.353915	4.72688	2.50153	0.113736	0.325499	4.27306	4.46402	4.03636	4.7931	5.4079	3.99676	4.05512	4.61083	4.76673	5.31765	4.73294	4.83708	4.95077	4.90551	4.86143
ENSMUSG00000025163	Cd7	0.353784	8.72853	2.53098	0.111631	0.321879	7.44663	8.31423	7.3072	8.4501	8.52503	8.97847	8.93188	8.74853	9.09653	8.87583	8.25163	8.87295	9.22167	9.26247	9.15111
ENSMUSG00000079298	Klrb1b	0.353684	7.20996	6.97972	0.00824384	0.0608468	7.06404	7.05817	7.28593	6.95854	7.27554	7.21741	6.91153	6.89365	7.07676	7.26667	7.45283	6.88104	7.55201	7.49519	7.49289
ENSMUSG00000027878	Notch2	0.353381	4.93201	2.10747	0.146581	0.375494	4.61132	5.41585	5.00394	3.4257	4.25517	5.28766	4.13231	4.49901	4.80934	5.49185	5.17018	4.45097	5.86445	5.26236	4.46869
ENSMUSG00000027650	Tti1	0.353341	5.10885	1.35549	0.244321	0.502878	4.89642	5.56182	4.91338	3.88003	1.12821	5.60375	4.80081	5.33551	5.34027	5.38385	5.6375	5.10916	4.00625	5.74427	5.33594
ENSMUSG00000048546	Tob2	0.353208	7.35168	5.23596	0.0221246	0.119999	7.00789	7.0364	6.66815	6.95094	7.03356	7.64744	7.40465	7.02119	7.63107	7.10926	7.668	7.73611	7.72863	7.4985	7.55427
ENSMUSG00000074221	Zfp568	0.353174	3.44331	0.990572	0.319603	0.578147	3.642	2.88375	3.62303	2.75877	2.24903	3.5331	3.77722	3.00618	3.35088	3.77894	4.33255	0.397911	3.98883	3.01006	4.07444
ENSMUSG00000001632	Brpf1	0.353093	5.83815	3.2658	0.0707384	0.245088	6.01377	5.26596	5.57239	5.74918	4.28328	6.02827	5.50478	5.99508	5.9078	6.09346	6.00985	5.84313	6.19342	5.79748	6.33583
ENSMUSG00000025235	Bbs4	0.352938	3.16659	1.22054	0.269255	0.530913	2.84826	2.94734	3.39102	3.5769	-0.307498	3.46307	1.93776	3.12394	3.24843	3.3461	3.34554	3.98905	3.58708	2.97789	2.88457
ENSMUSG00000068742	Cry2	0.352619	4.42487	1.39437	0.237669	0.493965	3.15134	4.70383	3.88968	3.9973	3.89719	4.08747	4.19213	3.9799	5.15208	4.49766	3.87292	4.40274	5.87081	4.602	3.7872
ENSMUSG00000035696	Rnf38	0.352424	5.37637	2.82276	0.0929364	0.289704	5.28803	5.38556	5.32699	4.89448	3.90324	5.91043	5.03996	5.16967	4.91624	5.9273	5.34407	5.16806	6.05234	5.85176	5.19444
ENSMUSG00000057531	Dtnbp1	0.352343	7.00558	7.21651	0.0072236	0.0556327	6.64923	6.78189	6.48769	6.7047	6.8771	6.95861	6.97905	7.08491	7.12274	7.33519	6.95808	7.13954	7.00411	7.41684	7.2641
ENSMUSG00000008393	Carhsp1	0.352297	5.74144	4.48451	0.0342033	0.158178	5.41123	5.28249	4.96502	5.44545	5.60455	5.66048	5.64145	5.89648	5.66757	5.92582	6.32727	6.25214	5.67768	5.92812	5.84015
ENSMUSG00000031072	LTO1	0.352248	4.24189	2.26601	0.13224	0.354503	3.75177	4.27042	3.63015	3.96475	4.18238	3.94632	4.34994	3.46628	4.44637	4.3061	4.61886	4.90502	3.16908	4.90551	4.51918
ENSMUSG00000027655	Dhx35	0.35195	4.46623	2.13242	0.144212	0.372416	4.71381	4.35491	4.58336	4.11071	3.74377	4.9436	2.97924	4.52422	3.65449	4.34207	4.66629	4.52042	4.832	5.00466	4.74202
ENSMUSG00000035382	Pcsk7	0.351651	5.88796	3.49317	0.0616226	0.227152	5.61123	6.00819	6.07231	5.70553	4.87611	6.19595	5.43222	5.40502	5.87522	6.24244	6.13574	6.55672	5.86764	5.67404	5.88347
ENSMUSG00000019907	Ppp1r12a	0.351411	6.73555	4.50625	0.0337712	0.157396	6.62228	6.59516	6.11102	6.1144	7.03701	6.32438	6.59099	6.57398	6.87519	7.11641	6.80672	6.75224	6.56278	7.36128	6.98695
ENSMUSG00000038250	Usp38	0.351095	6.68016	4.08684	0.0432183	0.182742	6.76464	6.72254	6.31825	6.36564	5.42272	6.77171	6.69643	6.52219	6.91266	6.87309	6.70205	6.5558	6.85498	7.2399	6.79468
ENSMUSG00000059486	Kbtbd2	0.350794	6.06388	3.89708	0.0483701	0.19604	5.99288	6.30679	6.10975	5.43756	5.66812	5.7789	6.34158	5.8951	5.41707	6.53239	6.15122	5.67226	6.26273	6.25229	6.51532
ENSMUSG00000024511	Rab27b	0.350776	4.55456	1.97516	0.159901	0.394011	4.27739	4.38585	4.86588	4.52945	3.82889	3.38947	3.86465	4.74861	4.31312	4.58655	4.7735	4.72386	4.1595	5.31482	5.26376
ENSMUSG00000056941	Commd7	0.35063	7.43021	10.2121	0.00139521	0.0176671	7.05651	7.35098	7.05722	7.49043	7.30726	7.38983	7.47903	7.37104	7.25634	7.46064	7.47707	7.53638	7.8373	7.57846	7.60732
ENSMUSG00000029432	Nipsnap2	0.350539	4.84622	3.43837	0.0636987	0.231243	4.72017	4.13132	4.84765	4.81152	4.66439	4.32971	4.76186	5.00803	4.67095	5.31312	5.00401	4.64313	5.42902	4.87962	4.96132
ENSMUSG00000024287	Thoc1	0.350268	5.91197	2.406	0.120871	0.336561	6.24225	5.73247	6.32155	5.93704	3.65331	5.94509	5.54945	5.84453	5.51778	6.03148	6.0169	5.82951	6.57158	6.13438	5.81728
ENSMUSG00000029017	Pmpcb	0.350026	5.76475	4.55948	0.0327371	0.154228	5.60951	5.615	5.88841	5.68736	5.24352	5.62884	5.6757	5.64227	5.48811	6.10789	5.76533	5.36969	6.37207	6.16329	5.76743
ENSMUSG00000037400	Atp11b	0.349979	6.97384	2.59355	0.1073	0.314218	7.18351	7.05696	6.38401	7.10571	4.89748	7.36337	6.59866	6.74916	6.84844	7.33687	7.29868	7.28078	7.34958	6.9239	6.81286
ENSMUSG00000059939	9430015G10Rik	0.349974	4.79956	2.16626	0.141069	0.36757	3.6947	4.07549	4.8507	4.43758	5.50461	4.21604	4.77997	4.4052	4.90225	4.72919	4.8097	4.80032	4.92045	5.40026	5.31976
ENSMUSG00000006019	Dhx34	0.349882	5.08954	2.52878	0.111787	0.322136	4.63173	4.60213	4.34865	4.13528	4.71687	4.41048	5.38371	5.34363	5.41115	5.39459	4.97532	4.91651	6.03405	5.09744	5.578
ENSMUSG00000028619	Tceanc2	0.349234	4.69061	1.6031	0.205465	0.456361	4.36535	4.71301	5.22007	3.44155	5.25303	4.06138	4.27106	4.16073	4.32995	4.35533	4.59642	4.91078	5.80926	4.65384	4.60516
ENSMUSG00000030793	Pycard	0.349181	6.72867	4.66822	0.0307257	0.147069	6.38737	6.45635	6.48572	6.72022	5.79071	6.80904	6.80872	6.89779	6.81148	6.89444	6.94335	6.78082	6.59	7.0582	7.03854
ENSMUSG00000031834	Pik3r2	0.349035	3.92444	1.18423	0.276496	0.538206	4.1558	4.20688	2.40731	3.40967	-3.06941	4.56333	3.05058	3.53876	4.0992	4.5828	3.42407	3.30548	4.71676	4.86796	3.87289
ENSMUSG00000073968	Trim68	0.348967	3.65458	1.22266	0.26884	0.53075	2.7143	3.3594	3.31346	3.03439	4.45789	3.79619	3.60511	2.86672	3.5791	4.2023	3.23371	4.07876	3.41508	2.89989	4.57479
ENSMUSG00000045107	Saysd1	0.34893	4.45646	3.36182	0.0667243	0.238074	4.47862	3.8611	4.2457	4.48424	4.0739	4.2113	4.34994	4.46222	4.23042	4.67381	4.60019	4.95325	4.76533	4.66061	4.41638
ENSMUSG00000022014	Epsti1	0.348902	7.8935	6.89992	0.00861995	0.0629434	7.42682	7.46717	7.30052	7.5858	7.83621	7.70461	8.06951	7.85262	8.07363	8.1034	8.20235	7.90324	7.95827	8.23679	8.24008
ENSMUSG00000018820	Zfyve27	0.348812	5.6663	5.22544	0.0222588	0.120386	5.14388	5.62314	5.31599	5.21583	5.57453	5.83388	5.45306	5.37366	5.72116	5.99523	5.6575	5.91223	6.004	6.04532	5.72043
ENSMUSG00000040128	Pnrc1	0.348441	9.65218	6.25453	0.0123876	0.0810018	9.08437	9.41687	9.00971	9.27619	9.99501	9.70294	9.77943	9.3638	9.72676	9.59296	9.71554	9.81021	10.1027	9.99176	9.71466
ENSMUSG00000032244	Fem1b	0.348318	5.04456	1.64927	0.199059	0.447217	4.60788	5.52755	4.17924	4.79001	3.6243	5.03493	5.66437	4.38568	5.05677	4.57904	5.49722	5.01605	6.12859	5.13196	4.47966
ENSMUSG00000027009	Itga4	0.348241	6.30866	1.86599	0.171935	0.411278	6.48129	5.90253	6.21421	5.93143	6.74771	6.17785	5.7903	5.54356	6.22242	6.13377	7.23294	5.40888	7.29035	5.88684	6.11563
ENSMUSG00000064373	Selenop	0.347792	6.23033	4.70168	0.0301331	0.145249	5.67981	5.7943	5.93663	6.1144	5.81177	6.59108	6.31077	6.02819	6.2624	6.15162	6.56437	6.26118	6.40529	6.62206	6.47935
ENSMUSG00000090733	Rps27	0.347655	8.59576	8.15516	0.00429389	0.0385243	7.87647	7.96197	8.11679	8.51732	8.98683	8.32524	8.5085	8.32872	8.6097	8.84267	8.69247	8.86834	9.17476	8.84507	8.61706
ENSMUSG00000028071	Sh2d2a	0.347479	10.9388	11.0725	0.000876159	0.0127858	10.5957	10.8426	10.4364	10.6736	11.4083	10.8386	10.7394	10.6699	10.9592	11.1403	11.1072	10.9513	11.2566	11.1512	10.9649
ENSMUSG00000075327	Zbtb2	0.347267	4.80595	2.70351	0.100127	0.302467	3.97055	4.62176	3.88968	4.25675	5.21947	4.79633	4.88128	4.77285	4.66101	5.22196	4.63362	4.88175	4.92045	5.03104	5.44629
ENSMUSG00000069874	Irgm2	0.347204	3.79828	0.965204	0.325879	0.58475	2.53807	3.92567	2.7719	3.81458	4.99987	3.56316	2.41031	3.41329	3.39152	3.98634	4.42031	4.50527	3.47472	3.82944	3.49457
ENSMUSG00000019952	Poc1b	0.346707	4.21511	1.7178	0.189977	0.435084	4.00226	4.70689	3.2031	3.92584	4.10574	4.19219	3.97879	4.21482	3.35088	4.39439	4.64094	4.86107	2.51466	4.44216	4.88087
ENSMUSG00000046603	Tcaim	0.346534	2.64478	0.788485	0.374559	0.630388	2.66233	3.44266	3.27761	2.17385	-3.06941	2.09194	2.37897	2.17114	2.16692	2.86742	2.24227	3.34004	3.39757	2.60914	2.32748
ENSMUSG00000054892	Txk	0.346511	8.5563	10.7378	0.00104972	0.0143351	8.18465	8.37908	8.25256	8.51006	8.63161	8.51432	8.40948	8.22847	8.58385	8.93112	8.81754	8.70019	8.88835	8.58849	8.46485
ENSMUSG00000034640	Tiparp	0.346325	6.15733	3.20219	0.0735397	0.251337	5.53199	6.17575	5.18904	5.94401	6.54396	6.21383	6.4264	5.72691	5.93966	6.16674	6.13574	6.745	6.49547	6.12951	6.25727
ENSMUSG00000030056	Isy1	0.346308	6.54948	8.06648	0.00450915	0.0397844	6.30185	6.46814	6.18668	6.42266	6.4016	6.36868	6.52363	6.63807	6.47205	6.7345	6.62288	6.57316	6.6411	6.9012	6.80489
ENSMUSG00000033039	Micall1	0.346018	3.27583	0.842971	0.358548	0.614352	3.05386	3.21185	3.01992	0.511161	0.243441	3.73147	3.28839	1.89009	4.31312	3.74576	3.9037	3.46273	3.20977	3.22637	3.62543
ENSMUSG00000034175	Rhbdd3	0.345987	3.64596	1.37507	0.240942	0.497958	3.56625	3.72258	4.02559	3.51831	3.13124	3.58531	2.44098	3.19742	2.87709	3.24524	3.72911	4.48225	4.20045	4.1752	3.42818
ENSMUSG00000062006	Rpl34	0.345971	8.20468	12.4721	0.000413082	0.00736394	7.88571	7.82232	8.1228	8.22901	8.26474	7.83509	8.20746	8.13484	8.01111	8.54818	8.24384	8.40865	8.67383	8.27729	8.11495
ENSMUSG00000040681	Hmgn1	0.345945	5.3271	2.62183	0.105403	0.310564	5.24893	5.44	5.47087	4.9031	5.48658	5.2604	4.90072	4.85463	4.90506	6.47382	5.39478	4.84612	5.23571	5.36959	5.16303
ENSMUSG00000026851	BC005624	0.345934	6.36281	5.01596	0.0251147	0.129888	5.97701	6.14782	5.99161	6.17136	6.76443	6.28772	6.13318	6.11253	6.23028	6.49594	6.31129	6.355	7.06289	6.56905	6.38333
ENSMUSG00000030173	Klra5	0.345579	5.25203	2.46018	0.116765	0.330415	4.99951	4.8017	5.95519	5.14013	4.88225	4.42283	5.27727	5.08507	4.91624	5.26709	5.93286	4.97266	4.70968	5.59139	5.78669
ENSMUSG00000027678	Ncoa3	0.345521	6.40533	4.78898	0.0286424	0.140973	6.40921	5.86048	5.88096	5.79771	6.24721	6.80354	6.32933	6.33745	6.35468	6.29728	6.74603	6.7124	6.85899	6.29209	6.6107
ENSMUSG00000028277	Ube2j1	0.345267	7.00563	5.54614	0.0185215	0.106363	6.72876	6.6222	6.81374	7.06919	6.42071	7.19057	7.04978	6.96969	6.91406	7.05679	6.93667	7.21945	7.62621	7.26456	6.78144
ENSMUSG00000030744	Rps3	0.345002	10.348	9.35796	0.0022202	0.0248584	10.1085	9.96706	10.201	10.3703	9.76315	10.1908	10.4429	10.397	10.3782	10.7542	10.4209	10.4051	10.7169	10.4186	10.3766
ENSMUSG00000020653	Klf11	0.344928	4.60531	2.21465	0.136706	0.361516	4.49728	4.87166	4.59069	3.79003	3.58719	4.42283	4.52476	4.12821	4.9301	5.18531	5.0975	3.76574	5.15728	5.01527	4.22107
ENSMUSG00000032409	Atr	0.344829	4.54445	1.64365	0.199826	0.448624	4.08847	4.56207	4.65847	4.75871	2.92066	4.32971	4.37398	4.64734	4.17564	4.60517	5.1317	5.49383	5.07158	4.09246	3.38216
ENSMUSG00000036006	Ripor2	0.344221	6.62973	5.20874	0.0224737	0.121206	6.38537	6.59682	6.15368	5.9244	6.69462	6.86215	6.25469	6.27729	6.64166	6.81349	7.17734	6.33693	7.26463	6.92882	6.42269
ENSMUSG00000001166	Oas1c	0.343765	2.85738	0.678027	0.410267	0.658311	2.19819	1.93849	1.0506	2.40164	3.29668	2.05009	3.18348	3.35024	2.9978	3.07402	2.61386	2.38201	3.87959	2.52256	3.52312
ENSMUSG00000025888	Casp1	0.343497	6.02123	5.6123	0.0178348	0.104233	5.96231	6.01191	5.59624	5.96061	5.47647	6.05628	5.83861	5.91702	6.15557	5.96383	6.14736	6.42206	6.32886	6.07858	6.12265
ENSMUSG00000037108	Zcwpw1	0.343471	4.42873	1.97966	0.159426	0.393956	4.44441	4.00252	4.16949	3.07561	4.87303	4.38125	4.09423	4.34179	4.41912	4.65606	4.38148	4.3099	4.68825	4.24446	5.2972
ENSMUSG00000029763	Exoc4	0.343309	6.07084	3.06071	0.0802065	0.264856	5.80043	5.13781	5.37656	5.59824	6.16019	6.2443	6.2867	5.98604	6.21564	6.22448	6.36426	6.13401	6.9108	5.83987	5.8917
ENSMUSG00000048878	Hexim1	0.343144	4.59955	1.36499	0.242675	0.50035	3.39372	4.57219	3.73963	4.28777	5.5322	4.33843	4.56011	3.86056	4.44251	4.49367	3.93383	4.39454	5.36066	5.61773	4.40107
ENSMUSG00000020009	Ifngr1	0.342828	10.3059	10.3761	0.00127657	0.0164255	9.98416	10.1209	9.91752	10.1055	9.98897	10.4508	10.3906	10.0838	10.4731	10.2632	10.5867	10.3682	10.501	10.6001	10.4901
ENSMUSG00000054604	Cggbp1	0.342825	7.14754	7.81207	0.00518984	0.0431645	6.98955	7.07665	7.16969	7.21467	7.03218	7.08509	6.8755	6.83586	6.96071	7.3942	7.08704	7.3094	7.70615	6.99997	7.22607
ENSMUSG00000035725	Prkx	0.342684	6.29977	3.82656	0.0504464	0.201051	6.05718	6.54894	6.23305	6.05638	6.08764	5.88685	6.3856	5.90884	6.23921	6.05469	6.46158	5.97542	7.04474	6.27674	6.73109
ENSMUSG00000057691	Zfp746	0.342547	5.95306	4.6727	0.0306458	0.146833	5.87081	5.7082	5.02842	5.71534	5.91271	6.03096	5.92657	5.99894	5.95465	6.0301	6.0323	6.04647	6.02695	6.42134	6.19097
ENSMUSG00000020893	Per1	0.342421	5.9752	3.92094	0.0476883	0.194264	5.35505	5.43631	5.08656	5.42964	6.26141	5.93794	6.10114	5.50971	6.21564	6.32001	6.1779	6.14504	6.26756	6.44016	6.10623
ENSMUSG00000038332	Sesn1	0.342366	5.88929	2.54473	0.110663	0.32044	5.76852	5.55162	5.05249	4.94263	4.69262	6.52769	6.03609	5.83016	6.0209	5.93616	5.9103	5.89344	6.33692	6.44115	6.12148
ENSMUSG00000037486	Asxl2	0.342254	5.49438	4.15414	0.041533	0.178775	5.06852	5.54821	5.12238	5.26344	5.01112	5.87491	5.43983	5.13736	5.21682	6.02872	5.78199	5.49958	5.71172	5.17754	5.94807
ENSMUSG00000020474	Polm	0.342097	5.06344	2.3241	0.127384	0.346531	4.33662	5.14912	5.28019	4.47657	5.39936	4.02404	4.539	5.03082	4.77289	5.29029	4.82586	5.23156	5.95249	5.47133	4.98717
ENSMUSG00000049516	Spty2d1	0.34189	7.43698	4.59383	0.0320872	0.15214	7.23111	7.81239	6.8153	6.97361	6.91653	7.72304	7.33899	7.35055	7.31455	7.70593	7.55039	7.93891	7.84176	7.20731	7.23581
ENSMUSG00000020788	Atp2a3	0.34159	8.78189	5.67778	0.0171811	0.10159	8.63746	8.49666	8.24533	8.11346	7.89509	9.27533	8.76256	8.6662	8.86005	8.90843	9.15647	9.20371	8.92394	8.83743	9.01056
ENSMUSG00000008136	Fhl2	0.341275	7.25819	4.04132	0.0443991	0.185847	6.51464	7.05877	6.6393	7.17017	7.45103	7.06553	7.27925	6.99503	7.58845	7.53147	7.10105	7.63883	7.87178	7.28114	7.04656
ENSMUSG00000005899	Smpd4	0.341111	5.39457	1.59161	0.207096	0.458813	5.43853	5.83829	5.68958	4.64007	3.76386	5.1334	4.91444	5.3517	5.44629	5.78593	6.00133	6.05429	3.69131	5.16091	5.8115
ENSMUSG00000025723	Nmb	0.341109	3.64624	1.62276	0.202707	0.452862	2.44885	2.93694	3.03073	2.84474	3.83523	3.45508	3.61858	3.96945	3.88824	3.66996	3.99228	3.92788	3.64756	4.15616	4.09836
ENSMUSG00000000600	Krit1	0.341001	5.17269	2.71588	0.0993544	0.301273	5.17667	5.24923	5.06569	4.89448	5.21218	5.01059	4.61494	5.14667	4.7512	5.09597	4.9282	5.08389	6.17299	4.75857	5.63471
ENSMUSG00000017776	Crk	0.34099	5.57014	2.59327	0.107318	0.314177	6.02538	4.75211	5.49058	5.05252	5.65563	5.93363	4.87568	5.19904	5.24148	5.5137	5.69317	5.74499	6.24081	5.90976	5.3299
ENSMUSG00000045302	Preb	0.340478	7.22642	5.8406	0.0156605	0.0953068	7.40672	6.98745	7.52498	7.01724	6.58595	6.97827	7.07138	7.08733	6.8716	7.42649	7.3125	7.24532	7.75936	7.33241	7.37252
ENSMUSG00000037395	Rcor3	0.340314	3.66031	1.54537	0.21382	0.465734	3.31175	3.3199	3.6443	3.94264	2.84722	4.20177	2.6523	3.64108	3.25725	3.3637	3.58464	3.78468	4.23535	4.35298	3.65798
ENSMUSG00000025742	Prps2	0.339867	5.80286	3.88286	0.0487815	0.19704	5.62317	5.95504	5.82617	5.79925	4.77743	5.69652	5.71073	5.21683	5.94377	6.05605	5.68256	6.36237	6.23343	5.88972	5.60162
ENSMUSG00000052566	Hook2	0.339091	4.17844	1.53251	0.215736	0.467566	4.13211	4.20254	4.23639	2.79625	3.71654	3.56316	4.61157	3.55981	4.17564	3.90452	3.74959	4.56127	4.7273	3.95597	5.18999
ENSMUSG00000026429	Ube2t	0.339031	4.81274	2.16689	0.141011	0.36772	4.80351	4.42732	4.9622	5.2089	3.60957	4.78681	4.07969	4.91578	4.52883	4.66319	5.03493	4.49381	4.58378	5.08993	5.78816
ENSMUSG00000085492	Trmt61b	0.338714	3.88885	1.62735	0.202069	0.451965	3.80066	4.07074	2.67875	3.43365	3.63888	4.37702	4.16023	3.31765	3.23062	3.72548	3.68727	4.29677	4.64811	4.02057	4.06476
ENSMUSG00000062526	Mppe1	0.33857	5.59513	3.05014	0.0807304	0.266035	5.65343	5.48533	5.40176	5.52758	3.89111	5.94936	5.24721	5.49521	5.70028	5.52743	5.80988	5.74338	5.82571	5.98319	5.75695
ENSMUSG00000034936	Arl4d	0.338392	4.54674	1.68722	0.193967	0.440011	3.66859	3.74661	3.04146	4.11566	4.75083	4.78362	4.48484	4.3579	4.85072	4.3465	5.41201	3.98359	4.8674	5.10739	4.92165
ENSMUSG00000033106	Slc7a6os	0.33819	5.63868	4.62957	0.0314255	0.149744	5.30084	5.75485	5.46689	5.45133	5.7015	5.14587	5.74339	5.43191	5.37311	5.70365	5.58149	6.07111	5.50454	5.92812	6.0607
ENSMUSG00000030400	Ercc2	0.338181	2.55047	0.682631	0.408682	0.657422	2.28667	1.80755	1.60764	3.10577	2.95602	2.2847	1.87175	1.4831	2.57236	3.05247	2.75558	2.08877	3.23954	3.3572	1.96081
ENSMUSG00000027371	Fahd2a	0.338179	4.18564	2.35026	0.125263	0.343297	3.21586	4.03215	3.51168	4.3975	3.99676	4.46325	3.97355	4.33366	3.76377	4.36847	4.16989	4.71072	4.28855	4.51124	4.33416
ENSMUSG00000015880	Ncapg	0.338135	5.23366	1.09366	0.295662	0.556612	5.57655	5.40834	5.04451	5.674	4.41618	4.2943	4.76489	5.7003	4.22594	5.84039	5.63015	5.52233	-3.06941	4.7898	6.14234
ENSMUSG00000020955	Ap4s1	0.338053	5.26921	3.53779	0.0599854	0.223353	4.82435	5.30491	5.17936	5.26344	4.38624	5.34935	5.37381	4.73015	5.34027	5.23158	5.32601	5.36131	5.89752	5.63503	5.23599
ENSMUSG00000036873	2410004B18Rik	0.337818	4.84058	2.21954	0.136273	0.360671	4.96506	4.48916	4.23172	4.22961	5.38213	4.54084	4.72806	4.34584	4.91066	4.87748	4.59265	5.57224	4.13858	5.42434	5.1286
ENSMUSG00000030917	Tmem159	0.33761	4.75575	3.30228	0.0691838	0.242688	4.02301	4.75507	4.11466	4.40964	4.38624	4.75134	5.01978	4.98486	4.63755	4.97233	5.14979	4.68406	4.94476	4.85915	5.09333
ENSMUSG00000060601	Nr1h2	0.337386	7.17596	9.00032	0.00269933	0.0283651	6.65755	6.96138	6.75302	6.71778	7.11077	7.12217	7.05969	7.04938	7.29273	7.19841	7.41967	7.21131	7.67743	7.65635	7.29909
ENSMUSG00000041272	Tox	0.337306	5.67316	1.65251	0.198617	0.446434	4.63173	5.27837	4.25034	4.99996	6.61758	6.01609	5.31294	5.36172	5.43273	5.89891	5.14464	5.94206	6.24326	5.77269	6.26469
ENSMUSG00000045817	Zfp36l2	0.33713	8.82889	11.2901	0.000779211	0.0117656	8.33071	8.69975	8.10085	8.55197	8.75511	8.85669	8.73053	8.6002	8.87553	9.03382	8.88908	9.12274	9.3097	9.0921	9.0203
ENSMUSG00000020178	Adora2a	0.337023	6.25084	3.21477	0.0729766	0.249948	5.85643	6.18787	5.62863	5.82668	5.36907	6.56624	6.40809	5.81564	6.3639	6.16423	7.06542	5.77688	6.63551	6.57444	6.49745
ENSMUSG00000032046	Abhd12	0.337018	6.38613	4.5889	0.0321796	0.152427	6.18123	6.05705	5.93806	6.60792	5.92911	6.40441	6.19409	6.27941	6.43171	6.17798	6.24794	6.75224	6.82665	6.4568	6.86049
ENSMUSG00000068015	Lrch1	0.336627	5.7262	1.64081	0.200214	0.449285	5.24893	5.43815	5.38922	5.65713	3.61695	5.63946	5.64145	5.80833	6.18707	5.64187	5.54486	6.54659	6.39651	6.05178	5.27429
ENSMUSG00000074794	Arrdc3	0.336585	6.41282	4.34721	0.0370696	0.16637	6.27289	5.96532	6.11611	6.31812	6.08764	6.57825	6.37967	5.68441	6.79795	6.73957	6.55954	6.67904	6.41403	6.63502	6.51176
ENSMUSG00000034709	Ppp1r21	0.336547	3.95815	1.73242	0.188103	0.43255	4.37345	3.9204	2.75895	3.31817	2.63089	3.98014	4.23214	3.6607	4.25265	3.70491	4.49901	4.48611	4.01202	3.95597	4.19469
ENSMUSG00000029433	Diablo	0.33649	3.12566	1.35493	0.244418	0.502538	2.41784	3.01815	2.09346	3.32673	2.55605	3.2941	3.16523	3.31765	2.94418	3.24524	3.23371	3.08889	3.25906	3.44613	3.6961
ENSMUSG00000038507	Parp12	0.33626	3.62281	1.17686	0.277997	0.538936	3.85376	4.01742	3.6443	3.46501	1.42594	4.22547	3.48516	2.83253	2.45457	3.88637	3.81581	4.33582	2.62406	4.4578	3.03094
ENSMUSG00000048251	Bcl11b	0.336128	2.59998	0.556498	0.455675	0.69384	0.540322	2.57033	1.35584	2.88007	-3.06941	3.43895	1.98014	3.04651	2.4078	2.59673	2.33552	2.43093	2.82074	3.76176	3.0008
ENSMUSG00000007603	Dus3l	0.33583	5.76734	3.19704	0.0737717	0.251771	5.57127	5.48176	5.87047	4.88001	4.83554	5.75793	5.72482	5.61905	5.83307	6.50885	5.87656	6.21654	5.88658	5.87378	5.7327
ENSMUSG00000052760	A630001G21Rik	0.335774	4.64121	2.84049	0.0919159	0.289064	4.06865	5.23018	4.4079	4.72024	4.1774	4.41873	4.60482	3.87742	4.35482	4.80524	4.7157	5.12411	4.56822	4.8738	4.96653
ENSMUSG00000058318	Phf21a	0.335677	4.73131	1.9582	0.161706	0.396215	4.05359	3.60262	4.28687	4.61931	5.37561	4.61088	4.47376	4.14688	4.68409	4.41986	5.05151	4.56493	5.49017	5.21483	5.07657
ENSMUSG00000064339	mt-Rnr2	0.33563	10.2797	4.1966	0.0405052	0.176333	9.91826	9.8346	10.1128	10.007	11.4291	9.84498	9.86921	9.6412	10.2424	10.2631	10.2842	10.39	10.56	10.5435	10.2133
ENSMUSG00000044465	Fam160a2	0.335615	3.94101	1.07549	0.299709	0.559718	3.11313	4.18945	3.69954	1.94831	2.35879	4.30323	4.22775	3.79696	4.49939	4.56007	4.134	3.7336	4.48779	4.47327	2.89554
ENSMUSG00000037466	Tedc1	0.335474	4.21419	1.24545	0.264424	0.525391	3.91056	4.72515	4.26872	4.64692	2.87212	3.55571	3.11856	2.95412	4.37116	5.04505	4.64823	4.67394	3.03966	4.63677	4.29744
ENSMUSG00000062328	Rpl17	0.335452	8.11886	8.75685	0.00308441	0.0306615	7.87147	7.77455	8.11266	8.1961	7.62451	7.81258	8.3438	8.17916	8.12363	8.42809	8.12185	8.26091	8.2707	8.30186	8.11172
ENSMUSG00000030309	Caprin2	0.335022	1.98015	0.292015	0.588932	0.789614	1.28757	2.92646	1.66428	2.48049	-3.06941	1.98495	2.82501	0.776993	0.0727457	2.56665	0.467557	0.58243	-3.06941	2.91129	3.30204
ENSMUSG00000020143	Dock2	0.334538	8.61728	6.37507	0.0115734	0.0773691	8.63599	8.7394	8.38352	7.96266	8.13286	8.86256	8.1759	8.1882	8.47604	8.72629	9.02161	8.83408	9.15325	8.74186	8.6498
ENSMUSG00000024006	Stk38	0.33448	6.54367	2.86323	0.0906256	0.286796	6.44618	6.92762	6.45596	6.42266	4.56483	6.71677	6.34462	6.61395	6.42781	6.48994	6.56437	6.61609	6.86138	6.889	6.71802
ENSMUSG00000027615	Hps3	0.334435	4.69196	2.64612	0.103803	0.308414	5.21325	4.8385	4.36155	4.48424	3.52576	4.95498	4.33777	3.93227	4.43086	5.05321	4.89182	5.37387	4.57213	4.80516	4.54725
ENSMUSG00000042535	Gtpbp1	0.334276	7.37804	5.32194	0.0210586	0.115992	7.30447	7.11465	7.14192	6.85432	6.94467	7.49689	7.24327	7.21114	7.57969	7.11381	7.251	7.64921	8.10534	7.3456	7.76282
ENSMUSG00000064345	mt-Nd2	0.334204	7.32802	2.32848	0.127026	0.34605	6.66499	6.88359	6.85842	6.77443	8.56994	6.81608	6.92719	6.77939	7.41355	7.73158	7.44814	7.43111	7.5376	7.54133	7.11498
ENSMUSG00000057440	Mpp7	0.333904	4.88148	2.67401	0.101998	0.305517	4.4673	5.04154	4.9622	4.54421	5.08751	4.60728	4.44757	3.79104	4.47312	5.27642	4.96076	5.13645	5.6576	4.60552	5.18999
ENSMUSG00000045210	Vcpip1	0.333728	5.13636	3.15526	0.0756825	0.25592	5.48227	4.87983	4.79155	4.76502	4.71343	5.54658	4.87568	4.54549	5.02613	5.59978	5.46663	5.40072	4.8222	5.4043	5.11694
ENSMUSG00000020273	Papolg	0.333542	5.08039	2.16232	0.141431	0.368013	4.59754	4.59553	5.11985	5.24096	3.95659	5.2535	5.56519	5.15361	4.27019	5.32215	5.06791	4.69411	5.89907	5.45389	4.79274
ENSMUSG00000024891	Slc29a2	0.333361	2.51941	0.306805	0.579647	0.782868	2.38615	3.5144	-0.872532	0.570039	3.46977	1.28388	-0.31399	0.728236	3.23062	2.35412	1.89549	2.12885	3.69131	3.46946	2.26123
ENSMUSG00000026436	Elk4	0.333171	5.28106	2.18322	0.139522	0.365729	4.50098	4.87439	4.33563	4.91734	5.77099	5.37712	5.33147	5.00547	5.51042	5.38169	5.46457	5.35287	5.72054	5.8825	4.82463
ENSMUSG00000013160	Atp6v0d1	0.333016	6.10289	6.07165	0.0137369	0.0865153	5.88364	5.91716	5.71494	6.04215	5.80532	6.06024	5.97059	6.28363	6.00528	6.25428	5.9403	6.27464	6.50265	6.37061	6.2668
ENSMUSG00000032776	Mctp2	0.332777	6.12886	2.86933	0.0902827	0.286374	6.0932	6.50206	5.87797	5.61056	5.6699	6.21146	5.54416	5.96515	5.5251	6.54112	6.2115	5.94347	7.14844	6.33612	5.68769
ENSMUSG00000041219	Arhgap11a	0.332554	5.06626	2.20165	0.137863	0.363071	5.50642	4.87166	4.96783	5.49567	4.13689	5.07981	4.24088	4.39352	4.78819	5.57732	4.90405	5.3337	5.55278	4.32767	5.56776
ENSMUSG00000028270	Gbp2	0.332507	5.57233	2.27883	0.131151	0.353366	4.86515	5.49423	4.6758	5.46303	4.11098	6.07597	5.5246	5.9938	5.56117	5.67398	5.8594	5.69413	5.65944	5.88539	5.84723
ENSMUSG00000038342	Mlxip	0.33243	7.0588	4.18399	0.0408076	0.177006	6.72876	7.00748	6.58624	6.47463	7.53039	7.1577	6.77451	6.6463	7.21165	7.14469	7.27297	7.32997	7.56432	6.97438	6.93742
ENSMUSG00000023118	Sympk	0.331991	5.54911	4.97082	0.0257784	0.131896	5.38341	5.75781	5.3049	5.28337	5.16511	5.21378	4.96807	5.3253	5.59113	5.79731	5.8719	5.65349	6.00545	5.78203	5.69084
ENSMUSG00000044348	Slc25a53	0.331956	4.63546	2.57169	0.108791	0.316938	4.01785	4.43843	4.28235	4.27897	5.00269	4.91182	4.30063	4.47335	4.12834	4.45313	4.79335	5.04252	4.9834	4.87962	4.94822
ENSMUSG00000078920	Ifi47	0.331592	7.46205	4.44272	0.0350503	0.160544	6.94674	7.25215	7.00815	7.04992	6.99442	7.83778	7.76504	7.46471	7.48758	7.39527	7.46835	7.6262	7.44159	7.91578	7.77807
ENSMUSG00000061731	Ext1	0.331506	3.07727	0.84929	0.356753	0.612592	3.4561	3.03776	2.13413	2.35218	3.11046	3.60712	3.23689	1.39213	1.80726	3.3461	2.74201	3.63267	3.78179	3.62992	2.63275
ENSMUSG00000034987	Hrh2	0.331135	4.60813	1.67662	0.195374	0.441112	3.57331	4.62176	4.47672	4.18322	2.46079	4.81519	4.88128	4.50264	5.00271	4.68436	5.31689	4.35284	5.02104	4.07736	5.15621
ENSMUSG00000059323	Tonsl	0.33109	4.779	2.27196	0.131733	0.354038	4.72017	4.31127	5.10202	4.50325	3.17191	4.82143	4.48484	4.20148	4.91624	4.80846	5.44168	5.11416	4.31209	5.18929	5.24245
ENSMUSG00000002668	Dennd1c	0.331035	7.16174	5.5627	0.0183471	0.105805	6.99809	7.22888	6.69728	6.87271	6.3844	7.1063	7.42588	7.02624	7.06738	7.39901	7.09773	7.36027	7.57361	7.37576	7.36268
ENSMUSG00000020390	Ube2b	0.330631	7.51466	8.83039	0.00296255	0.0299477	7.19098	7.43194	7.11804	7.48039	7.40432	7.50078	7.61846	7.376	7.53822	7.55895	7.64405	7.67397	7.85865	7.69398	7.45727
ENSMUSG00000076486	Trbj1-4	0.330568	2.45855	0.985199	0.320919	0.579871	1.56736	1.78452	1.17276	1.83285	2.10944	2.00699	1.70488	1.07872	2.25763	3.15713	2.84709	3.28789	3.70561	2.84148	2.52394
ENSMUSG00000079563	Pglyrp2	0.330445	5.61592	2.82445	0.092839	0.289589	5.19736	5.62638	4.78837	4.63318	5.68929	5.90603	5.73723	5.39724	5.748	5.35992	5.6448	5.97817	5.58019	6.08363	6.0546
ENSMUSG00000072501	Phf20l1	0.330431	6.42671	4.732	0.0296064	0.14365	6.48129	6.50822	5.58895	6.23642	6.28362	6.14964	6.4892	6.51771	6.20428	6.5546	6.44494	6.63796	6.87013	6.75933	6.25515
ENSMUSG00000028362	Tnfsf8	0.330395	4.58439	1.08669	0.297206	0.556999	3.26024	5.13553	2.53429	4.52945	3.77711	4.02404	5.24721	4.3778	4.99218	4.64171	3.8287	4.67394	4.96272	5.27124	4.95871
ENSMUSG00000033624	Pdpr	0.330391	3.69306	0.485643	0.485877	0.716357	4.60788	3.48613	2.03022	-1.26547	4.14201	3.38947	1.65343	3.99544	4.12352	4.41986	3.81581	2.97256	3.37986	3.5299	4.58159
ENSMUSG00000028152	Tspan5	0.330158	5.00971	2.50409	0.113551	0.325165	4.88229	5.1126	4.75941	4.80234	3.93902	4.89123	4.84161	4.65389	5.05171	4.83078	5.73485	4.7941	5.87714	4.96417	5.03256
ENSMUSG00000047888	Tnrc6b	0.329927	5.74255	1.9759	0.159823	0.39402	5.0908	5.93557	5.07094	4.18792	6.59065	5.69143	5.47915	5.06558	5.53239	6.16548	5.82282	5.50339	6.44949	6.09367	5.75995
ENSMUSG00000019897	Ccdc59	0.329919	6.41941	3.48223	0.0620312	0.227868	6.13193	6.20639	6.15862	5.9838	7.01691	6.344	6.35674	6.08254	6.11611	6.58681	6.18544	6.54936	7.05872	6.63244	6.32776
ENSMUSG00000034354	Mtmr3	0.329904	6.61377	4.10179	0.0428378	0.182018	6.66003	6.67559	5.89877	6.29649	6.29172	7.08315	5.9006	6.13375	6.65424	6.88685	6.86419	6.62049	6.527	6.91614	7.09372
ENSMUSG00000003184	Irf3	0.329826	6.51256	4.64007	0.0312337	0.149053	6.02152	6.48431	6.22954	6.12671	5.53025	6.48514	6.74332	6.2889	6.6349	6.6942	6.8116	6.87442	6.66963	6.78125	6.70873
ENSMUSG00000021476	Habp4	0.329761	5.12443	2.54177	0.110871	0.320751	4.72968	5.18913	4.92212	5.06281	3.32401	5.12334	5.09161	4.81432	5.6307	5.30403	5.22726	5.43709	5.49223	5.37165	5.04984
ENSMUSG00000025147	Mob2	0.329578	6.64023	5.44097	0.0196698	0.110504	5.98629	6.52656	6.22366	6.28775	6.76858	6.63243	6.64714	6.73149	6.65005	6.84673	6.59297	6.92581	6.84372	6.73467	6.88339
ENSMUSG00000026809	Spaca9	0.329565	3.34441	1.46079	0.226805	0.481313	3.22484	2.86192	2.8594	2.28347	2.78304	3.123	3.87592	3.38997	3.3591	3.74576	3.95162	3.42299	3.33458	3.43037	3.59885
ENSMUSG00000032097	Ddx6	0.328896	6.05871	2.72843	0.0985762	0.300054	5.95693	6.27719	5.79797	5.86245	6.38548	5.61456	5.5066	5.77421	5.82715	5.38169	6.20904	6.76183	6.43241	6.41033	5.93617
ENSMUSG00000040297	Suco	0.328642	6.24972	3.31948	0.0684635	0.241134	6.54546	6.3535	5.75624	5.98109	6.06892	6.3919	5.60805	6.13141	6.13777	5.84196	6.31473	6.29019	7.00916	6.51308	6.19542
ENSMUSG00000002550	Uck1	0.328634	5.99746	5.03341	0.0248629	0.129214	5.76852	5.98691	5.51965	5.4804	5.39077	6.19955	5.69809	5.8545	5.97351	6.15288	6.31816	6.20135	6.03122	6.39315	6.4564
ENSMUSG00000008690	Ncaph2	0.328338	7.89137	5.41001	0.0200216	0.111824	7.97862	7.88963	7.90728	7.50888	6.82705	7.91522	7.64093	7.98886	7.77508	8.23835	8.10109	7.89237	8.08532	7.79824	8.29441
ENSMUSG00000042712	Tceal9	0.328235	6.37211	4.7612	0.0291083	0.142461	6.05466	5.8891	6.19391	6.36667	5.82936	6.08506	6.41776	6.28995	6.63828	6.62381	6.52234	6.46673	6.87726	6.61685	6.28983
ENSMUSG00000047423	AI837181	0.32803	4.25497	2.74894	0.0973187	0.297551	3.42525	3.55579	4.17437	4.14983	3.97394	4.04549	3.93098	4.06089	4.38733	4.6983	4.26778	4.32292	4.96272	4.7006	4.36604
ENSMUSG00000006920	Ezh1	0.327768	6.33511	3.2286	0.0723624	0.248824	6.47941	6.32286	5.18662	6.04864	5.59337	6.57457	6.3856	6.3795	6.45873	6.41383	6.63943	6.54195	6.58228	6.68238	6.00105
ENSMUSG00000043683	Fem1a	0.327739	4.67138	1.84194	0.174724	0.415251	4.94888	4.47844	4.36155	4.52945	-3.06941	4.84303	4.53546	4.53135	4.37116	4.68436	4.35053	5.06594	4.88006	5.17517	5.47031
ENSMUSG00000003228	Grk5	0.327557	3.79209	1.18358	0.276628	0.537916	3.88244	3.56933	3.63015	2.95929	0.243441	3.32951	3.90371	4.32958	3.67439	3.81777	4.08113	4.50146	2.85961	4.57357	4.09836
ENSMUSG00000020156	Pwwp3a	0.327377	6.39829	3.85601	0.0495681	0.199125	5.98629	6.16241	6.19271	5.84019	5.48456	6.44231	6.4003	6.26453	6.71953	6.63109	6.5873	6.15114	6.9108	6.30187	7.08477
ENSMUSG00000056459	Zbtb25	0.32735	6.02856	3.6817	0.0550126	0.211161	5.85643	6.04014	5.42449	6.24209	5.20974	6.21027	5.70284	5.98992	6.0605	5.95079	6.2115	5.9151	6.54599	5.9953	6.48933
ENSMUSG00000031812	Map1lc3b	0.327315	7.47213	6.48755	0.0108633	0.0739119	7.11508	7.22621	7.13505	7.35939	7.22207	7.54147	7.41579	7.15229	7.46776	7.50791	7.52834	7.78945	8.22398	7.51961	7.44519
ENSMUSG00000063108	Zfp26	0.327235	4.28316	1.25024	0.263507	0.525313	4.38952	3.56257	3.71972	4.23871	0.165024	4.85523	4.68707	3.95363	4.36301	4.22656	4.7735	4.99993	4.07943	4.79903	3.64505
ENSMUSG00000019856	Fam184a	0.32704	3.2629	0.841118	0.359077	0.614268	2.30374	3.3594	2.8594	2.78386	3.95659	3.18232	3.53576	2.60839	2.39187	4.05838	4.49497	3.08889	-3.06941	3.62992	2.79375
ENSMUSG00000067212	H2-T23	0.327022	8.95993	10.3322	0.00130732	0.0167536	8.46	8.72454	8.66254	8.6469	8.52675	8.92521	9.00954	8.78903	8.93412	9.12471	9.20438	9.15282	9.21887	9.45252	9.16165
ENSMUSG00000026972	Arrdc1	0.326668	7.2709	5.30684	0.0212418	0.116599	6.97231	7.25215	6.83085	6.89087	6.45304	7.25761	7.51821	7.19104	7.43801	7.46421	7.53179	7.28078	7.36823	7.63071	7.50815
ENSMUSG00000044906	4930503L19Rik	0.326401	4.61198	1.29708	0.254748	0.513736	4.42504	3.62872	4.51572	4.02387	5.5361	4.62164	4.29644	3.76106	4.23042	5.03959	3.88531	5.48999	4.19032	4.95594	4.85583
ENSMUSG00000026700	Tnfsf4	0.326279	5.11709	1.38949	0.238491	0.494815	4.95969	5.22805	4.74307	4.59825	-0.550497	5.11829	5.39355	5.3005	5.44436	4.99227	4.79664	5.73691	5.73455	5.19163	5.2403
ENSMUSG00000027951	Adar	0.326217	6.14767	3.34253	0.0675105	0.239185	6.08582	6.07733	5.58345	5.7186	5.41427	6.28208	6.12021	5.93324	6.51406	6.33347	5.9477	6.06466	6.0704	6.96961	6.37552
ENSMUSG00000054823	Nsd3	0.326017	6.68825	5.60574	0.0179017	0.104496	6.36823	6.56507	5.97071	6.15943	6.62034	6.79486	6.64632	6.47771	6.88162	6.9639	6.82613	6.76898	7.23722	6.77814	6.79175
ENSMUSG00000050957	Insl6	0.325652	3.78568	1.40909	0.235208	0.49141	2.52358	3.29568	2.96462	3.97023	3.5568	3.89406	3.70956	3.83776	4.17098	3.66287	4.10251	4.68742	3.49131	3.86506	3.84489
ENSMUSG00000004637	Wwox	0.325212	3.23881	0.973415	0.32383	0.58293	3.22484	2.48719	3.1346	3.19265	-3.06941	2.80851	3.47037	3.74276	3.40745	3.32828	3.17437	4.59386	2.85961	3.01006	2.99061
ENSMUSG00000017747	Ghdc	0.325192	3.28538	0.5709	0.449901	0.690099	4.16049	3.04747	2.35666	2.26577	3.69577	1.04913	2.42572	3.52455	2.77022	3.31928	2.65786	2.6256	4.61441	3.39018	3.81055
ENSMUSG00000073096	Lrrc61	0.325148	3.5196	1.0411	0.307565	0.567089	3.67516	3.43529	2.99805	2.7203	3.23084	3.38947	3.2968	3.10497	3.9494	2.80436	3.28137	4.01602	4.72028	2.98869	3.6961
ENSMUSG00000062421	Arf2	0.325102	4.99728	1.57809	0.209036	0.461296	4.05359	5.61173	4.9622	4.93704	2.02316	5.00786	4.79488	4.91306	5.30242	5.1298	5.53507	5.09658	4.78229	5.2579	5.20108
ENSMUSG00000027667	Zfp639	0.325058	5.18331	2.86882	0.0903112	0.286275	4.92703	5.36242	4.76266	5.40559	3.95659	5.39603	5.24069	4.96396	4.89379	5.02029	5.32145	5.17286	5.23571	5.6589	5.66705
ENSMUSG00000032599	Ip6k2	0.325033	2.46419	0.706337	0.400663	0.651638	2.99204	2.45838	2.7719	2.73324	2.17093	1.98495	1.60008	1.7009	1.94466	3.52885	2.83437	2.33138	2.37854	2.17062	1.96081
ENSMUSG00000028842	Ago3	0.324971	3.74616	1.18913	0.275506	0.5377	3.29478	3.46456	2.87147	3.41771	4.39915	3.23929	2.94755	2.83253	4.37116	3.73227	3.3897	4.09908	4.34899	4.2033	4.0599
ENSMUSG00000027953	Slc50a1	0.32488	6.79286	5.57594	0.0182089	0.105453	6.19616	6.37582	6.25627	6.50512	6.69636	6.95437	6.79988	6.66908	6.80247	6.99812	7.09573	6.95188	7.03416	7.06587	7.06184
ENSMUSG00000037876	Jmjd1c	0.324879	6.13375	1.42154	0.23315	0.489675	5.1859	5.87418	5.45891	5.66221	7.2912	5.54846	5.29206	5.49703	6.2981	6.40747	5.84994	6.32619	6.37431	6.05821	6.96305
ENSMUSG00000004040	Stat3	0.324715	9.61677	9.14851	0.00248921	0.0267443	9.53507	9.62656	9.25876	9.31072	9.7248	9.58781	9.29044	9.1729	9.64289	9.81345	9.62482	9.71209	10.2229	9.76532	9.61642
ENSMUSG00000039813	Tbc1d2	0.324656	2.67267	0.648907	0.420504	0.666691	3.00253	2.89455	2.11394	2.75877	-3.06941	1.57696	3.08011	2.20717	2.95507	3.33721	3.26249	3.65343	-3.06941	2.87681	2.42149
ENSMUSG00000086952	Gm12596	0.32439	3.85819	1.90031	0.168044	0.405006	3.62174	3.667	3.77863	3.34371	3.45337	3.91169	4.16023	3.55981	3.55784	3.44864	4.04293	4.03196	4.54853	4.24446	3.91659
ENSMUSG00000029587	Zfp12	0.324112	3.45206	0.920982	0.337217	0.595276	3.67516	3.50738	3.49616	3.24779	-1.01479	2.33784	3.46291	2.6218	4.25265	3.43204	4.27721	4.09402	1.73766	4.17992	3.11775
ENSMUSG00000029283	Cdc7	0.323992	4.8029	2.85852	0.0908911	0.287447	4.43669	4.92791	4.39122	4.79618	4.19724	4.78681	5.01469	4.11878	4.81233	5.17038	4.88258	5.50339	4.88948	4.39013	5.02759
ENSMUSG00000020069	Hnrnph3	0.323748	4.87793	3.48916	0.0617718	0.227439	4.50098	5.01952	5.08397	4.47272	4.61731	4.7448	4.8559	4.32139	4.75743	5.22437	4.94309	5.2107	5.20082	5.12218	4.6863
ENSMUSG00000022204	Ngdn	0.323732	7.01801	6.88111	0.00871112	0.0633193	6.79361	6.7577	6.61526	6.93213	7.11077	7.04171	7.10229	7.03567	6.82564	7.23294	7.14422	6.86333	7.28619	7.27232	7.06427
ENSMUSG00000006134	Crkl	0.323551	6.46269	3.44434	0.0634688	0.230846	6.17429	6.36519	5.91928	6.25336	6.17652	6.9024	6.26651	6.06424	6.66422	6.54788	6.1779	6.66973	7.19161	6.56725	6.41795
ENSMUSG00000024750	Zfand5	0.323505	7.24759	7.39183	0.00655208	0.051709	6.73899	7.10829	6.89954	7.31866	7.18468	7.24143	7.35367	7.22108	7.11305	7.34132	7.22077	7.4972	7.48678	7.46358	7.32009
ENSMUSG00000051469	Zfp24	0.323389	4.99303	2.72671	0.0986821	0.300281	4.77932	5.068	4.72322	4.51454	4.1724	5.2944	4.9199	4.72084	5.08181	5.73612	4.70874	5.07109	5.37191	5.28445	4.71133
ENSMUSG00000052087	Rgs14	0.322932	6.38215	1.9382	0.163864	0.399661	6.13907	5.76812	5.96368	6.11687	4.16738	6.82075	6.75023	6.33032	6.41801	6.20874	6.84291	6.47744	6.77082	6.78745	6.52682
ENSMUSG00000001016	Ilf2	0.322696	6.8261	6.26311	0.0123278	0.0806657	6.69925	6.7746	6.62064	6.94886	6.3571	6.39712	6.8797	6.77789	6.84186	7.04251	7.04969	6.8847	7.11134	7.12032	6.61899
ENSMUSG00000057982	Zfp809	0.322265	4.7777	2.28263	0.13083	0.352997	4.58713	4.625	4.51572	4.57687	4.92748	4.43914	5.0549	4.00571	4.62397	4.99792	5.07874	5.5373	3.76824	5.002	5.00246
ENSMUSG00000019960	Dusp6	0.321999	6.14707	3.11644	0.0775058	0.259791	5.8228	6.51611	5.83081	6.26899	5.31108	6.14964	6.09271	5.99122	5.85502	6.43999	5.98703	6.02406	6.10047	6.3809	6.82151
ENSMUSG00000005262	Ufd1	0.3219	6.67225	7.17374	0.00739786	0.056475	6.49342	6.49055	6.59538	6.58669	6.68412	6.66399	6.49103	6.39031	6.64586	6.92885	6.7854	6.99251	6.86138	6.60812	6.72111
ENSMUSG00000071528	Atp5md	0.321741	7.00934	6.55696	0.0104475	0.0720042	6.79134	6.57181	7.1155	7.06919	7.24727	6.53908	6.96395	6.90604	6.80999	7.33687	7.13517	7.13525	7.26584	7.04532	6.94206
ENSMUSG00000037351	Actr1b	0.32169	7.01891	4.55968	0.0327333	0.154286	6.94674	6.89439	6.9091	7.00995	6.01963	6.83237	7.07688	7.07884	6.84186	7.10926	6.96101	7.46869	7.37775	7.3477	6.92142
ENSMUSG00000021714	Cenpk	0.321481	3.97887	2.05017	0.15219	0.383801	3.89938	3.45	4.2081	4.18792	2.72955	4.02943	3.54285	4.30901	3.85957	4.36847	4.2391	3.89339	4.23535	3.79907	4.15875
ENSMUSG00000041417	Pik3r1	0.321421	8.04393	8.3822	0.00378913	0.0352511	7.72914	8.15921	7.85426	7.76737	7.58694	8.02528	7.84211	7.74683	8.31955	8.29708	8.51398	8.09819	8.30631	8.02741	8.04067
ENSMUSG00000040738	Ints8	0.321419	6.31334	2.70716	0.0998989	0.301968	6.24225	6.46633	5.9805	6.4415	5.00269	5.74978	6.55464	6.7175	5.73701	6.15415	6.6052	6.39252	6.59385	6.44311	6.70094
ENSMUSG00000022553	Maf1	0.32136	7.72181	4.3251	0.0375541	0.16768	7.32028	7.38583	7.22839	7.53544	6.63678	7.84812	7.82004	7.6181	7.94509	7.85574	7.91723	7.6979	8.06502	8.22969	8.00125
ENSMUSG00000021671	Poc5	0.321336	4.56137	1.3394	0.247139	0.505635	4.96238	4.82446	4.29137	3.54056	4.54174	4.2534	4.48852	3.93764	4.27454	3.84936	4.89489	4.48611	5.89596	4.25345	4.23409
ENSMUSG00000026395	Ptprc	0.321255	10.6303	10.212	0.00139533	0.0176453	10.4948	10.6459	10.2061	10.5223	10.4444	10.7577	10.4431	10.3999	10.6268	10.7306	10.8586	10.9425	10.8598	10.6745	10.6555
ENSMUSG00000036104	Rab3gap1	0.320811	5.70103	2.08754	0.148505	0.3788	5.38742	5.95375	5.56683	5.79771	3.42841	5.55969	5.66274	5.66349	5.68074	6.23169	5.59098	5.63621	6.27237	5.69729	5.9215
ENSMUSG00000061411	Nol4l	0.320581	3.74254	1.22104	0.269157	0.531048	3.18856	3.89912	3.28665	3.17379	2.87212	4.51031	2.92603	3.18844	3.35088	3.4893	2.98012	3.91648	4.80238	4.12711	4.41638
ENSMUSG00000033257	Ttll4	0.320563	3.71582	0.874521	0.349707	0.605817	3.63528	3.85558	3.88968	2.99196	1.39192	3.43895	4.19213	3.76711	3.47707	4.84338	4.134	3.64654	4.36709	3.17998	1.31308
ENSMUSG00000068264	Ap5s1	0.320535	4.27591	0.52432	0.469005	0.703617	3.42525	4.46039	4.51956	4.2066	-3.06941	4.44318	4.27532	4.1235	4.5068	4.38149	4.44144	3.9392	4.65549	5.02842	4.26822
ENSMUSG00000026277	Stk25	0.320502	6.22795	3.99073	0.0457512	0.189518	6.44522	6.20206	6.27911	6.16898	5.45603	5.68461	5.97059	5.96647	6.47773	6.69681	6.39599	6.14504	6.22849	6.15011	6.63706
ENSMUSG00000022313	Utp23	0.320392	4.13235	2.16103	0.14155	0.368121	4.51204	4.02726	4.02559	4.32243	3.40301	3.2941	3.97879	4.00571	3.93298	4.17763	4.03182	4.47838	4.67741	4.23542	4.24698
ENSMUSG00000063882	Uqcrh	0.320305	7.51682	8.21633	0.0041515	0.0374221	7.39034	7.13015	7.43069	7.47607	7.56945	7.19538	7.51326	7.54784	7.41503	7.91664	7.72684	7.68745	7.75336	7.46552	7.31857
ENSMUSG00000090877	Hspa1b	0.320254	5.83073	0.687307	0.407082	0.656612	3.25147	4.37432	4.00381	5.25673	5.50261	6.73751	5.17607	5.85023	6.79037	4.98376	5.14722	6.299	6.28313	6.30296	6.78071
ENSMUSG00000042842	Serpinb6b	0.320137	8.09195	8.3399	0.00387837	0.0358375	7.84949	7.77965	7.89069	7.76737	7.92514	7.99527	8.15755	8.08246	8.34123	8.05479	8.34261	8.29158	8.13006	8.30996	8.26037
ENSMUSG00000020719	Ddx5	0.320036	9.41186	8.34699	0.00386327	0.035767	9.17583	9.25746	8.89662	9.1147	9.25147	9.49142	9.41636	9.44395	9.53322	9.33453	9.42741	9.5122	9.68719	9.72893	9.65956
ENSMUSG00000030846	Tial1	0.319898	4.50293	2.63381	0.10461	0.309371	4.03328	4.38585	4.00929	4.23871	4.03585	4.52947	4.52476	4.42828	4.78209	4.88664	4.35499	4.52042	4.86103	4.99397	4.4833
ENSMUSG00000043411	Usp48	0.319876	6.93077	5.52764	0.0187184	0.106725	6.97697	7.03944	6.7133	6.27453	6.69462	7.22683	6.69166	6.6931	6.82786	6.92218	6.78292	7.06079	6.93981	7.19978	7.50502
ENSMUSG00000058773	H1f5	0.319734	3.43725	1.18377	0.276591	0.538062	3.24265	2.45838	3.0836	3.44941	2.96762	2.96308	2.96875	3.02648	3.81844	4.18755	3.33655	3.62568	2.94643	3.3572	4.57138
ENSMUSG00000062524	Ncr1	0.319329	9.36023	9.78938	0.00175523	0.0207956	9.23665	9.17837	9.21381	9.26912	8.8287	9.31507	9.33412	9.36977	9.31677	9.40544	9.71933	9.46123	9.35716	9.57969	9.60999
ENSMUSG00000006471	Ndor1	0.319313	3.45433	1.31019	0.25236	0.510858	3.26024	3.74064	3.50394	3.65376	2.70204	3.11287	2.54346	3.03653	3.08957	4.05297	3.7153	3.17756	4.20045	3.81737	3.10836
ENSMUSG00000068114	Ccdc134	0.319293	4.96436	3.2756	0.0703172	0.244514	4.50836	5.02198	4.56117	4.90881	4.43301	4.90597	5.08434	4.88831	4.63078	4.96946	4.79664	4.97815	5.51066	5.24218	5.50473
ENSMUSG00000032254	Kif23	0.319219	5.30373	2.11443	0.145917	0.374694	5.49904	5.33494	5.34009	5.02385	4.27863	5.11576	5.04496	4.97706	5.50487	5.83409	5.7603	6.04123	4.10662	4.9805	5.45743
ENSMUSG00000015748	Prpf3	0.318984	5.36644	2.84019	0.0919332	0.288834	5.25332	5.28043	5.52921	5.44937	4.03585	4.84914	5.31294	5.45082	5.33819	5.91989	5.73656	5.08389	5.70462	5.17754	5.54357
ENSMUSG00000046718	Bst2	0.318801	6.83332	6.20367	0.0127485	0.0827963	6.38236	6.53521	6.68536	6.62538	6.75191	6.65616	6.77451	6.8895	6.5513	6.94867	6.92471	6.77846	7.21803	7.4563	6.94206
ENSMUSG00000032763	Ilvbl	0.318741	5.97185	3.19935	0.0736676	0.251505	5.64509	5.98943	5.66724	5.96335	5.08751	5.87491	5.65949	5.88262	6.13059	6.21239	5.9027	5.84011	5.72581	6.87159	6.34085
ENSMUSG00000032733	Snx33	0.318484	2.99797	0.754566	0.385034	0.64003	2.6755	2.52936	1.17276	3.01333	-2.03277	3.49461	2.96875	3.04651	3.58612	2.56665	3.54614	2.70729	3.44946	3.3572	3.632
ENSMUSG00000078813	Leng1	0.318359	4.89992	2.53771	0.111156	0.321091	4.01267	4.86069	4.6016	4.54421	4.84186	4.49869	5.21652	4.79669	4.90506	4.6983	4.7601	5.35075	5.36292	4.8264	5.50473
ENSMUSG00000042029	Ncapg2	0.318328	5.10747	1.99952	0.157349	0.390537	4.52664	5.21734	5.84006	4.36462	4.92451	5.32104	4.10863	4.21924	5.03641	5.5886	5.22239	5.30775	5.4504	4.9112	5.36186
ENSMUSG00000044864	Ankrd50	0.318068	5.11586	0.771354	0.379799	0.63419	4.2817	4.96166	4.52721	3.75873	1.08627	6.38875	5.16693	5.03584	5.44629	5.27874	5.90422	4.49381	5.88971	4.8143	4.70511
ENSMUSG00000000555	Itga5	0.318064	4.82111	1.55753	0.212027	0.463728	4.23354	5.1935	4.18409	4.30087	3.40301	5.32104	4.18762	5.13736	4.7355	4.31065	5.01533	5.83709	5.07984	4.88541	4.77504
ENSMUSG00000073436	Eme2	0.317846	2.36106	0.287941	0.591543	0.790237	2.17983	1.8745	1.38983	-0.90321	3.80969	1.63473	2.85948	2.43694	-0.635519	2.80436	2.56848	3.42299	-2.01298	3.30628	0.610907
ENSMUSG00000054199	Gon4l	0.317659	3.78362	1.46796	0.225669	0.479646	3.75797	4.24111	2.97585	3.5552	4.08991	3.56316	3.69054	2.88907	3.12855	3.88637	4.21476	3.5758	3.62517	3.97783	4.53679
ENSMUSG00000029299	Abcg3	0.317657	4.43205	2.22131	0.136117	0.360657	4.1791	4.43474	4.27782	4.59116	3.07873	4.79317	4.49218	4.24112	3.67439	5.05863	4.51105	4.62922	4.76192	4.02583	4.69573
ENSMUSG00000053914	Kdm4d	0.317609	2.15372	0.359034	0.549043	0.761297	0.983134	1.8745	1.48723	2.84474	2.28655	2.21066	-1.52468	2.69974	2.16692	2.48857	2.56848	2.43093	2.94643	2.34894	-0.67567
ENSMUSG00000028911	Srsf4	0.317608	5.16666	3.74186	0.0530653	0.20726	5.16271	4.90674	5.02572	4.68071	5.12683	5.32104	4.85305	5.15822	4.91345	5.52352	5.25139	5.57224	5.42471	4.91404	5.33393
ENSMUSG00000029338	Antxr2	0.317298	4.93704	0.975954	0.3232	0.581905	4.78844	4.38585	4.74307	4.02387	0.856068	5.93075	4.9628	5.10431	4.18029	5.63826	5.40773	5.05558	5.50454	5.02054	4.17683
ENSMUSG00000037103	Dcaf15	0.317134	4.855	2.62923	0.104913	0.309882	4.35311	4.36659	4.64094	4.80234	3.82252	4.66733	4.95485	5.0582	4.61371	4.85588	4.76681	5.15356	4.70613	5.69399	5.397
ENSMUSG00000034274	Thoc5	0.317057	6.20395	2.64402	0.10394	0.308725	5.98232	6.05224	5.76598	6.07301	5.78416	6.44029	6.02853	6.08738	6.37408	5.92434	6.36647	5.39662	7.06567	6.22628	6.67414
ENSMUSG00000029428	Stx2	0.316986	4.0732	1.07338	0.300183	0.560166	4.33247	3.39023	3.97051	3.46501	3.93312	4.55961	4.01491	3.77313	2.89981	4.5828	4.8545	3.68065	-0.166631	4.6402	4.778
ENSMUSG00000056069	Otulinl	0.316925	7.1228	5.29863	0.0213422	0.117015	6.66582	7.05937	6.92946	6.67064	6.83578	7.19238	7.40319	7.29409	6.89157	7.21669	7.43292	7.28466	6.96973	7.47899	7.18254
ENSMUSG00000039801	Cplane1	0.316783	2.82979	0.843769	0.358321	0.614072	2.6755	2.45838	2.57916	3.04481	3.27818	2.0287	2.54346	2.6218	2.18552	3.53663	3.30922	3.43902	1.1645	3.11242	2.80542
ENSMUSG00000030060	Hmces	0.316677	6.16068	2.64067	0.104159	0.308992	5.56951	5.92508	5.75949	5.97429	6.78834	6.26503	5.62318	5.8316	6.11247	6.06549	6.23952	6.28133	6.51081	6.70876	6.10623
ENSMUSG00000002617	Zfp40	0.316488	2.19567	0.389003	0.532824	0.750658	2.28667	2.07761	2.24968	3.12554	-3.06941	2.56283	-0.795895	2.72481	1.22282	2.73841	2.52163	2.772	-3.06941	2.33206	2.61959
ENSMUSG00000026427	Eif2d	0.316446	6.62546	3.96189	0.0465413	0.191055	6.54725	6.60423	6.49454	6.49186	5.66278	6.32877	6.51735	6.91014	6.67742	6.59615	6.87743	7.16748	6.62708	6.47035	6.8964
ENSMUSG00000066900	Suds3	0.316424	6.70658	6.54608	0.0105116	0.0723937	6.36925	6.53779	6.39242	6.52479	6.30891	6.75145	6.70987	6.55051	6.59196	6.87616	6.93219	6.91511	7.21241	6.93022	6.68049
ENSMUSG00000000194	Gpr107	0.316369	5.53659	2.29781	0.129556	0.350747	5.53018	5.51537	5.31378	5.9838	4.14201	5.18748	5.19419	5.55933	5.12824	5.77939	5.86096	6.0013	5.68311	5.93372	5.27848
ENSMUSG00000097743	Gm16973	0.316311	2.53076	0.494965	0.481721	0.712753	2.37004	2.01962	2.51901	-0.266161	3.333	3.47102	1.45736	2.29349	1.48559	3.12652	2.56848	2.84601	2.16756	2.70399	2.69682
ENSMUSG00000002372	Ranbp3	0.316239	7.02617	7.44346	0.00636674	0.0506219	6.87078	6.93809	6.60173	6.67484	6.7867	7.13348	6.86494	6.91287	6.92932	7.1743	6.96831	7.42408	7.32606	7.30619	7.19313
ENSMUSG00000047098	Rnf31	0.316235	5.85124	2.99138	0.0837086	0.272103	5.78836	5.82847	5.44686	5.19494	4.81963	6.14344	5.86287	5.60224	5.98551	6.15035	5.88276	6.33372	5.97921	6.3809	5.56776
ENSMUSG00000039254	Pomt1	0.316225	4.02903	0.994325	0.318687	0.577256	4.61815	4.27042	3.39102	3.81458	-3.06941	3.20156	4.21449	3.6607	4.13314	4.06378	3.49855	4.62222	5.01531	4.56277	3.28547
ENSMUSG00000038872	Zfhx3	0.315758	2.75656	0.599263	0.438859	0.681681	1.98203	2.35275	2.74589	1.35229	4.05771	2.40578	2.51491	2.42168	2.18552	2.86742	2.93315	1.69383	3.02833	2.71704	3.65798
ENSMUSG00000022422	Dscc1	0.315716	3.9003	1.24146	0.265191	0.526477	3.10342	3.64159	3.97611	3.35212	3.03531	3.44704	3.984	4.27546	4.37522	4.00329	3.85414	3.53909	3.21976	3.84141	5.17207
ENSMUSG00000035168	Tanc1	0.315454	4.37283	1.16015	0.281434	0.542632	3.87104	4.40107	3.27761	3.46501	-3.06941	4.9089	4.07481	4.43209	5.07684	4.93455	5.10811	4.48611	4.57213	3.3149	4.9403
ENSMUSG00000022377	Asap1	0.315447	4.87824	1.77546	0.182708	0.425253	5.29018	4.3392	4.05766	4.03958	5.39722	4.89714	3.74071	4.53135	4.9301	4.81487	5.36413	4.89343	5.72931	4.72342	4.96912
ENSMUSG00000046836	Brox	0.315353	4.96925	1.39303	0.237894	0.494112	4.59754	5.25133	4.63387	5.06537	1.39192	5.32762	4.78595	5.31089	4.62397	4.78578	4.74658	5.40888	5.54485	5.45389	4.76012
ENSMUSG00000018001	Cyth3	0.315136	4.88691	1.29084	0.255893	0.515501	4.09339	4.98458	4.77878	4.64007	2.83461	5.47129	5.20986	4.2584	4.82722	4.94043	4.41177	5.13153	6.05792	4.87671	4.56452
ENSMUSG00000020817	Rabep1	0.315079	6.09892	4.55767	0.0327716	0.154164	5.9955	5.77105	6.09952	5.82969	6.20619	6.00381	5.55996	6.00023	5.83601	6.27652	6.48924	6.37388	6.06487	6.10613	6.52153
ENSMUSG00000029148	Nrbp1	0.315078	8.30787	8.40262	0.00374681	0.0349593	7.91966	8.12008	8.08051	8.13373	7.95894	8.31562	8.33566	8.38362	8.46466	8.46729	8.42156	8.17707	8.44589	8.65274	8.51724
ENSMUSG00000029455	Aldh2	0.31504	4.39101	1.22084	0.269197	0.531016	4.63173	4.23688	3.61586	3.7962	1.67262	4.68453	4.41318	4.64077	4.2438	4.7923	5.30771	3.13882	4.98926	4.56638	4.26822
ENSMUSG00000032998	Foxj3	0.314795	5.23345	3.89022	0.0485681	0.196593	5.36727	4.96679	5.24813	4.90023	4.75418	5.41264	4.94151	4.90211	4.79729	5.4347	5.45421	5.48999	5.69748	5.17281	5.52074
ENSMUSG00000027346	Gpcpd1	0.314775	5.50568	3.13924	0.0764293	0.257083	5.23787	5.24923	5.15979	5.60177	5.86854	5.38556	5.36584	4.87996	5.21456	5.75625	5.52124	5.98501	5.54684	5.71203	5.67025
ENSMUSG00000022387	Brd1	0.314513	6.03931	4.20913	0.0402069	0.175593	5.56421	6.02056	5.71996	5.72185	5.50261	6.08636	5.89784	6.22882	6.07803	6.43792	6.32272	5.6152	6.52196	6.21367	6.15949
ENSMUSG00000029466	Anapc7	0.314472	5.72149	2.53792	0.111141	0.321145	5.39142	5.47458	5.22478	5.88	4.58379	5.62172	5.706	5.80098	6.03892	5.7157	5.72626	5.29239	6.43991	5.97098	6.07884
ENSMUSG00000025612	Bach1	0.314166	2.41292	0.569327	0.450527	0.690726	3.00253	2.69906	3.10422	1.38545	0.752612	1.89325	2.13821	1.4831	2.48493	2.52031	3.3722	2.36533	3.01691	2.03124	1.37705
ENSMUSG00000022710	Usp7	0.313962	6.71254	4.18094	0.0408809	0.177163	6.9331	6.67716	6.73247	6.08063	6.25551	6.91338	6.01458	6.56534	6.66339	6.87002	7.12802	6.75224	6.8348	6.5573	7.16962
ENSMUSG00000026273	Mterf4	0.313818	3.8357	1.54456	0.21394	0.465677	3.58033	3.69196	3.54976	3.19265	3.69577	4.49479	3.52864	3.83776	3.20349	4.40293	3.93979	4.56127	3.38874	3.48481	4.01034
ENSMUSG00000049502	Dtx3l	0.313754	6.13483	2.76303	0.0964653	0.295887	6.10906	5.95633	5.56683	5.86832	4.76086	6.55413	6.34968	6.28258	6.03764	6.20752	5.99563	6.26005	6.36759	6.34771	6.5321
ENSMUSG00000036817	Sun1	0.313474	5.36007	1.64037	0.200274	0.449104	5.80193	5.22164	4.65847	5.10074	4.07926	5.18989	5.29835	5.3416	5.62901	5.45742	6.01831	5.57949	5.75015	5.75064	4.03533
ENSMUSG00000039770	Ypel5	0.31341	6.52872	4.70564	0.0300638	0.145061	6.08335	6.16241	6.18426	6.32455	6.53911	6.74982	6.79617	6.39423	6.26896	6.44723	6.66571	6.77373	6.70653	6.72662	6.79614
ENSMUSG00000003458	Ncstn	0.313272	6.9778	4.28909	0.0383576	0.170314	6.93857	6.99248	6.8795	6.84913	6.1939	7.23035	6.72708	6.79501	7.02152	7.0184	7.1685	7.19547	7.5331	6.9662	6.74251
ENSMUSG00000026790	Odf2	0.312945	6.85737	4.13969	0.0418889	0.17966	6.90821	6.49055	6.58624	6.83044	7.09036	6.77412	6.57638	6.78982	6.34747	6.80385	6.97847	6.8219	7.5341	6.93721	6.99206
ENSMUSG00000021245	Mlh3	0.312781	2.37354	0.158198	0.690821	0.855196	-3.06941	2.41406	3.15451	3.48044	-3.06941	1.24731	3.01025	2.64825	-0.635519	1.28019	1.76748	2.0051	3.60244	3.66402	-3.06941
ENSMUSG00000052748	Swt1	0.312719	4.60718	1.81549	0.177851	0.418836	4.37345	4.51037	3.87776	4.63318	4.93636	4.2113	4.35398	4.11405	4.71002	4.81807	4.96952	5.26791	3.51586	4.80821	4.99738
ENSMUSG00000057375	Yipf1	0.31249	6.38053	5.08706	0.024105	0.12672	6.17081	6.1205	6.15739	6.31275	5.89763	6.6137	6.38363	5.94262	6.54681	6.39469	6.5634	6.55304	6.5996	6.72904	6.4189
ENSMUSG00000063511	Snrnp70	0.312272	7.39232	9.32414	0.00226154	0.0251741	7.41312	7.25372	7.43069	7.15161	7.35164	7.17118	7.09507	7.28937	7.42044	7.48245	7.42233	7.56543	7.6309	7.48234	7.59645
ENSMUSG00000025507	Pidd1	0.312265	4.22223	1.41346	0.234483	0.490647	4.58014	3.46456	4.42439	3.38528	3.63888	3.70475	3.95242	3.80286	4.35892	4.04753	4.19001	4.52042	5.42471	3.99936	4.39336
ENSMUSG00000038506	Dcun1d2	0.312093	5.09042	1.92149	0.165693	0.402175	4.94888	4.57555	5.13746	5.10572	5.0306	5.06676	4.76186	5.51331	3.87684	5.14515	4.97532	5.40277	5.81422	4.46168	5.51008
ENSMUSG00000041560	Nop53	0.312012	8.65328	8.48633	0.00357825	0.0338819	8.12109	8.38148	8.00919	8.32107	8.62636	8.69871	8.64008	8.67064	8.75165	8.846	8.64612	8.90162	9.00021	8.97267	8.80846
ENSMUSG00000005125	Ndrg1	0.31196	4.90124	1.80223	0.179443	0.420929	5.12481	5.29068	3.95357	4.51454	3.16185	5.23728	4.137	4.73633	5.17786	5.27642	5.03493	4.69411	4.67378	5.25118	5.57459
ENSMUSG00000001767	Crnkl1	0.311795	5.94978	4.43667	0.0351747	0.160576	5.74373	5.88234	6.13376	6.08568	5.86545	5.65874	5.47175	5.47503	5.912	6.0842	6.02392	6.22118	6.2359	6.01261	6.15265
ENSMUSG00000038037	Socs1	0.311552	5.66751	2.56978	0.108923	0.317224	4.7042	5.45466	5.02572	5.30736	5.1876	6.00518	5.64639	5.56107	5.77436	5.67574	5.26568	5.9336	5.47564	6.53904	6.31046
ENSMUSG00000038034	Igsf8	0.311384	5.20146	2.02337	0.154895	0.387662	4.48611	4.94099	4.3828	4.92863	5.69104	4.92056	4.9707	4.9952	5.33819	5.17786	4.67702	5.62224	5.44615	5.66565	5.81872
ENSMUSG00000025395	Prim1	0.311176	6.0677	4.69669	0.0302207	0.145305	6.05592	6.06782	5.77565	5.9919	5.54967	5.79324	5.98106	6.05315	6.12095	6.52361	6.26463	6.01339	6.08415	5.95316	6.48117
ENSMUSG00000040710	St8sia4	0.310855	6.35723	2.57215	0.10876	0.316942	5.50458	6.41383	5.87197	5.97157	6.39518	6.86064	6.18053	6.2581	6.3045	6.57552	6.40355	5.99589	7.12337	6.46068	6.28463
ENSMUSG00000079227	Ccr5	0.310613	8.23363	9.17854	0.00244869	0.0264575	8.44926	7.94746	8.11298	8.32294	7.60004	8.18335	8.14305	8.00526	8.1705	8.28471	8.26592	8.66527	8.53914	8.1576	8.34851
ENSMUSG00000041215	Yeats2	0.310499	4.7172	1.31021	0.252356	0.510957	4.37749	4.96166	4.43256	4.94263	3.76386	3.96896	3.41737	5.07536	4.88243	5.21228	4.70175	4.49381	5.84683	4.09746	4.74808
ENSMUSG00000030534	Vps33b	0.310477	5.49866	1.83545	0.175485	0.416233	4.97575	5.55843	5.76274	5.67735	3.83523	5.09533	5.90336	5.21903	5.37716	5.37302	5.59287	5.99724	6.11928	5.68903	5.01508
ENSMUSG00000020115	Tbk1	0.310365	6.37395	3.10476	0.0780637	0.260385	5.96096	6.0856	6.78928	6.07555	5.23635	6.59563	6.12966	6.40396	6.47961	6.85687	6.26818	6.42408	6.28789	6.5958	6.69703
ENSMUSG00000037013	Ss18	0.310277	7.05374	6.19919	0.0127809	0.0828937	6.83014	6.83889	6.87875	6.71452	6.75526	7.19057	6.94334	7.28885	6.93551	7.1799	7.11427	7.01741	7.25373	7.36491	7.27987
ENSMUSG00000008822	Acyp1	0.310138	3.55526	1.31678	0.251171	0.509635	2.40208	3.27929	3.15451	3.5769	3.5568	3.64275	3.32995	3.71175	3.69401	4.29238	3.99799	3.63267	3.66229	3.20799	3.36649
ENSMUSG00000029434	Vps33a	0.310061	5.91003	1.86737	0.171776	0.411104	6.04708	6.05104	5.18421	6.15823	3.86654	6.28095	5.90885	5.75609	5.74487	6.117	5.89812	6.3208	5.34477	6.31803	6.17419
ENSMUSG00000028479	Gne	0.30982	7.03552	3.05974	0.0802545	0.264923	6.60775	6.99123	7.12814	6.9088	7.20747	7.03301	6.82116	6.69469	6.86441	6.69854	6.54887	7.0432	7.77343	6.9239	7.65487
ENSMUSG00000118668	RPS6KA4	0.309697	6.05912	2.10412	0.146903	0.375815	5.46341	5.86461	5.93663	6.07428	4.61363	5.98172	6.15763	6.16843	5.94922	6.246	6.13185	6.40788	6.03829	5.65212	7.01549
ENSMUSG00000078942	Naip6	0.309662	2.32163	0.249043	0.617749	0.807995	-0.92828	0.962271	1.8709	2.80852	3.27818	3.50239	-0.534914	2.03745	0.759472	2.53592	1.94368	3.17756	-2.44658	2.43046	3.33463
ENSMUSG00000028879	Stx12	0.309614	5.11677	2.06949	0.150272	0.381174	5.04334	4.81596	5.04184	4.7838	5.33813	4.82453	4.91171	5.22783	4.58597	5.11168	5.17018	5.22001	6.03263	4.30623	5.50473
ENSMUSG00000023977	Ubr2	0.309573	6.54238	2.57919	0.108277	0.316113	6.67814	6.83958	6.45796	6.43162	5.63396	6.76364	5.80658	6.14191	6.46446	5.92137	6.87199	6.54473	7.20614	6.64359	6.84573
ENSMUSG00000036944	Tmem71	0.309557	4.60881	1.56463	0.210988	0.463148	3.84796	4.29099	4.55743	4.25675	1.978	4.84914	4.8559	4.95604	4.85654	4.78578	5.03214	4.9699	4.8482	4.49238	4.62505
ENSMUSG00000025484	Bet1l	0.309557	4.52175	2.77261	0.09589	0.295162	4.10317	4.10367	4.4846	4.01859	4.68561	4.06138	4.2582	4.34179	4.47691	5.12723	4.88258	4.51287	4.86422	4.82941	4.50493
ENSMUSG00000020792	Exoc7	0.309043	6.49949	4.33864	0.0372567	0.166819	5.73275	6.54552	6.1008	6.19025	5.87009	6.31226	6.61135	6.45542	6.71473	6.61832	6.81889	6.81501	6.53703	6.72581	6.88201
ENSMUSG00000019578	Ubxn6	0.308953	3.82566	1.83436	0.175613	0.416125	3.29478	3.40541	3.77863	3.35212	2.92066	4.19219	4.03012	3.80286	3.33431	4.02558	3.93383	4.07876	3.9593	4.38196	4.10781
ENSMUSG00000047215	Rpl9	0.308646	9.15295	7.83451	0.0051258	0.0428179	8.81884	8.74202	8.99598	9.22386	8.58461	8.98958	9.26415	9.23883	9.1511	9.39664	9.23041	9.29997	9.38989	9.37704	9.29931
ENSMUSG00000028229	Rmdn1	0.308298	3.24133	0.691421	0.405682	0.655348	3.17934	3.02799	3.21263	0.570039	2.68809	3.00749	3.25426	3.1794	3.9494	2.8797	3.57702	2.91641	4.48779	3.22637	2.75816
ENSMUSG00000024773	Atg2a	0.308184	5.91716	2.54085	0.110935	0.32084	5.44046	5.94858	5.35951	5.39545	5.09546	6.00518	5.8515	5.24526	6.47205	6.28348	6.17538	5.3676	6.60533	6.00198	6.36372
ENSMUSG00000025876	Unc5a	0.308168	3.93074	1.34106	0.246847	0.505252	3.57331	4.64111	3.82904	2.44946	3.35082	3.89406	3.60511	2.71233	4.07446	4.11665	4.10781	3.9392	3.80853	4.92251	4.11252
ENSMUSG00000027387	Zc3h8	0.308113	2.93982	0.816788	0.366121	0.622868	2.12328	2.41406	2.26807	3.14503	3.64611	2.71787	2.44098	2.84402	2.92217	3.66996	3.01436	3.27901	2.36058	2.99942	3.14556
ENSMUSG00000018983	E2f2	0.307998	3.86102	1.18649	0.276039	0.537753	4.19291	3.04747	3.03073	2.95929	2.94433	4.64291	2.97924	3.60102	4.29182	4.07984	4.62256	4.05295	3.77503	3.623	4.25125
ENSMUSG00000040268	Plekha1	0.307814	5.32523	2.27987	0.131063	0.353328	5.13676	5.40268	4.78518	4.93425	3.64611	5.7383	5.44362	5.47133	5.22134	5.62737	5.25856	5.72552	5.8208	5.32339	5.22734
ENSMUSG00000036565	Ttyh3	0.307702	3.04626	1.03144	0.309822	0.569166	2.52358	3.21185	2.73271	2.55525	1.04307	2.98545	3.40964	2.53941	3.17584	3.4973	3.33655	2.56845	3.9593	2.87681	3.42061
ENSMUSG00000036430	Tbcc	0.307632	4.93716	2.55685	0.109817	0.318762	4.08354	4.77566	4.65149	4.93984	4.5064	4.92635	4.37795	4.73015	4.91345	4.86208	4.86705	5.71897	5.17793	5.56996	5.09333
ENSMUSG00000051950	B3glct	0.307503	3.30512	0.983002	0.321459	0.580408	3.46371	3.78192	3.27761	2.68078	2.58645	3.46307	3.38619	2.76162	1.92265	3.68404	3.17437	3.1486	4.27423	3.45395	3.05069
ENSMUSG00000002820	Atg4d	0.307477	5.63607	2.70896	0.0997858	0.301817	5.52109	5.59197	5.28923	5.40357	4.46609	5.86589	5.32326	5.47872	5.75269	5.79245	6.07755	5.42708	6.20855	6.19045	5.26587
ENSMUSG00000056498	Tmem154	0.307417	4.76333	1.48699	0.222684	0.475202	4.76706	4.63147	4.44878	4.95924	-1.70362	5.35795	4.49584	4.71146	4.66101	4.56007	4.57746	4.77212	5.61279	4.72018	5.20769
ENSMUSG00000021485	Mxd3	0.307308	3.24083	0.833425	0.361284	0.616831	1.96067	3.38259	3.04146	3.22964	3.28746	3.46307	1.75456	3.37421	2.93322	3.78549	3.49046	3.85208	1.84487	3.01006	4.05012
ENSMUSG00000042558	Adprs	0.307294	5.9803	2.66278	0.102721	0.306338	5.5338	5.91716	5.73326	5.65883	4.28328	6.05892	6.16798	6.01301	5.9259	6.07086	6.325	6.27799	6.34949	6.36647	6.00105
ENSMUSG00000044991	Shld1	0.307086	3.86009	1.24651	0.26422	0.525312	2.62209	3.71651	2.94189	3.40967	3.93312	3.51783	3.84759	4.07558	4.44637	3.792	4.35944	4.03724	3.79522	4.48477	3.73933
ENSMUSG00000021096	Ppm1a	0.306877	5.36728	2.71135	0.0996365	0.301556	5.27078	5.22378	4.97345	5.11069	4.82602	5.28991	5.65295	5.19456	5.39924	5.67398	5.50125	5.60636	4.78566	6.03233	5.40852
ENSMUSG00000003360	Ddx23	0.306797	2.83645	0.634742	0.425621	0.670806	2.52358	2.96793	2.07269	2.52581	-0.689296	3.13306	1.93776	2.0173	4.02882	3.53663	3.12298	3.44697	3.10582	2.7806	1.73534
ENSMUSG00000097048	1600020E01Rik	0.306653	4.0918	0.889418	0.345635	0.602909	2.55242	3.46456	3.88968	3.3688	5.22673	3.3469	3.51429	4.01081	4.3507	4.13214	4.68767	3.92219	3.98883	4.41838	4.49054
ENSMUSG00000042203	Tbc1d22b	0.306427	4.66629	2.67278	0.102077	0.305562	4.48237	4.44945	4.53103	4.30953	4.04682	4.43101	4.5319	4.74555	4.60337	4.9078	4.49497	4.47449	5.43761	5.1441	4.8015
ENSMUSG00000036246	Gmip	0.305913	7.06066	3.30652	0.0690053	0.242506	6.34987	7.04369	6.66295	6.02384	7.34109	7.3156	7.05907	6.74534	7.07551	7.34464	7.35433	7.18956	7.44692	6.96278	7.26938
ENSMUSG00000026222	Sp100	0.305605	8.59677	6.15122	0.0131322	0.0845421	8.18205	8.33022	8.06777	8.19112	8.70901	8.90205	8.59626	8.40559	8.7334	8.51632	8.71455	8.75565	8.73826	8.86738	8.88676
ENSMUSG00000038876	Rnf146	0.305561	4.28992	1.95062	0.16252	0.397193	3.80666	4.63469	3.34845	4.33945	3.73022	4.41461	4.05015	4.23241	4.27454	4.05297	4.44563	4.60456	4.95676	4.11236	4.57138
ENSMUSG00000002881	Nab1	0.305327	7.56965	5.73125	0.0166656	0.0998372	7.03048	7.55101	7.25226	7.51405	7.20931	7.81141	7.46791	7.49326	7.6563	7.69988	7.38791	7.68661	7.71898	7.87995	7.88781
ENSMUSG00000026797	Stxbp1	0.305124	2.89274	0.689544	0.40632	0.655935	3.99177	2.58373	1.94135	1.6539	3.03531	2.54787	2.48579	2.25958	2.79466	3.31928	3.08051	3.47833	2.46511	3.30628	2.61959
ENSMUSG00000002963	Pnkp	0.304988	6.48081	4.53872	0.0331364	0.155345	6.04073	6.4941	5.8973	6.0538	5.9541	6.66138	6.62977	6.43563	6.22804	6.62198	6.47189	6.82724	6.92156	6.91472	6.51176
ENSMUSG00000016940	Kctd2	0.30494	5.1393	2.17603	0.140176	0.36644	3.9812	4.74914	4.63032	4.44939	5.23395	5.54093	5.10603	4.94274	5.37311	5.29489	5.31231	4.98089	5.61658	5.68903	5.223
ENSMUSG00000035851	Ythdc1	0.304919	6.5674	3.50366	0.0612332	0.226152	6.4102	6.43709	6.1237	6.43062	6.93141	6.15706	6.55639	6.5033	6.56824	6.70805	6.86419	6.32512	6.87489	6.86207	6.44058
ENSMUSG00000033526	Ppip5k1	0.304353	4.54576	1.27472	0.258884	0.519449	3.56625	4.18945	3.57213	3.77759	5.14226	4.59278	4.99416	4.00058	4.7355	4.3858	4.84818	4.37384	4.45009	4.59141	5.46848
ENSMUSG00000022109	Med4	0.303918	5.22623	3.14479	0.0761696	0.25657	4.85071	5.41585	4.70646	4.92582	5.03612	5.32762	5.07215	5.1162	5.29172	5.18531	5.58529	5.52608	5.61658	5.41235	4.94822
ENSMUSG00000032480	Dhx30	0.303815	6.5215	2.95665	0.085525	0.276505	6.58873	6.81706	6.45093	6.41465	5.24828	6.47431	6.23295	6.57829	6.49461	6.85609	6.06126	6.92082	6.35744	6.73627	6.85699
ENSMUSG00000039623	Ap5z1	0.303566	5.44932	2.1678	0.140928	0.367603	4.46351	5.55673	4.8507	5.5442	4.62831	6.01065	4.9707	4.99778	5.40917	5.63826	5.44587	5.22233	6.2506	5.70222	5.82876
ENSMUSG00000047213	Ythdf3	0.303518	6.30494	4.88978	0.0270162	0.135619	6.01377	6.23215	6.0618	6.28116	6.18896	6.2162	6.54143	5.98863	6.22354	6.31323	6.47497	6.50245	6.70297	6.42632	6.20205
ENSMUSG00000007987	Ift22	0.302948	3.58079	1.01469	0.313782	0.571505	3.62174	2.81723	3.34845	3.54056	3.24043	3.0924	2.99998	3.60102	3.99757	3.83049	3.1019	3.59739	4.68464	3.97239	2.99061
ENSMUSG00000025199	Chuk	0.302721	6.04602	3.67285	0.0553055	0.211776	5.92833	6.01439	6.12117	5.65373	5.48052	6.22563	6.03734	6.02567	5.63917	5.90944	6.17916	6.16566	6.74683	6.21251	5.89716
ENSMUSG00000024608	Rps14	0.302553	9.96243	7.84145	0.00510617	0.0427658	9.66134	9.60299	9.94305	9.98235	9.42488	9.68244	9.98063	9.89619	9.98379	10.3695	10.0821	10.1518	10.3173	10.0865	9.95031
ENSMUSG00000027843	Ptpn22	0.302302	9.36938	9.87927	0.00167152	0.0200771	9.1356	9.1947	9.03577	9.16166	9.38665	9.4012	9.16617	9.1872	9.38162	9.59086	9.4784	9.66122	9.73338	9.42991	9.38784
ENSMUSG00000046010	Zfp830	0.302199	4.83695	2.1334	0.14412	0.372379	4.73597	4.6915	4.41204	4.52574	3.89719	5.03493	4.78296	4.68616	4.87958	4.85276	4.94901	4.74336	5.10432	5.21713	5.43694
ENSMUSG00000029177	Cenpa	0.302159	7.83952	7.97695	0.00473768	0.0408961	7.67238	7.64669	7.78571	8.06503	7.83384	7.48467	7.79725	7.78234	7.60755	8.19014	7.86188	8.14047	8.09486	7.77111	7.63906
ENSMUSG00000059897	Zfp930	0.302011	3.57696	1.06029	0.30315	0.563616	3.63528	3.56933	2.94189	3.79003	-3.06941	3.06114	4.15561	4.0159	2.78249	3.40679	3.92786	3.95043	3.86693	4.18932	3.27711
ENSMUSG00000073468	Sft2d1	0.30175	4.97843	3.47625	0.0622557	0.22808	4.74225	4.63791	4.56489	4.83871	4.72714	4.80893	5.05242	5.10669	4.99218	5.2147	5.21994	5.12659	5.37638	4.88541	5.1099
ENSMUSG00000047881	Rell1	0.301668	4.87358	2.57615	0.108485	0.316529	4.64183	4.45311	4.50413	4.28777	4.13174	4.92924	5.12032	5.05326	5.06935	5.3903	5.37735	4.99723	4.65916	4.8264	4.99992
ENSMUSG00000086533	Mypopos	0.301457	2.37452	0.474507	0.490921	0.720133	2.35375	2.42898	2.07269	1.41787	3.51789	1.86939	1.08262	1.77479	2.14807	1.99612	2.68646	2.83394	2.14675	2.89989	2.56571
ENSMUSG00000038861	Pi4kb	0.301157	4.0746	1.15935	0.281601	0.542625	4.38151	2.98823	4.30033	3.89162	2.3936	4.54838	4.17399	3.24152	4.21692	4.96081	4.32802	4.28351	3.57933	3.43827	4.40491
ENSMUSG00000038010	Ccdc138	0.301142	2.54343	0.484486	0.486397	0.71613	2.10393	1.99976	2.60832	2.0134	3.35082	1.69028	2.13821	2.90012	1.78303	3.20674	2.14257	1.74631	1.62184	3.73634	2.78198
ENSMUSG00000003032	Klf4	0.300882	2.8092	0.312831	0.575948	0.780404	0.145342	2.73554	1.57847	1.48059	4.49843	1.69028	2.17517	2.31015	2.77022	2.53592	2.14257	1.939	4.19539	3.30628	2.87353
ENSMUSG00000029439	Sfswap	0.300849	5.20681	1.54541	0.213814	0.465827	5.47476	4.90674	5.12742	4.29215	2.93254	5.45334	5.46616	4.98745	5.39325	5.7843	5.38609	5.16565	5.72931	4.9805	5.25314
ENSMUSG00000039745	Htatip2	0.300666	5.71107	3.35285	0.0670887	0.238574	5.36524	5.59529	5.85382	5.57866	5.19007	5.56341	5.87696	5.3855	5.73385	5.73443	5.38609	5.9336	6.29263	5.83239	5.94147
ENSMUSG00000022033	Pbk	0.300615	4.20512	0.997276	0.317971	0.576611	4.04347	4.01742	4.66543	4.66391	2.96762	3.81505	4.02	4.47705	3.23955	4.83394	4.69121	4.57947	-3.06941	3.47716	5.08138
ENSMUSG00000022016	Akap11	0.300612	3.68012	0.74346	0.388555	0.642091	3.68821	2.66163	3.63015	2.55525	4.46199	3.78985	3.2193	2.99591	3.94394	3.99766	3.51459	4.3099	-2.44658	3.7743	4.65116
ENSMUSG00000024042	Sik1	0.300604	7.49509	6.5239	0.0106435	0.0727265	7.25379	7.52084	7.15	7.05637	7.05206	7.4504	7.33134	7.29932	7.69618	7.98007	7.70866	7.82572	7.51799	7.57802	7.63088
ENSMUSG00000001383	Zmat2	0.300428	6.59557	5.15902	0.023126	0.123403	6.35089	6.5566	6.56409	6.47751	6.4786	6.65092	6.59696	6.48965	6.33294	6.77618	6.82854	6.37284	7.06428	6.48283	6.71184
ENSMUSG00000035683	Melk	0.300397	4.60203	1.28766	0.256479	0.516139	5.02802	4.89603	5.03649	4.03436	3.39444	3.00749	4.55311	4.69886	4.0844	5.31765	4.59642	5.00532	4.76533	4.6402	4.27663
ENSMUSG00000017478	Zc3h18	0.300212	5.85479	3.1931	0.0739497	0.252198	5.55533	5.68351	5.77725	5.75077	5.28814	5.73665	5.63317	5.9102	5.9064	6.67934	6.04892	6.11293	5.54882	5.69234	5.96378
ENSMUSG00000022820	Ndufb4	0.300183	3.86457	1.91043	0.166915	0.403301	3.29478	3.62224	3.95357	3.88584	3.50998	3.59261	3.8871	3.87182	3.83621	4.23615	3.9575	3.97812	4.407	3.88833	3.67716
ENSMUSG00000024335	Brd2	0.300119	8.33121	6.09776	0.0135353	0.0860382	8.10628	8.28812	7.64417	8.13129	8.50104	8.08511	8.21608	7.91284	8.38666	8.44032	8.18241	8.85664	8.88796	8.46213	8.35622
ENSMUSG00000028243	Ubxn2b	0.300031	3.5813	0.82126	0.364812	0.621414	4.04347	3.48613	3.84138	4.53685	-1.01479	3.46307	2.67828	3.16115	2.37576	3.77894	3.51459	3.15832	4.33526	3.76804	3.84489
ENSMUSG00000037788	Vopp1	0.299908	5.96237	1.43219	0.231408	0.487729	5.54461	6.33875	5.99575	5.68237	3.59469	6.1827	5.55471	5.91973	6.11368	6.27187	6.51837	6.13278	5.15468	6.49992	6.03861
ENSMUSG00000067369	Trmt2b	0.299641	5.6684	3.50873	0.0610462	0.225548	5.5783	5.90387	5.43266	5.64177	4.62099	5.66221	5.54945	5.6764	5.40322	5.67398	5.64115	6.11293	6.09369	5.65382	5.85145
ENSMUSG00000051890	Klhdc1	0.299508	2.3499	0.573352	0.44893	0.689382	2.19819	3.02799	1.82195	2.31823	0.582031	2.80851	0.917966	2.68704	2.20389	2.22524	3.2142	2.78461	-0.27473	2.967	2.08091
ENSMUSG00000001029	Icam2	0.29941	4.83728	2.72939	0.0985171	0.29997	4.48611	4.72515	4.30033	4.33945	4.41194	5.13089	4.71871	4.92663	4.85072	5.07208	5.44587	4.62922	5.17537	4.89693	4.91628
ENSMUSG00000040247	Tbc1d10c	0.299374	6.83339	6.31377	0.0119804	0.0792048	6.42099	6.6303	6.41322	6.60352	6.57367	6.83315	6.80946	6.86363	6.80849	6.95158	6.99857	7.00736	7.27904	7.09304	6.92209
ENSMUSG00000038375	Trp53inp2	0.299137	5.03957	1.39734	0.23717	0.493464	5.20192	4.26627	4.22702	3.66731	4.13174	5.66568	5.34166	4.66688	5.26354	4.9078	5.35525	4.97541	5.56459	5.73146	4.92433
ENSMUSG00000035840	Lysmd3	0.298956	4.89995	1.23668	0.266112	0.527322	3.81263	5.06323	4.66543	4.94263	1.9075	5.46732	4.70929	4.92663	5.14971	5.02029	4.98399	4.61165	5.26497	5.39621	5.13092
ENSMUSG00000027835	Pdcd10	0.298887	6.17848	5.32551	0.0210154	0.115954	5.99944	6.12852	6.09566	6.13891	5.46833	6.1681	6.23732	6.1967	6.08919	6.19651	6.33294	6.5015	6.32886	6.37061	6.18763
ENSMUSG00000022360	Atad2	0.298646	6.33957	1.8805	0.170277	0.408434	6.55973	6.80138	5.88841	5.94956	5.56311	6.29669	5.73723	6.21672	6.51957	6.73957	5.97259	6.14627	7.30274	5.66228	6.54695
ENSMUSG00000038215	Cep44	0.298575	4.35963	1.74836	0.186083	0.429763	4.32413	3.96717	4.18892	4.49188	1.85851	4.33843	4.57402	4.59392	4.2438	4.49367	4.84184	4.57585	4.61441	4.42237	4.30568
ENSMUSG00000037957	Wdr20	0.298555	5.08164	2.22861	0.135475	0.359952	4.69129	4.66653	4.75941	5.14256	5.28814	5.27182	4.79488	4.82885	4.80031	5.59792	5.50326	4.77528	5.44615	5.50747	4.4833
ENSMUSG00000027487	Cdk5rap1	0.298474	4.13365	0.900173	0.342735	0.600587	3.22484	4.77273	4.66543	4.01859	2.88441	3.21108	4.26679	4.04605	3.61386	4.94336	2.90908	3.90498	5.0605	4.21715	3.92196
ENSMUSG00000005362	Crbn	0.298141	5.71919	3.02275	0.082104	0.268896	5.24893	5.43261	5.19145	5.88436	5.43321	5.90896	5.96533	5.40308	5.62731	5.94203	5.34631	6.14504	5.92068	5.93233	5.9375
ENSMUSG00000092607	Scnm1	0.298072	5.21247	2.84632	0.0915833	0.288587	5.13914	5.0893	5.17449	5.24096	5.31562	4.54462	4.7466	4.74248	5.51961	5.5196	5.25617	5.16082	5.54286	5.53537	5.22734
ENSMUSG00000002833	Hdgfl2	0.297773	7.00311	4.9256	0.0264616	0.13403	6.64254	6.72783	6.71498	6.74837	7.1296	6.98731	7.01325	6.56012	7.12575	7.09681	7.11295	6.92723	6.96156	7.43226	7.50144
ENSMUSG00000025505	Tmem80	0.297684	4.49546	1.04545	0.306558	0.566759	3.99177	3.62872	3.93066	4.52945	4.69959	5.00512	4.08455	3.67363	4.81233	3.65574	4.63362	4.56127	5.70462	4.67741	4.09836
ENSMUSG00000026878	Rab14	0.297411	7.06682	4.12543	0.0422432	0.180131	6.81534	7.05336	6.81842	6.48709	7.42603	7.0377	6.90467	6.83657	7.13236	7.14469	7.07086	7.0871	7.41791	7.06651	7.3949
ENSMUSG00000022848	Slc49a4	0.297085	1.99483	0.330244	0.565515	0.7725	0.850081	2.5568	1.0506	1.24797	1.12821	0.868301	2.80157	0.677773	3.00829	2.58177	2.47321	1.66686	-3.06941	3.03112	1.98154
ENSMUSG00000028889	Yrdc	0.296633	6.4871	3.01536	0.0824791	0.269663	6.37934	6.50822	6.52639	6.3149	6.13983	6.45038	6.19971	6.22773	6.26896	6.41804	6.47086	6.34439	7.43034	6.78203	6.28567
ENSMUSG00000037509	Arhgef4	0.296617	2.61555	0.370962	0.542481	0.757574	1.72767	1.25811	3.2031	3.09579	-2.45992	2.73117	2.72887	2.09627	2.48493	2.01852	3.0256	1.18674	4.10662	3.43827	1.4383
ENSMUSG00000027641	Rbl1	0.296572	5.66695	2.16272	0.141394	0.368018	5.47287	5.9589	5.49254	5.55881	4.27397	5.57268	5.61983	5.8098	5.5141	6.03834	5.7886	5.82951	4.92962	5.70877	6.40458
ENSMUSG00000004266	Ptpn6	0.296495	8.78755	5.75223	0.0164677	0.0988992	8.41434	8.63585	7.98542	8.58825	8.41153	9.03068	8.76975	8.76921	8.92013	9.05192	8.63676	8.90487	9.12909	9.18605	8.90654
ENSMUSG00000037426	Depdc5	0.296389	3.95026	0.690851	0.405875	0.65555	4.16049	3.34373	3.67907	2.26577	1.42594	4.7448	2.87078	4.24112	4.33412	4.30154	4.79664	4.91365	4.06287	3.23547	2.72167
ENSMUSG00000046879	Irgm1	0.296277	5.72452	2.82874	0.0925912	0.289571	5.37335	5.628	5.04983	5.39749	5.23395	5.88685	6.27292	5.72225	5.54325	5.95805	5.59287	5.80343	5.76046	5.84434	6.23695
ENSMUSG00000037235	Mxd4	0.295952	6.55922	2.41835	0.119921	0.335477	5.57479	6.31384	5.77082	6.25672	5.94826	6.95649	6.88599	6.62232	6.48244	6.7811	6.49026	6.20487	6.98885	7.14468	6.93011
ENSMUSG00000024180	Pgap6	0.295859	4.14499	0.85341	0.355589	0.611251	4.48237	3.96717	3.25934	2.44946	2.96762	4.67079	4.12761	3.36626	4.61371	4.43659	4.65186	3.98359	5.32869	3.3572	3.7872
ENSMUSG00000001020	S100a4	0.295842	5.91719	2.45299	0.117301	0.331344	5.0408	5.25553	5.6776	5.79617	5.57073	5.72506	6.13787	6.22773	6.14492	5.86994	5.83565	6.21538	6.09911	6.14045	6.37552
ENSMUSG00000041696	Rasl12	0.295449	6.10023	2.44356	0.118008	0.33197	5.14388	5.83969	5.5406	5.94679	6.02658	6.47034	6.20753	5.63567	6.2809	5.96239	5.8719	6.20604	6.55983	6.3062	6.71106
ENSMUSG00000048799	Cep120	0.295337	6.0995	2.13623	0.143855	0.372095	6.55617	6.08912	5.56125	5.34788	5.38213	6.67951	5.92521	5.83304	5.76666	6.16924	6.08024	5.55211	6.57353	6.25005	6.70172
ENSMUSG00000022185	Acin1	0.295279	6.12507	2.96521	0.0850737	0.275418	5.74841	6.05945	5.91053	5.75553	6.57652	6.00792	6.04485	5.79212	6.0222	6.22569	6.03647	6.17527	6.82092	6.14408	6.12148
ENSMUSG00000003581	Rnf215	0.295125	4.66196	1.53854	0.214836	0.466037	3.76415	4.18066	4.72322	4.28777	3.38582	4.77401	4.88964	4.7878	4.58946	5.0854	4.77682	4.55761	3.79522	5.72016	4.97172
ENSMUSG00000025538	Sumf2	0.294716	4.90636	1.10883	0.292336	0.553071	4.61132	4.6185	5.51388	4.90596	0.520374	4.08229	5.22094	5.0778	4.85944	5.27176	4.6591	4.9699	5.51473	4.7006	5.3116
ENSMUSG00000029502	Golga3	0.294642	5.65041	1.91068	0.166888	0.403336	5.88647	5.58032	5.43673	5.04735	4.1214	5.84769	5.49385	5.85734	5.74644	6.06415	5.52322	5.21536	6.33922	5.96004	5.49395
ENSMUSG00000090266	Mettl23	0.294565	5.64011	3.02528	0.0819761	0.268845	5.30296	5.08695	5.69809	5.53129	5.13199	5.46533	5.7992	5.73465	5.6239	5.68976	5.84836	5.45297	6.17041	5.48284	6.11211
ENSMUSG00000032178	Ilf3	0.294478	6.46932	3.27007	0.0705548	0.244895	6.24887	6.15906	6.71916	6.23528	6.31005	6.65878	6.27824	6.13258	6.38317	6.46467	6.30899	6.37701	7.28975	6.48664	6.53034
ENSMUSG00000029359	Tesc	0.294415	2.95916	0.701854	0.402162	0.652524	2.12328	2.88375	2.15404	1.56985	3.60215	2.78319	3.21043	2.45203	3.03931	3.01953	3.43254	3.28789	3.57155	2.8884	2.92793
ENSMUSG00000040669	Phc1	0.294385	3.70806	0.730037	0.392871	0.645879	4.05863	3.75847	3.00903	2.07568	2.78304	4.02943	4.12289	3.71801	3.44654	3.792	3.53832	3.68738	5.13633	3.11242	2.75816
ENSMUSG00000053560	Ier2	0.294343	9.59679	8.96087	0.00275824	0.0285455	8.84803	9.36809	9.09668	9.24236	9.53165	9.60676	9.56309	9.31006	9.68139	9.75295	9.7861	9.79316	9.92471	10.1068	9.81442
ENSMUSG00000030161	Gabarapl1	0.294112	5.85526	4.48864	0.0341208	0.158025	5.70893	5.75189	5.71494	5.81455	5.51056	5.6377	5.74339	5.8644	5.87522	6.11441	5.83245	6.14504	6.1794	5.69729	6.04601
ENSMUSG00000020776	Fbf1	0.294102	4.08156	0.904154	0.34167	0.599379	4.61132	4.4236	2.74589	3.78382	2.75654	4.10291	3.57085	3.99028	3.72614	3.61956	4.25828	3.11906	5.47773	4.21715	4.27663
ENSMUSG00000035495	Tstd2	0.294101	4.7719	1.56729	0.210601	0.462724	4.68153	4.8329	4.60884	4.86246	3.08939	5.4002	4.065	4.67011	4.58246	4.98091	4.35053	5.04776	4.89261	5.53721	4.58836
ENSMUSG00000022018	Rgcc	0.293984	4.82152	1.55204	0.212835	0.464857	3.60806	5.17591	4.4079	4.84468	3.6243	5.46931	4.90347	4.14224	4.84781	4.84338	5.16257	4.97815	4.92351	5.30405	4.7511
ENSMUSG00000032411	Tfdp2	0.293884	4.87224	2.00958	0.156309	0.38947	4.7609	4.75507	4.56117	5.00797	3.97394	4.41461	4.98378	4.23677	5.03385	5.3903	5.17524	5.12659	4.79905	4.43823	5.54183
ENSMUSG00000102112	1810041H14Rik	0.293614	2.92324	0.788015	0.374701	0.630074	2.30374	1.89615	2.17368	2.68078	3.50998	2.94035	2.92603	2.68704	3.03931	3.15713	3.01436	2.7971	3.46635	3.21721	3.10836
ENSMUSG00000023991	Foxp4	0.293565	3.45059	0.982029	0.321698	0.580622	2.82481	3.3749	2.94189	3.11569	3.24996	3.03992	3.72833	2.63509	3.6875	3.92838	3.70834	2.91641	4.57213	3.72345	2.87353
ENSMUSG00000021120	Pigh	0.293458	2.90966	0.458571	0.498293	0.725609	2.28667	3.14109	2.87147	4.07049	-3.06941	1.66277	3.14674	3.08574	2.45457	3.69103	3.31839	2.18697	1.70956	2.70399	3.52312
ENSMUSG00000019866	Crybg1	0.293385	6.80761	2.66845	0.102356	0.306013	6.50361	7.08374	6.8262	5.65713	6.2123	7.13973	6.54585	6.41652	6.92379	6.94794	6.95147	6.86333	7.37663	6.56815	7.22716
ENSMUSG00000031828	Klhl36	0.293269	4.82202	1.58818	0.207586	0.45958	3.72034	4.53473	3.60143	5.28556	4.71343	4.72831	4.51037	4.71459	5.121	4.76606	5.20025	4.66715	5.22335	5.50934	4.80441
ENSMUSG00000086938	4930481A15Rik	0.293201	2.5477	0.599323	0.438836	0.681867	2.85985	2.81723	1.89477	1.51096	2.5406	2.69089	0.917966	2.60839	2.74535	3.27345	3.16424	2.33138	2.56256	2.58085	2.11882
ENSMUSG00000019214	Chtf18	0.292944	5.06113	1.57991	0.208774	0.460931	5.34065	5.3389	4.38702	5.19728	4.16738	5.12334	4.40153	4.92392	4.00283	5.27874	5.40558	5.13891	5.296	4.72987	5.8958
ENSMUSG00000015027	Galns	0.292757	5.16278	1.98352	0.15902	0.393258	4.26437	4.59222	4.88982	5.12303	5.31562	5.14835	5.22536	5.03333	4.80633	5.36867	5.31231	5.68744	5.03808	4.90551	5.92284
ENSMUSG00000028381	Ugcg	0.292736	9.71441	8.75682	0.00308446	0.0306302	9.54463	9.67618	9.49213	9.39124	9.0374	9.8946	9.70518	9.63718	9.80423	9.90694	9.85337	10.0261	9.8812	9.77374	9.80772
ENSMUSG00000038975	Rabggtb	0.292671	5.34717	2.97998	0.0843004	0.273377	4.957	4.91736	5.14245	5.82214	5.55736	5.00786	5.06724	5.31296	5.00009	5.35553	5.40342	5.76102	5.59946	5.40833	5.47398
ENSMUSG00000000441	Raf1	0.292581	5.5099	2.32867	0.12701	0.346205	5.05598	5.59859	4.83228	5.52014	4.90655	5.95646	5.38962	5.59035	5.19633	5.386	6.10031	5.06336	5.77069	5.88684	5.67025
ENSMUSG00000030533	Unc45a	0.292509	6.9823	4.19033	0.0406552	0.176504	6.71846	6.54723	6.58349	6.65797	7.00782	6.96777	6.58242	6.76586	7.3781	7.0534	7.13192	6.86555	7.61821	7.28114	7.06973
ENSMUSG00000049295	Zfp219	0.29247	3.86498	0.914826	0.338837	0.596925	3.41743	3.9098	4.01474	3.30956	3.32401	2.48644	3.64517	4.19253	3.78222	4.5292	3.14376	3.54651	5.0962	4.07229	3.58537
ENSMUSG00000031586	Rbpms	0.292332	5.41829	3.15346	0.0757662	0.255841	4.94073	5.3663	4.92502	4.58403	5.76601	5.27863	5.34369	5.12564	5.50302	5.57544	5.75017	5.26117	5.59946	5.89116	5.73728
ENSMUSG00000020700	Map3k3	0.291902	6.17439	1.68654	0.194057	0.439903	5.69121	5.59031	5.84772	5.38934	6.91653	6.31668	6.259	5.58865	5.98683	6.09741	6.24313	5.95327	6.526	6.62206	6.62312
ENSMUSG00000011179	Odc1	0.291898	8.77161	5.62688	0.0176871	0.103685	8.8013	8.8318	8.77451	8.98193	8.01695	8.55907	8.75629	8.63595	8.5651	9.05328	8.86719	9.22626	8.79116	8.78473	8.58441
ENSMUSG00000037857	Nufip2	0.291749	5.51769	3.15579	0.0756582	0.255928	5.3282	5.74146	5.40176	5.65373	5.01112	5.43923	5.30045	5.21683	5.22359	5.44093	5.82443	5.80807	5.77069	6.00331	5.18776
ENSMUSG00000045598	Zfp553	0.291571	3.37949	0.788774	0.374471	0.630352	3.44845	3.54897	3.28665	2.40164	-1.01479	3.37259	3.4998	3.61449	2.94418	4.11665	2.78232	4.26564	3.93524	2.72998	3.45065
ENSMUSG00000034007	Scaper	0.291223	4.64077	1.70913	0.191099	0.436713	4.68805	4.3392	4.27782	4.34789	3.23084	4.59642	5.09161	4.1093	4.67753	4.5903	4.98399	4.45492	5.38084	4.64362	5.06933
ENSMUSG00000038685	Rtel1	0.291154	5.16935	1.6626	0.197253	0.444097	5.60263	5.10333	5.06569	3.93706	5.00269	5.60736	4.09905	5.05079	5.08181	5.91093	5.1878	5.1919	5.41169	4.87962	5.24459
ENSMUSG00000032583	Mon1a	0.290786	5.16768	2.63728	0.104382	0.309078	4.51204	5.0121	5.01487	5.13283	5.49462	5.0615	4.98378	4.90211	4.82425	5.14769	5.29151	5.33585	5.81257	5.26902	5.27009
ENSMUSG00000030204	Ddx47	0.290688	7.08762	5.10918	0.0237996	0.125667	7.04324	7.12901	6.8569	7.03759	6.47251	7.17057	7.01707	7.05495	7.07614	7.40061	6.96467	7.46037	7.08425	7.25844	7.0441
ENSMUSG00000038025	Phf2	0.290523	4.14006	1.69143	0.193413	0.439274	3.75797	4.40862	4.13484	3.00269	3.99676	4.11818	4.20559	3.6607	3.66115	4.04753	4.62626	4.24299	4.7273	4.14171	4.50851
ENSMUSG00000005483	Dnajb1	0.290285	7.23206	4.15859	0.0414239	0.178627	6.82866	6.85071	6.68107	6.87271	6.87094	7.50949	7.26271	7.2424	7.3781	7.48346	7.2647	7.52328	7.2939	7.3706	7.61812
ENSMUSG00000018363	Smurf2	0.289958	4.37741	1.35315	0.244729	0.502852	4.6351	3.15911	3.91907	3.23874	4.28791	3.9857	4.60143	4.32549	4.71963	4.24567	4.50303	4.74658	4.49192	4.76487	4.86701
ENSMUSG00000027502	Rtf2	0.28987	7.30185	5.02856	0.0249326	0.129366	6.95689	7.46173	7.03121	7.04215	6.46434	7.32715	7.22356	7.34753	7.39818	7.63703	7.41487	7.52798	7.50834	7.4278	7.36909
ENSMUSG00000014905	Dnajb9	0.289849	5.1445	2.51978	0.112426	0.323103	5.05346	5.101	4.57969	4.94818	4.83554	5.24425	4.88686	5.04831	5.24148	4.94043	5.31001	5.32294	5.86286	5.28664	5.07416
ENSMUSG00000040652	Oaz2	0.289737	4.93814	2.5247	0.112076	0.322483	4.5157	4.74616	4.5686	4.78691	3.93902	5.21378	5.0746	4.88831	5.121	5.26709	4.84184	5.30556	5.12308	4.79903	5.27848
ENSMUSG00000028954	Nub1	0.289737	6.50884	4.86842	0.0273525	0.136948	6.36315	6.29461	6.11864	6.39951	6.53717	6.47332	6.6331	6.20341	6.4356	6.63744	6.44389	6.89636	6.57645	6.78668	6.62147
ENSMUSG00000021038	Vipas39	0.28955	5.65098	1.89943	0.168142	0.404936	5.54819	5.68662	5.34226	5.80233	5.98724	5.57083	4.81551	5.21018	5.49931	5.8214	5.96093	6.13401	6.29499	5.17044	5.09333
ENSMUSG00000027495	Fam210b	0.289508	5.05406	2.1555	0.142061	0.369049	4.68153	4.69459	4.62676	5.16899	4.12658	5.52383	4.80081	4.89384	4.94109	5.23398	5.80174	5.20836	4.832	4.9112	5.50293
ENSMUSG00000031833	Mast3	0.289318	6.22225	2.20437	0.13762	0.362731	5.54461	6.17243	6.03923	5.92158	4.73395	6.51429	5.85436	5.98085	6.74797	6.51871	6.57969	6.2946	6.02268	6.5816	6.66616
ENSMUSG00000064267	Hvcn1	0.289252	4.6418	1.79261	0.180609	0.422214	4.06365	4.50686	3.88373	4.22961	3.92719	5.0979	4.98898	4.36191	4.5068	4.48163	4.5309	5.28354	5.19069	4.96143	4.63816
ENSMUSG00000016252	Atp5e	0.289246	8.12545	8.29749	0.00396998	0.0364728	7.82385	7.7368	8.16695	8.06727	7.93662	7.86255	8.06951	8.13601	8.11395	8.37997	8.16219	8.17528	8.61162	8.21077	8.19255
ENSMUSG00000022526	Zfp251	0.289206	3.99533	0.74299	0.388705	0.642228	4.16049	4.351	3.34845	3.8742	1.24717	4.4712	3.17438	4.17898	3.91636	3.12652	2.72833	4.206	5.02104	4.36132	4.48693
ENSMUSG00000022102	Dok2	0.289135	8.86081	8.45292	0.00364458	0.0343401	8.61777	8.76407	8.7907	8.63035	8.39767	8.8016	8.6559	8.76789	8.96204	9.09472	9.33573	8.729	9.14032	8.95091	8.99201
ENSMUSG00000042312	S100a13	0.289115	7.02981	5.28823	0.02147	0.11738	6.73977	6.8768	6.92729	7.1879	6.74182	6.90019	7.01516	6.88811	7.15614	7.23055	7.11361	7.06014	7.45381	6.84433	7.11849
ENSMUSG00000001211	Agpat3	0.288848	7.13001	3.38615	0.0657463	0.236169	6.53646	6.78696	6.50523	6.74598	6.5225	7.42094	7.36271	6.99051	7.38012	7.11121	7.60993	7.17886	7.33126	7.54133	7.24976
ENSMUSG00000048154	Kmt2d	0.288815	5.89734	1.69096	0.193475	0.439311	5.50274	5.89449	5.57609	5.10074	6.4907	5.30334	5.42073	5.37366	6.0402	5.9924	6.2274	5.93502	6.78351	6.08363	5.64449
ENSMUSG00000035597	Prpf39	0.288605	5.60727	1.01592	0.313489	0.57119	5.72168	5.34482	5.65332	5.68902	2.63089	6.08636	5.88396	5.14898	5.39125	4.64171	5.36855	6.06466	6.50265	5.7104	5.61495
ENSMUSG00000033075	Senp1	0.288242	5.65616	2.00451	0.156832	0.390165	5.85788	5.84108	6.01357	5.57507	5.45191	5.7317	4.81551	5.03333	4.9218	5.93174	5.56618	5.12411	6.08415	5.82789	6.1854
ENSMUSG00000046111	Cep295	0.287882	4.20829	0.965634	0.325772	0.584666	3.78252	4.30319	3.88373	3.7962	4.39915	4.92056	3.06049	3.90511	3.80044	4.78905	4.58507	2.74647	4.59918	3.76176	4.92433
ENSMUSG00000036270	Edc4	0.287626	6.16204	2.49139	0.114471	0.326625	6.08088	5.99947	5.9805	5.91875	4.56483	5.94936	6.13787	6.33948	6.3319	6.21724	6.73066	6.26905	6.26635	6.52982	6.21524
ENSMUSG00000020198	Ap3d1	0.287482	6.80711	2.7867	0.0950497	0.293614	7.00919	6.5532	6.63222	6.25672	5.45603	7.01612	6.99464	6.60216	6.78199	6.82783	7.01416	7.04844	7.27185	6.95454	6.90049
ENSMUSG00000025949	Pikfyve	0.287317	3.35904	0.463569	0.495961	0.723535	3.31175	3.62224	3.54222	-0.0736012	-0.423887	3.90584	3.16523	3.832	2.8187	2.59673	3.46592	3.45487	4.76874	2.33206	3.6708
ENSMUSG00000022323	Rida	0.287219	3.87152	1.45509	0.227713	0.482492	3.93267	3.45	3.73302	3.77133	3.79674	3.79619	3.87592	3.70547	3.42322	3.81777	4.14949	3.59739	4.75162	3.57361	4.12188
ENSMUSG00000046031	Calhm6	0.287213	4.44585	1.15144	0.283248	0.544375	3.66859	3.4573	3.04146	4.169	4.66082	4.72166	4.54254	4.96396	4.27888	4.48163	4.87639	4.01602	4.82547	5.0258	4.49776
ENSMUSG00000037992	Rara	0.287168	5.23883	2.28679	0.130479	0.352549	4.95159	4.79307	4.17437	4.59825	4.96268	5.52383	5.31294	4.93202	5.50857	5.39459	5.1343	5.41498	6.08278	5.32339	5.48672
ENSMUSG00000030655	Smg1	0.287152	5.25427	2.18704	0.139177	0.365325	5.10791	5.27425	5.19145	5.0291	4.99704	5.15083	4.86724	5.04582	4.98954	5.20253	5.57386	5.74499	6.16396	4.56277	5.14247
ENSMUSG00000057132	Rpgrip1	0.287091	2.68587	0.487224	0.485168	0.715973	1.8016	2.07761	2.75895	3.48809	2.52499	2.96308	2.33066	2.15279	2.04995	1.82875	2.67223	2.69399	3.60244	2.50761	3.24319
ENSMUSG00000033016	Nfatc1	0.286965	8.24164	5.40264	0.0201063	0.112166	7.96762	8.10912	7.64417	7.81492	8.20414	8.24202	7.91663	7.87379	8.51679	8.43929	8.55454	8.22148	9.10604	8.25592	8.07753
ENSMUSG00000056579	Tug1	0.28692	5.58943	1.90097	0.167969	0.40503	5.93793	5.60189	5.30267	5.71534	4.23131	5.93794	4.87287	5.09472	5.71476	5.65801	5.83405	5.76261	5.46308	5.54089	6.16516
[truncated: 7,574 more rows]
