# Supplementary material for: Kir6.1, a component of an ATP-sensitive potassium channel, regulates natural killer cell development
Source: Front Immunol. 2024 Dec 2;15:1490250. doi: 10.3389/fimmu.2024.1490250 (PMC11646858; doi:10.3389/fimmu.2024.1490250)
Supplement: Supplementary file 3 [file Table6.xlsx]

## Sheet: FDR_corrected
Ensembl_ID	GeneName	logFC	logCPM	LR	PValue	FDR_corrected	CI_neg_A_neg_B6_1	CI_neg_A_neg_B6_2	CI_neg_A_neg_B6_3	CI_neg_A_neg_B6_4	CI_neg_A_neg_B6_6	CI_neg_A_neg_B6_7	CI_neg_A_neg_B6_8	CI_neg_A_neg_B6_9	CI_neg_A_pos_B6_2	CI_neg_A_pos_B6_1	CI_neg_A_pos_B6_3	CI_neg_A_pos_B6_4	CI_neg_A_pos_B6_6	CI_neg_A_pos_B6_7	CI_neg_A_pos_B6_8	CI_neg_A_pos_B6_9
ENSMUSG00000030167	Klrc1	7.41191	8.28175	756.408	1.62224e-166	1.51663e-162	3.79022	1.7387	2.566	2.40309	1.32073	1.15945	0.456836	1.70901	9.31941	9.48776	9.40525	9.58827	9.15219	9.12333	9.0133	8.94767
ENSMUSG00000076757	Trgc4	3.74263	4.99449	218.011	2.45609e-49	5.74049e-46	3.25306	-2.5231	3.27022	2.03585	2.03006	-0.796303	2.20842	1.73453	5.32231	6.56891	6.94503	6.06416	4.83008	4.87531	5.63223	5.37838
ENSMUSG00000022667	Cd200r1	3.02605	3.22998	45.705	1.37474e-11	7.65025e-10	-3.07739	0.963402	0.486746	-0.751578	1.09211	2.08224	1.22748	1.5456	3.40779	4.74037	4.46339	4.98264	3.94037	3.97588	2.66264	2.55564
ENSMUSG00000061577	Adgrg5	2.81473	5.01781	155.152	1.29704e-35	9.32773e-33	2.9724	3.13359	3.4177	2.61387	3.89562	2.15812	2.58249	2.39321	5.18302	6.50821	6.77144	5.90941	5.40993	5.16177	5.04458	5.53177
ENSMUSG00000023367	Tmem176a	2.71898	4.17847	77.3292	1.44712e-18	2.37353e-16	1.75411	2.67576	3.36735	1.70865	2.73264	2.47236	1.97733	-0.635723	4.27263	5.58982	6.20331	4.99904	4.051	4.44207	4.44557	4.02736
ENSMUSG00000030247	Kcnj8	2.59249	4.15848	83.8013	5.4709e-20	1.1119e-17	2.30522	1.83161	0.486746	2.45092	1.89459	2.7911	2.24357	4.20022	4.2402	4.78718	4.22828	4.60108	5.5801	4.75279	4.98023	5.3542
ENSMUSG00000048521	Cxcr6	2.58411	5.73792	100.589	1.13184e-23	3.52719e-21	2.84982	4.0484	4.03275	4.64169	3.56471	3.72981	3.02783	2.32764	5.78581	7.53282	7.66126	6.94794	6.01486	5.57729	5.58973	4.56209
ENSMUSG00000003882	Il7r	2.46458	3.56572	39.0149	4.20578e-10	1.80366e-08	0.851156	2.11647	2.25127	0.0143564	3.14456	2.48715	2.05854	-0.924348	4.39551	5.15604	3.79829	4.35156	3.45249	4.37022	4.94872	2.37517
ENSMUSG00000052187	Hbb-y	2.40835	6.3332	14.6981	0.000126172	0.00133135	6.53545	1.7625	7.23725	5.78232	2.11379	2.60028	-0.0387322	-3.07739	6.15107	8.51812	7.35921	7.53291	7.42346	1.12082	3.54053	1.90604
ENSMUSG00000001700	Gramd3	2.3576	6.24733	160.636	8.2179e-37	7.68291e-34	5.14319	4.42899	4.96963	3.61392	4.67238	4.88839	4.02239	4.38077	6.89031	7.51988	6.37297	6.57315	6.82089	6.7232	6.7511	7.75626
ENSMUSG00000032238	Rora	2.35148	4.51845	124.37	6.99147e-29	3.44017e-26	2.93999	2.89612	2.92048	3.2128	3.22206	2.71777	1.75173	3.54494	4.84697	5.81265	5.44994	5.38528	5.00519	5.28615	4.73958	5.14699
ENSMUSG00000029810	Tmem176b	2.33993	5.12697	86.4498	1.43332e-20	3.04549e-18	3.20841	4.19985	3.94964	2.8699	3.9074	3.51575	2.97651	2.09129	5.82225	6.50646	7.03358	5.96888	5.28193	5.0083	4.56584	5.09201
ENSMUSG00000025467	Prap1	2.33526	6.04846	45.1738	1.80297e-11	9.79997e-10	5.57824	5.3738	6.25463	3.82829	-2.05593	0.630122	0.626239	0.760359	6.33122	7.94838	8.75091	5.6947	-2.47674	4.74084	1.21157	5.10414
ENSMUSG00000018259	Prl8a2	2.31091	6.9165	7.69035	0.0055517	0.0293071	3.36309	6.5073	4.32867	3.06695	0.130477	5.50086	-0.125782	0.487655	5.75826	8.95285	8.1777	9.81499	2.77573	1.74061	1.38901	0.409516
ENSMUSG00000070407	Hs3st3b1	2.17779	3.24986	18.8122	1.44241e-05	0.000202175	1.51101	2.15293	2.34098	1.38668	2.74582	-2.10278	1.07968	1.45639	4.68775	-0.464899	3.73032	4.61533	4.20729	4.56909	3.37126	3.13088
ENSMUSG00000034028	Cd226	2.16626	6.05488	120.597	4.68149e-28	2.18836e-25	4.78707	3.55741	4.79016	4.52363	3.7462	4.3311	4.8274	4.6856	6.7202	6.89299	7.48734	7.36861	6.45596	6.44814	6.53824	5.61722
ENSMUSG00000067613	Krt83	2.16178	3.9585	46.2313	1.05082e-11	6.06427e-10	2.27088	2.90683	1.79835	2.11716	3.36561	3.19396	1.54181	1.98898	4.84389	5.89108	4.72387	3.93506	3.89955	4.26989	3.79797	4.59685
ENSMUSG00000033902	Mapkbp1	2.0006	2.35494	13.9791	0.000184858	0.00183855	-0.194247	1.58706	2.37535	-3.07739	2.4721	-3.07739	1.39319	2.47119	3.03908	3.16814	1.78072	1.77862	3.4281	3.13554	3.02688	2.84885
ENSMUSG00000032093	Cd3e	1.96989	3.18775	31.9049	1.61906e-08	4.96282e-07	2.2534	2.63767	1.6377	1.17514	1.45521	3.07176	0.331732	1.5456	3.09196	5.08053	4.12138	3.1061	2.69624	3.74423	3.76619	3.6039
ENSMUSG00000025330	Padi4	1.95181	3.06603	44.4878	2.55948e-11	1.36735e-09	2.53958	1.32474	2.60997	-1.26657	2.84716	0.399466	1.19192	2.09129	2.85553	4.34614	4.07231	1.19324	4.59101	3.48971	2.94407	3.84274
ENSMUSG00000054404	Slfn5	1.94891	2.80166	16.9788	3.7799e-05	0.00046682	0.0681732	2.58526	1.89629	2.13679	1.82176	2.81474	-0.950399	-0.510523	1.80487	3.39664	4.15476	4.27733	3.05598	3.37073	2.41869	3.21384
ENSMUSG00000029561	Oasl2	1.94607	3.40662	26.3117	2.90531e-07	6.69007e-06	2.58221	2.59854	3.4341	1.94968	-1.23947	1.7061	2.5687	1.42538	3.19223	4.8185	4.22828	4.65725	3.39492	3.41651	3.22695	4.22252
ENSMUSG00000046213	Cym	1.92686	2.64313	27.5079	1.56452e-07	3.81898e-06	1.45094	0.160189	-0.872831	0.785111	1.32073	2.39607	1.77594	2.18683	2.81836	3.41166	2.82836	1.23074	3.23538	3.66428	2.90082	4.41402
ENSMUSG00000074896	Ifit3	1.92233	3.99314	31.0618	2.49941e-08	7.34811e-07	1.80299	3.48775	1.09377	2.11716	3.54975	4.67251	2.91242	0.426334	4.52806	4.88457	4.73021	4.14115	4.76015	5.0207	4.26404	3.57629
ENSMUSG00000055435	Maf	1.8843	2.80439	30.0895	4.12551e-08	1.15477e-06	1.28881	1.89756	1.51972	0.627531	2.4237	2.45743	0.515542	1.7596	3.59528	3.76148	3.20131	3.34716	3.4281	3.20674	3.71716	2.91646
ENSMUSG00000021760	Gpx8	1.87006	2.95222	30.7976	2.86397e-08	8.21326e-07	1.80299	1.50481	1.4569	1.28478	1.17241	1.26618	1.59722	2.45592	3.68751	3.6264	1.80495	4.13622	3.79533	3.224	2.82571	4.49365
ENSMUSG00000022528	Hes1	1.84558	3.36932	45.8817	1.25616e-11	7.11747e-10	1.41994	2.83009	2.47382	0.834032	2.74582	2.38032	1.79976	2.25895	3.65273	3.9378	4.51205	3.45409	4.2543	3.89196	3.64034	4.32144
ENSMUSG00000034792	Gna15	1.83598	5.61556	160.316	9.65363e-37	7.52098e-34	4.24849	4.10533	4.89755	3.57127	4.23174	4.49369	4.5748	4.89813	6.14858	6.52988	6.1838	5.57038	6.24291	6.44814	6.19306	6.52181
ENSMUSG00000045092	S1pr1	1.79827	4.82936	76.9402	1.76214e-18	2.84039e-16	3.30489	3.57767	2.17526	3.23118	4.49638	4.35145	2.97651	4.47463	5.53585	5.67006	4.41304	4.90936	6.05657	5.64935	5.46658	5.19316
ENSMUSG00000115681	Gm2682	1.78534	4.64963	53.2907	2.87669e-13	2.27916e-11	3.61654	3.59102	2.84889	1.51222	3.89562	4.36752	2.46825	4.06593	5.00697	5.27782	5.09205	4.81374	5.54839	4.81961	5.33194	5.93234
ENSMUSG00000019256	Ahr	1.76641	4.69616	34.0924	5.25571e-09	1.79327e-07	3.30489	3.82934	1.98801	3.98812	4.68954	2.41166	2.90146	3.70842	4.62813	6.23714	4.3892	5.58674	4.36552	5.31866	4.88725	5.90208
ENSMUSG00000021696	Elovl7	1.76155	3.74624	39.873	2.71028e-10	1.24208e-08	2.80253	3.21344	3.70129	1.28478	2.4237	2.36439	-0.663158	3.12033	4.38707	4.6546	4.52669	3.45409	4.73716	3.7201	2.97221	5.13994
ENSMUSG00000054206	Gzmm	1.75282	2.72926	18.4923	1.70595e-05	0.000233172	-1.09792	2.20596	1.98801	-0.751578	0.869314	2.60028	2.17238	2.3608	3.23987	3.71985	2.20163	2.53103	3.58343	3.57291	3.23857	3.65757
ENSMUSG00000026070	Il18r1	1.73142	4.31606	48.5406	3.23521e-12	2.00304e-10	3.68984	2.2571	3.62477	1.97171	3.42418	2.7911	3.29409	3.76524	4.91311	4.45525	4.99796	4.708	5.52749	5.06688	4.75585	4.75603
ENSMUSG00000015846	Rxra	1.72066	4.04644	26.8701	2.17602e-07	5.15027e-06	3.27921	3.13359	1.6091	0.627531	2.91874	3.95391	2.7385	3.55214	4.01775	4.14068	4.61157	4.36005	5.42849	4.53837	3.61379	5.40609
ENSMUSG00000041420	Meis3	1.71686	3.21298	19.5665	9.71578e-06	0.000143044	1.28881	1.80894	0.28454	2.70874	2.87142	2.13952	2.66261	2.31077	3.77419	4.16747	3.77394	3.64677	3.83298	3.424	2.26796	4.5761
ENSMUSG00000021360	Gcnt2	1.70993	2.98748	14.2113	0.000163386	0.00166213	-1.51066	1.41758	2.09502	1.5997	3.69954	2.39607	1.93495	0.989619	3.49676	4.13617	3.57693	3.66058	3.67611	3.5457	1.93786	3.41424
ENSMUSG00000001348	Acp5	1.70882	4.9013	63.0527	2.01247e-15	2.13802e-13	3.51751	4.02891	4.50203	3.25832	4.10448	3.39551	2.72613	4.48595	5.53011	5.31023	5.54112	5.27067	6.24756	5.13692	5.53183	5.04997
ENSMUSG00000026656	Fcgr2b	1.68559	3.30498	30.0859	4.13329e-08	1.1535e-06	4.08519	1.61347	2.4896	1.17514	2.09331	1.0442	1.82319	2.85542	3.68751	4.49104	3.54851	3.59737	3.95751	3.46813	3.63154	3.9051
ENSMUSG00000026796	Niban2	1.65745	3.65766	22.2405	2.4055e-06	4.23522e-05	3.29638	1.96063	2.69409	2.03585	1.48696	3.28138	2.07815	3.21403	4.52422	3.40417	3.5048	3.04424	4.58367	4.54868	4.40487	4.90771
ENSMUSG00000034459	Ifit1	1.64455	4.48784	32.942	9.49488e-09	3.07154e-07	2.30522	3.00983	2.1357	4.19422	4.05768	4.72023	3.04786	3.17728	4.79689	4.74334	5.4306	5.13383	5.06968	4.66386	5.22785	5.08468
ENSMUSG00000021217	Tshz3	1.63261	2.39768	19.3644	1.08001e-05	0.000156542	1.02604	2.47438	-0.339311	-0.488382	0.820307	0.335541	3.11584	2.18683	3.40779	2.64018	2.00647	2.67403	3.15839	2.30842	3.68352	2.40686
ENSMUSG00000021477	Ctsl	1.60687	3.94939	23.5472	1.21889e-06	2.32086e-05	3.12436	3.77773	3.961	1.99341	1.66405	3.09124	2.15402	1.94593	4.98477	5.05445	4.64216	5.45429	4.1438	3.14463	2.69676	4.20008
ENSMUSG00000031712	Il15	1.59599	2.69477	11.7815	0.000598232	0.00490602	1.51101	-1.14733	2.45787	2.01478	2.09331	3.21187	0.825009	0.426334	2.91544	4.16747	2.12671	2.97962	3.38651	3.40898	3.05346	2.80195
ENSMUSG00000055609	Hba-x	1.5604	5.08397	10.3546	0.00129155	0.0091683	5.467	2.35425	5.92255	4.94981	1.87072	1.73115	-0.538478	-3.07739	4.4613	7.51337	6.47655	5.81687	5.19545	-2.52247	2.17419	1.13249
ENSMUSG00000066363	Serpina3f	1.55183	4.44815	40.8193	1.66978e-10	7.88422e-09	3.82614	3.83496	1.87242	3.35367	3.58685	3.84907	3.51159	3.63578	5.23802	5.43307	5.06722	5.18249	4.952	4.4235	5.12196	4.23139
ENSMUSG00000019122	Ccl9	1.52385	3.6373	19.8889	8.20734e-06	0.000124159	2.60995	1.85393	2.96631	3.51987	1.28505	3.10089	1.22748	2.50123	3.88621	4.81286	3.76161	5.3237	4.6236	4.27404	0.89628	3.09242
ENSMUSG00000019970	Sgk1	1.51933	6.59467	91.0052	1.43294e-21	3.43502e-19	5.76406	5.69142	5.66906	4.45882	5.96936	5.5457	5.08411	6.05065	7.32519	7.0258	6.33707	7.14805	7.06058	7.20729	6.68038	8.02645
ENSMUSG00000052217	Hbb-bh1	1.50907	5.31578	10.3911	0.00126624	0.00904362	5.29614	2.0012	6.19814	4.62788	2.03006	2.04275	-0.663158	2.2052	4.95938	7.29085	6.70217	6.61541	6.39958	1.2943	2.41869	-3.07739
ENSMUSG00000043102	Qrfp	1.49881	3.84967	38.8254	4.63452e-10	1.93429e-08	3.18093	2.99985	1.98801	2.69556	2.78466	3.41883	2.31141	3.22307	4.56594	3.99376	3.43664	3.93506	4.99692	4.41601	4.28662	5.03738
ENSMUSG00000022584	Ly6c2	1.49059	7.01927	160.387	9.31454e-37	7.91652e-34	5.87394	5.50653	6.71261	5.83585	6.10086	6.34313	5.8813	6.06204	7.30853	8.06457	8.22981	7.36703	7.10998	7.50392	7.11117	7.52675
ENSMUSG00000039782	Cpeb2	1.48847	2.74537	16.367	5.21849e-05	0.000623086	1.41994	2.41556	2.59546	0.681992	2.57908	0.682452	2.42296	0.29527	3.46504	3.48448	3.42886	3.42203	2.93424	2.60048	3.22695	3.42974
ENSMUSG00000045382	Cxcr4	1.48418	5.45289	72.131	2.01378e-17	2.61484e-15	4.56065	4.19549	3.3415	3.99889	5.20349	5.09555	4.12021	5.22512	6.00017	6.16697	5.6671	5.6846	6.30897	6.13334	5.85255	5.94589
ENSMUSG00000037552	Plekhg2	1.48125	2.70097	14.5163	0.000138951	0.00144822	1.02604	1.93992	0.771219	-1.48919	2.89527	0.335541	2.9233	2.8899	3.23987	3.59386	3.28122	0.26611	3.96883	2.85438	2.73009	3.38271
ENSMUSG00000021253	Tgfb3	1.4757	2.29804	5.21899	0.0223415	0.0849758	2.38764	3.29728	0.771219	0.785111	1.09211	-3.07739	-1.11877	2.74674	2.25785	0.220685	2.94199	2.81652	2.78856	3.0018	2.35601	3.32583
ENSMUSG00000020589	Cyria	1.47401	4.50576	52.3702	4.59649e-13	3.52234e-11	3.84959	3.87371	2.65264	2.94976	4.25036	3.99587	2.5407	3.73395	5.23096	5.58486	5.29816	4.85635	5.11369	5.0083	4.35766	4.64747
ENSMUSG00000001281	Itgb7	1.46864	8.55172	191.687	1.36152e-43	1.81841e-40	7.92378	7.22846	7.46531	6.6087	8.19042	8.03411	7.43991	8.17671	8.98705	9.33921	8.9936	8.59468	9.35289	9.03805	8.78602	9.33826
ENSMUSG00000066677	Ifi208	1.46862	5.41974	28.3991	9.87124e-08	2.57065e-06	4.6334	4.1466	2.77356	3.62786	5.40182	5.23128	4.49317	4.14894	6.17945	5.97182	6.37297	6.22961	5.37207	5.88058	5.81809	5.73425
ENSMUSG00000000708	Kat2b	1.46134	3.49796	18.6521	1.56874e-05	0.000216635	2.16268	2.95925	2.34098	3.37035	1.00707	1.89535	3.65559	1.94593	4.1383	2.71472	3.06749	4.76982	3.82054	4.2405	4.30885	4.2046
ENSMUSG00000079017	Ifi27l2a	1.44924	5.30109	49.9824	1.5513e-12	1.02134e-10	4.10481	3.90076	4.28413	4.41125	4.33129	4.53341	3.87884	4.22743	5.37873	6.41906	7.04125	5.89049	5.40993	5.13464	5.29064	5.52817
ENSMUSG00000003032	Klf4	1.41529	2.79707	18.0044	2.20392e-05	0.000291435	0.146014	2.73709	1.57991	1.48185	1.69156	2.17648	2.31141	2.77161	3.38254	3.029	3.4749	2.71431	3.89955	3.11717	3.44338	2.90541
ENSMUSG00000078521	Aunip	1.40675	2.46492	11.2424	0.000799477	0.00623378	1.41994	2.47438	-3.07739	0.785111	0.91671	2.29885	2.11659	2.68263	2.91544	2.42023	2.90883	3.24088	2.39439	2.15486	3.6227	3.17755
ENSMUSG00000020601	Trib2	1.40322	2.3751	8.59429	0.00337218	0.019853	0.80391	1.11895	-2.47748	1.97171	1.35554	2.77914	1.59722	2.66945	1.64419	2.72678	2.42132	3.72113	3.21651	2.88727	3.50245	-3.07739
ENSMUSG00000025790	Slco3a1	1.39936	3.3586	20.2325	6.85797e-06	0.000106151	2.72855	3.31348	3.23321	0.681992	2.30404	2.89455	2.17238	1.32815	4.19257	3.64558	3.92531	2.79164	4.02413	3.61278	4.44055	3.83694
ENSMUSG00000017466	Timp2	1.39841	5.41385	34.9422	3.39645e-09	1.20735e-07	4.39915	3.20479	3.46635	4.22664	5.52162	5.13833	4.48584	5.44975	5.89399	6.10597	5.78904	5.71303	5.97893	5.86828	5.53183	6.1481
ENSMUSG00000045087	S1pr5	1.38882	5.93914	95.1919	1.72792e-22	4.48731e-20	5.28972	4.8148	4.0647	4.38276	5.35956	5.24874	4.59195	5.86958	5.99462	6.08738	5.75679	5.42627	7.286	6.60874	6.37002	7.22951
ENSMUSG00000024511	Rab27b	1.38738	5.33419	66.2689	3.93418e-16	4.54082e-14	4.27904	4.38751	4.86767	4.53107	3.391	3.86614	4.75005	4.31462	5.55104	5.7783	6.0508	6.22497	5.34626	5.94186	5.90457	6.24989
ENSMUSG00000003559	As3mt	1.38698	5.4917	40.3346	2.13984e-10	9.90363e-09	4.60955	4.1146	5.30448	3.42726	4.10448	4.43771	4.39104	5.5064	5.88353	5.8951	5.31302	4.72453	6.67649	6.07269	5.36944	6.98771
ENSMUSG00000046223	Plaur	1.38333	3.68093	25.1449	5.31806e-07	1.13772e-05	3.6028	3.25597	3.88549	0.927161	1.87072	3.40332	1.59722	2.53067	4.37005	5.08989	4.20571	3.92365	2.94574	4.20182	2.88611	4.44105
ENSMUSG00000073489	Ifi204	1.36725	3.3291	14.9448	0.000110703	0.00118825	2.8614	2.1885	-2.05503	1.48185	3.18383	3.14817	2.55477	2.78388	3.92753	4.34614	3.64564	4.45818	3.29954	3.63876	3.44338	3.58325
ENSMUSG00000041607	Mbp	1.3662	6.21742	78.7971	6.88288e-19	1.16996e-16	5.16906	5.21041	5.28652	4.75399	6.14879	5.6079	5.38105	5.14649	7.02218	6.98935	6.67531	6.65043	6.81385	6.53371	6.44847	6.68093
ENSMUSG00000020021	Fgd6	1.36599	2.54634	8.25461	0.00406487	0.0229484	2.10538	-1.14733	3.12625	-3.07739	2.30404	0.918928	1.75173	2.37709	2.91544	1.95046	2.88629	-0.598335	2.59762	2.70254	4.41002	3.56229
ENSMUSG00000049410	Zfp683	1.36563	3.08893	8.9931	0.00271	0.0166028	0.219869	2.0012	-0.131959	2.59979	2.65091	3.0014	2.87927	2.6292	2.55766	4.06672	4.18277	3.36413	3.07705	2.53282	3.58675	4.23581
ENSMUSG00000034936	Arl4d	1.34631	5.06519	61.86	3.68772e-15	3.83073e-13	3.67021	3.74824	3.04316	4.11726	4.78522	4.48635	4.35934	4.85224	5.31566	5.46581	5.4747	5.10635	6.00528	5.57393	5.55295	5.97392
ENSMUSG00000043587	Pxylp1	1.34079	4.25048	30.8949	2.72385e-08	7.88399e-07	3.04531	3.36101	2.77356	2.33674	3.93067	3.67274	3.53306	3.63578	4.38284	4.04281	4.60813	4.18002	5.24284	4.94984	3.64908	5.92689
ENSMUSG00000026068	Il18rap	1.33857	6.5715	101.727	6.37348e-24	2.12806e-21	5.54809	5.53444	5.69481	5.4173	5.88251	5.68367	5.53087	6.22846	7.23638	7.21209	6.76297	6.45729	7.58938	7.09683	7.17686	7.05425
ENSMUSG00000007872	Id3	1.32972	2.83633	12.3403	0.000443282	0.00383726	2.59615	3.12444	3.52877	1.3535	1.13282	1.42818	-0.950399	0.487655	2.97296	4.18942	4.18277	3.94637	1.35932	2.6777	1.90904	2.59744
ENSMUSG00000038807	Rap1gap2	1.32869	5.08079	24.3557	8.00892e-07	1.63483e-05	4.33413	3.61736	4.12656	2.48195	5.06836	3.84334	4.09637	5.19096	5.81283	5.98694	4.8072	5.46022	6.39434	5.60391	5.23947	4.48254
ENSMUSG00000043099	Hic1	1.31735	3.02666	17.8448	2.39675e-05	0.000315594	1.87333	2.27375	2.55104	2.46652	1.636	1.80382	3.0871	2.55951	3.15296	3.32706	4.32362	3.0755	4.02413	3.31543	3.31745	2.58364
ENSMUSG00000036634	Mag	1.31306	3.30932	15.8589	6.82432e-05	0.000784755	2.67704	2.99985	-1.72867	2.58558	3.38259	2.50179	2.03867	3.00971	3.90407	3.73187	3.62537	3.26819	4.22155	3.87567	3.98218	3.38271
ENSMUSG00000062210	Tnfaip8	1.31071	5.45413	28.803	8.01276e-08	2.12816e-06	4.07527	5.30256	3.26105	4.20356	4.60887	4.65952	4.66832	5.61688	5.74346	6.09786	6.22143	5.97994	6.09968	5.91554	5.90092	5.47498
ENSMUSG00000056735	A930024E05Rik	1.31047	2.79587	16.0314	6.23009e-05	0.000725344	1.72904	1.56016	1.79835	1.83419	2.37363	2.26494	1.86894	2.99922	3.65273	3.34282	3.35693	3.1061	3.82678	2.83204	2.60989	2.84885
ENSMUSG00000019872	Smpdl3a	1.30448	5.2538	54.5202	1.53857e-13	1.25079e-11	4.99331	4.1779	4.15651	3.68231	5.0631	3.91069	4.31044	4.19563	5.95235	6.12203	5.92239	6.06286	5.53702	5.27377	5.67351	5.58814
ENSMUSG00000079298	Klrb1b	1.30055	7.9154	226.243	3.93374e-51	1.22588e-47	7.06575	7.05988	7.28776	6.96019	7.21904	6.91309	6.89513	7.07831	8.48646	8.88032	8.60371	8.36835	8.41626	8.16514	8.29901	8.21894
ENSMUSG00000030336	Cd27	1.29707	5.72508	37.5771	8.78688e-10	3.51062e-08	4.27904	5.41003	3.15622	4.12219	5.73166	5.38129	5.1271	5.48213	6.00155	6.35544	5.97273	5.9123	6.66349	6.07982	6.05684	6.30559
ENSMUSG00000020638	Cmpk2	1.28688	4.54355	9.18512	0.0024399	0.0153298	0.541244	3.72421	3.02161	4.36206	4.48856	4.86876	3.93905	3.06105	5.17324	5.52224	5.43255	4.26382	4.27268	5.34059	3.94007	5.11377
ENSMUSG00000021482	Prxl2c	1.28439	4.29008	46.5485	8.93789e-12	5.19008e-10	3.11471	3.39946	3.21434	3.53474	4.13986	3.32318	3.35162	3.80192	4.46531	4.91387	4.73337	4.773	4.93479	4.75279	4.3893	5.1886
ENSMUSG00000075602	Ly6a	1.27575	4.27061	17.4741	2.91245e-05	0.000375048	4.53194	2.79592	4.26133	4.3495	2.54931	3.71104	1.32917	1.42538	4.45324	6.11287	5.64042	4.79195	3.03459	3.50391	4.31984	2.75348
ENSMUSG00000014444	Piezo1	1.26342	3.04801	16.366	5.22123e-05	0.000622618	2.40358	2.98981	2.30576	1.09712	3.06264	1.87301	1.97733	2.0714	3.48098	3.82455	3.45207	3.76653	3.29954	3.73222	2.49823	3.70932
ENSMUSG00000024066	Xdh	1.25872	6.54172	73.3967	1.06042e-17	1.57363e-15	6.63583	5.51706	4.8525	5.01225	6.36711	5.89523	5.72527	5.94257	7.17827	7.2878	6.84267	6.9116	7.21113	6.89673	6.6049	6.98705
ENSMUSG00000037921	Ddx60	1.25421	3.73522	9.89793	0.00165465	0.0112341	3.12436	0.642855	1.79835	3.88743	3.51937	3.80254	2.48303	2.01003	3.63145	3.61995	5.25043	4.71132	4.0826	4.03087	2.94407	4.28353
ENSMUSG00000025357	Dgka	1.25112	6.3139	72.1946	1.94987e-17	2.60419e-15	5.38108	5.4306	4.78698	5.24938	5.87053	5.69007	5.74534	6.07458	6.72606	7.06313	6.86013	6.39257	7.04863	6.61693	6.27581	7.16438
ENSMUSG00000074785	Plxnc1	1.25099	3.73972	15.0878	0.000102627	0.00112481	3.105	3.19608	2.30576	2.8222	1.00707	3.41883	3.1533	3.54494	4.60648	3.58063	3.90303	3.05474	4.26811	4.64155	4.34157	4.73746
ENSMUSG00000032946	Rasgrp2	1.25063	5.18789	67.4757	2.13296e-16	2.49264e-14	4.06529	4.81195	4.44653	3.25832	4.60887	4.5686	3.90652	4.93713	5.42275	5.41455	5.46333	4.75058	6.37639	5.73162	5.251	6.36427
ENSMUSG00000063605	Ccdc102a	1.24694	4.26584	18.5539	1.65171e-05	0.000227086	3.73462	3.75419	3.5959	2.65529	4.58706	3.33957	3.61589	2.03078	3.9217	5.51357	4.79516	4.47391	4.3132	4.57919	4.92732	4.76217
ENSMUSG00000026357	Rgs18	1.24115	3.51653	20.2137	6.92568e-06	0.000106494	3.01451	2.33851	3.40943	3.40314	2.03006	2.41166	2.87927	2.51603	3.82505	4.51557	4.54119	4.27733	4.10842	3.51798	3.09243	3.21384
ENSMUSG00000072620	Slfn2	1.2402	7.64196	98.3152	3.56817e-23	9.81143e-21	6.48299	6.6231	6.46877	6.5283	7.25233	7.50259	6.94203	7.32137	7.91072	8.4012	7.82611	8.1196	8.45525	7.98415	7.85506	8.18364
ENSMUSG00000049866	Arl4c	1.23723	3.32332	18.9383	1.35016e-05	0.000190962	2.49566	1.7625	2.96631	2.65529	3.33104	2.31552	2.59616	2.57372	3.96203	3.60042	3.93082	3.88888	4.09814	4.09796	3.47322	2.78998
ENSMUSG00000095315	Gm10130	1.23585	3.02248	13.4337	0.000247138	0.00236488	1.54014	2.65047	2.47382	0.0968503	3.20307	2.29885	1.7271	2.25895	3.47303	3.51956	3.89176	4.27733	3.64117	3.15367	2.26796	3.15906
ENSMUSG00000030361	Klrb1a	1.23427	6.16318	104.837	1.3258e-24	4.76726e-22	4.96674	5.11891	4.92682	5.18484	5.96232	5.4029	5.38303	5.67571	6.81368	6.72358	6.45566	6.57041	6.96844	6.45547	6.38579	6.89228
ENSMUSG00000001156	Mxd1	1.22416	8.32821	127.516	1.43267e-29	7.44115e-27	7.42706	7.29574	7.16908	7.5486	7.98584	7.7043	7.59385	8.21064	8.69845	8.92761	8.76565	8.67341	9.00191	8.8552	8.4448	8.84677
ENSMUSG00000035042	Ccl5	1.2152	10.7768	240.31	3.36604e-54	1.57346e-50	9.6793	9.64067	9.69022	9.67398	10.4432	10.2773	9.8231	10.5279	11.3578	11.3793	11.0887	10.8208	11.6516	11.2107	10.8381	11.5992
ENSMUSG00000035901	Dennd5a	1.21305	3.7955	23.7987	1.06956e-06	2.07885e-05	3.55366	2.48871	2.87315	1.09712	4.32252	2.82641	2.62311	3.46334	4.45324	4.40361	4.1453	3.15569	4.45275	3.63876	4.02981	4.94326
ENSMUSG00000078921	Tgtp2	1.21208	3.67161	19.1936	1.18111e-05	0.000169359	1.89604	2.4599	2.72107	3.03592	3.57213	3.67274	2.97651	2.68263	4.35282	4.46608	4.39719	3.94637	3.96318	4.15308	3.70882	3.94881
ENSMUSG00000000244	Tspan32	1.20972	5.72993	58.4069	2.13146e-14	1.95363e-12	5.0702	4.28034	4.68446	4.80089	5.23188	5.58231	4.80992	5.19785	6.24512	5.87627	6.09077	6.15597	6.72235	6.16832	5.92631	6.3223
ENSMUSG00000052336	Cx3cr1	1.20701	4.6922	27.9843	1.22306e-07	3.09876e-06	4.45374	3.4369	3.73477	4.31114	4.67927	4.02656	2.11659	3.53771	5.76967	5.62084	4.64216	4.67096	5.88348	4.93419	4.2411	4.76217
ENSMUSG00000001173	Ocrl	1.20505	2.619	5.05825	0.024509	0.0909985	2.21779	1.41758	3.09565	0.248907	2.66486	-1.11564	-0.950399	3.5158	2.64518	2.26351	2.00647	3.43011	2.19679	3.37073	2.97221	3.80161
ENSMUSG00000029924	Slc37a3	1.20373	3.96812	27.4528	1.60979e-07	3.91924e-06	3.53208	3.09662	3.3415	3.15622	2.5342	3.50853	3.07739	3.73395	4.41224	4.21533	4.39719	4.55006	4.59467	4.56909	4.44055	4.2046
ENSMUSG00000097352	C920009B18Rik	1.2002	2.49915	10.3436	0.00129925	0.00920204	2.76601	1.7387	1.4569	-0.166292	2.63683	0.19851	1.79976	1.5456	3.07104	3.70774	2.80452	1.23074	2.0553	2.50484	2.90082	3.88836
ENSMUSG00000029178	Klf3	1.19065	5.15015	58.3202	2.22749e-14	2.02183e-12	4.68646	4.40273	4.35043	3.31972	4.60887	4.34335	4.14366	5.21155	5.66187	5.9794	5.54652	4.97161	6.04992	5.33464	5.15915	5.8396
ENSMUSG00000021728	Emb	1.18893	7.43512	101.392	7.54847e-24	2.43347e-21	6.68311	6.9765	5.8602	6.2301	6.82005	7.05382	6.53613	7.09503	8.14615	8.28139	7.69245	7.89272	7.57695	7.84113	7.63129	8.09948
ENSMUSG00000020668	Kif3c	1.18633	2.62102	8.54083	0.00347267	0.0202406	1.85026	3.13359	1.69326	0.881348	3.38259	1.19591	1.48419	0.946589	2.76725	2.72678	2.34074	2.48521	3.00191	3.50391	3.25011	3.41424
ENSMUSG00000020641	Rsad2	1.17713	4.5898	29.6897	5.0704e-08	1.39832e-06	3.88974	2.89612	3.63899	3.24933	4.59801	4.89117	3.45272	3.38493	4.59919	5.5964	5.33815	5.01525	5.31112	5.13692	5.08379	3.54103
ENSMUSG00000069114	Zbtb10	1.17592	3.84714	14.4145	0.000146666	0.00152353	3.19931	3.60425	0.964255	1.6552	3.78503	3.49396	3.24289	3.56642	4.07666	4.33437	4.06229	4.71794	4.49642	3.76207	4.20006	4.51924
ENSMUSG00000091191	Gm17334	1.16887	2.9021	8.88197	0.00288001	0.0174273	3.14347	3.06827	-0.231913	1.73465	2.54931	2.08224	1.36153	1.85577	1.99456	3.88498	2.04767	3.25914	3.75668	2.98164	2.82571	4.38249
ENSMUSG00000032135	Mcam	1.16779	3.85415	21.1714	4.19987e-06	6.88852e-05	2.8843	2.77267	3.18557	0.174881	3.65831	3.73601	2.36028	4.40878	4.11294	3.31912	4.52304	3.16541	4.43245	4.85882	3.92575	4.88539
ENSMUSG00000078435	AU041133	1.16526	2.1664	5.77524	0.0162535	0.0673555	1.91839	0.789028	1.21261	2.48195	-3.07739	0.519399	3.0871	1.25949	2.49621	2.83099	2.74314	2.79164	-0.33744	2.88727	1.72288	2.99153
ENSMUSG00000035356	Nfkbiz	1.16266	6.33594	73.7059	9.06684e-18	1.36719e-15	5.88675	5.33862	5.52912	4.71534	6.00681	6.21353	5.56948	5.5064	6.32128	7.37322	6.80036	6.7881	6.63713	6.99868	6.5662	6.62982
ENSMUSG00000030342	Cd9	1.16205	7.09592	82.562	1.02406e-19	1.9148e-17	6.36892	6.0731	6.14931	5.7332	6.7949	6.97471	6.09849	6.92048	7.55114	7.67301	7.36788	7.34315	7.8738	7.4695	7.26408	7.66912
ENSMUSG00000020424	Castor1	1.16149	3.64571	13.9604	0.000186702	0.00185492	1.54014	2.93851	2.59546	2.41921	3.97613	3.13884	2.15402	3.53771	4.33538	3.92739	3.03712	4.19433	3.75013	3.45357	3.6227	5.28768
ENSMUSG00000021775	Nr1d2	1.15395	4.55519	33.3003	7.89689e-09	2.59046e-07	3.94523	3.63035	3.60317	3.35367	3.9074	3.53723	4.25121	4.1584	4.95654	5.23414	4.38116	5.57038	5.06968	4.57583	4.58874	5.45806
ENSMUSG00000038304	Cd160	1.15073	6.84044	38.1334	6.60683e-10	2.68553e-08	5.66508	5.86081	5.32221	6.22208	6.77334	6.42027	6.2292	6.45549	7.15919	7.57886	7.715	7.42126	7.41882	7.00868	6.85768	6.91588
ENSMUSG00000036452	Arhgap26	1.14934	4.8087	39.8576	2.7317e-10	1.24579e-08	3.76578	4.66505	3.7995	3.36204	3.93643	4.25539	3.86197	4.59446	5.01794	5.31224	5.11888	5.22028	5.3266	5.06449	4.98369	5.97128
ENSMUSG00000073491	Ifi213	1.13951	4.64242	19.65	9.30038e-06	0.000139342	2.67704	3.71814	2.97754	3.58563	4.49638	4.4224	4.23384	4.41669	4.99314	5.22354	5.52115	5.35376	4.65547	5.12777	4.98714	4.81332
ENSMUSG00000059588	Calcrl	1.13674	2.76807	5.41602	0.0199528	0.0785428	2.84982	1.7387	1.25015	-0.265874	2.11379	1.62819	1.62415	2.94559	3.39942	2.44962	3.49738	4.83216	3.10809	2.37176	2.90082	-3.07739
ENSMUSG00000000982	Ccl3	1.13534	7.88521	161.505	5.30749e-37	5.5133e-34	7.06575	6.82938	7.12997	6.41228	7.75514	7.16776	7.14509	7.59001	8.17278	8.36187	8.43322	8.01801	8.9568	7.89197	8.19056	8.51905
ENSMUSG00000055148	Klf2	1.13323	7.59169	200.657	1.50104e-45	2.80664e-42	6.85158	6.55746	6.69656	6.10861	7.40866	6.95024	6.79353	7.61599	7.79628	8.01042	7.8026	7.02802	8.41755	8.01485	7.81047	8.7955
ENSMUSG00000072294	Klf12	1.12965	2.72408	7.02092	0.00805628	0.0390249	1.98345	1.47631	2.97754	1.45082	1.89459	0.78174	1.29606	2.90121	3.35684	3.46302	1.32466	2.09564	3.64117	3.11717	2.81021	4.07252
ENSMUSG00000036061	Smug1	1.12963	2.70374	7.60107	0.00583336	0.0304501	-1.28958	1.53275	2.79911	2.17526	1.91807	2.50179	2.17238	2.58779	3.57314	2.93858	3.14547	3.27718	3.23538	2.13674	2.31266	3.65757
ENSMUSG00000074170	Plekhf1	1.12828	5.02183	33.502	7.11917e-09	2.36858e-07	3.78415	4.10067	3.4341	4.17536	5.21301	4.17092	4.41051	5.00947	4.7937	5.3939	5.77531	5.36012	5.62907	5.37963	5.41883	5.69949
ENSMUSG00000039264	Gimap3	1.12616	8.98054	104.775	1.36815e-24	4.73733e-22	8.03697	8.26532	7.96026	8.15658	8.73236	8.66662	8.32585	8.74813	9.16093	9.63067	9.49223	9.35621	9.43296	9.29435	8.91595	9.73495
ENSMUSG00000025997	Ikzf2	1.12133	3.44058	12.4445	0.000419219	0.00366631	1.65109	2.93851	3.12625	1.68217	2.84716	2.77914	1.97733	3.27617	4.02864	4.17629	4.42091	4.57215	3.09782	2.78628	3.92575	3.71566
ENSMUSG00000024677	Ms4a6b	1.11763	6.95469	87.5712	8.13004e-21	1.76762e-18	5.71541	6.04791	6.18124	5.94426	6.52072	6.5008	6.48103	6.10425	7.4125	7.74554	7.50085	7.41974	7.32065	7.37365	7.3557	7.36273
ENSMUSG00000104713	Gbp6	1.11689	3.46923	18.1007	2.0953e-05	0.000279443	2.43493	3.41455	2.4896	3.03592	2.37363	3.052	2.42296	2.2052	4.01228	4.39985	3.96886	4.36849	3.40329	3.33939	3.82136	3.95418
ENSMUSG00000070291	Ddx43	1.11649	2.96165	13.7159	0.000212643	0.00207084	1.75411	3.06827	1.6091	2.13679	1.54844	1.93902	2.78697	2.34432	3.39942	2.42023	3.22844	3.13606	3.73695	3.16265	4.15781	3.6772
ENSMUSG00000036390	Gadd45a	1.1146	3.80217	14.9949	0.0001078	0.00116243	2.90683	3.07778	1.66575	3.1658	3.65831	2.53062	3.63587	3.629	4.64238	4.69812	4.31521	4.40175	4.28631	3.99109	3.71716	3.50488
ENSMUSG00000031217	Efnb1	1.11241	3.61321	11.0019	0.000910176	0.00696337	2.71584	3.63035	1.48865	1.13666	3.15447	3.72981	3.67503	2.82009	3.23987	4.12255	4.62864	3.65369	4.19288	4.35463	3.96128	3.49754
ENSMUSG00000045975	C2cd2	1.11182	3.52679	8.85979	0.00291521	0.0175834	-0.101368	2.62474	2.59546	1.05647	3.82905	2.89455	4.15755	3.82586	3.91585	3.50563	3.95809	3.85325	3.59078	3.85365	4.15167	3.89954
ENSMUSG00000044636	Csrnp2	1.11161	3.52973	9.46564	0.00209357	0.0136491	2.90683	3.61082	2.44174	1.21262	3.54221	3.59979	2.05854	2.22334	3.60986	4.26991	2.80452	4.3473	4.19288	3.27459	3.7742	4.60028
ENSMUSG00000000386	Mx1	1.10686	5.13863	33.841	5.98064e-09	2.0332e-07	4.10481	5.08864	4.05413	4.27616	4.52725	5.29149	4.36334	3.77757	5.83317	5.11305	6.0546	5.56855	5.54839	5.47284	5.0346	5.654
ENSMUSG00000033355	Rtp4	1.10551	5.67323	13.1967	0.000280449	0.00261408	3.33844	5.38342	3.56645	5.37039	5.44084	5.46397	4.81868	5.20472	5.9088	6.5664	6.73722	6.30407	5.84714	5.93401	5.64975	5.6206
ENSMUSG00000032094	Cd3d	1.10524	4.31954	25.9356	3.52992e-07	8.01e-06	3.78415	3.1785	3.60317	3.82224	3.77221	3.3477	3.73184	3.83179	4.76468	5.60459	4.68196	4.2818	4.76988	4.63188	4.98369	3.84852
ENSMUSG00000020042	Btbd11	1.10466	3.96616	14.0206	0.000180821	0.00180996	2.16268	4.10067	2.81172	2.05661	4.68613	3.20294	3.59563	2.74674	3.68062	4.39985	4.57681	4.09105	4.51969	4.67959	4.50936	4.12109
ENSMUSG00000029359	Tesc	1.0947	3.22896	12.8562	0.000336372	0.00304133	2.12473	2.88532	2.15562	1.57113	2.78466	3.21187	2.45331	3.04073	3.97335	3.79049	4.10195	3.63283	3.64117	3.73824	3.51207	2.22327
ENSMUSG00000026872	Zeb2	1.09415	5.37358	45.8432	1.28107e-11	7.21492e-10	4.76566	4.10067	4.34177	3.36204	5.51394	4.89672	4.3513	4.92886	6.21445	5.7754	5.21017	5.02862	6.37107	6.04139	5.44165	6.15628
ENSMUSG00000034353	Ramp1	1.09409	4.45153	26.7251	2.34552e-07	5.52349e-06	3.06548	4.01907	3.77395	3.89321	4.16461	3.56537	4.03247	3.77757	4.68431	5.42938	5.04704	4.46999	5.26596	4.71665	4.64662	4.54083
ENSMUSG00000066877	Nck2	1.09234	3.72378	13.6958	0.000214929	0.00209092	2.02525	2.62474	3.29736	3.1658	3.33976	1.98141	4.01223	3.37685	3.82505	3.70774	4.27674	4.26834	3.92882	4.38181	3.63154	4.77437
ENSMUSG00000027508	Pag1	1.08496	5.20986	41.5228	1.16506e-10	5.58572e-09	4.51737	4.2042	4.5175	4.3495	4.25498	4.94035	4.56093	4.68887	5.92201	5.96165	5.70783	5.53146	5.3022	5.22315	5.76279	5.80434
ENSMUSG00000002885	Adgre5	1.08237	8.53761	89.0164	3.91561e-21	8.71596e-19	7.61372	7.8339	7.65478	7.09551	8.60794	8.05813	7.74908	8.5243	8.75262	9.13042	8.65897	8.72853	9.24792	8.83023	8.78726	9.27205
ENSMUSG00000112290	Gm33782	1.08218	2.79717	10.9106	0.000956164	0.0072382	2.60995	1.15536	1.6377	2.07707	2.44001	2.7549	1.59722	2.58779	3.26772	3.31912	3.03712	3.38091	3.64822	3.33939	3.11784	2.2757
ENSMUSG00000094796	BC147527	1.07741	4.16001	10.9435	0.000939303	0.00712787	2.75363	3.06827	1.6377	2.72179	4.91342	4.04666	3.43762	3.84356	5.01794	4.36169	5.05464	4.46999	4.57998	4.7136	3.38179	4.34617
ENSMUSG00000063646	Jakmip1	1.07707	4.09225	22.4237	2.18656e-06	3.90117e-05	3.53931	3.523	2.37535	3.03592	3.60866	3.46437	3.35965	4.13942	4.73173	4.3025	4.69822	4.50102	4.71717	4.25737	3.8745	4.91874
ENSMUSG00000002602	Axl	1.07535	3.13661	8.22237	0.00413771	0.0232753	3.72831	2.73709	2.37535	2.61387	3.93067	0.874632	1.62415	0.546476	4.06083	4.44798	3.71761	2.23135	3.09782	2.86543	3.23857	2.63806
ENSMUSG00000030786	Itgam	1.07496	5.25559	41.9769	9.23577e-11	4.52069e-09	4.5642	4.50853	3.80581	3.85224	5.2011	5.07123	4.48584	5.01469	5.77453	5.98694	5.02658	5.77147	5.89687	5.69185	5.1622	5.87685
ENSMUSG00000023045	Soat2	1.07371	4.74699	39.7404	2.90066e-10	1.31006e-08	3.87839	4.0484	4.20032	3.05668	4.65851	4.09573	4.07701	4.44402	5.22624	5.3787	5.25923	4.52008	5.38691	4.68271	4.9056	5.72642
ENSMUSG00000063382	Bcl9l	1.07356	3.1364	14.6061	0.000132485	0.00139013	1.80299	2.87444	1.66575	1.3535	2.39051	2.88341	2.96603	3.46334	3.50458	3.39664	2.75563	3.26819	3.93461	3.61278	3.96128	3.51945
ENSMUSG00000011427	Zfp790	1.07162	2.61808	5.66409	0.0173157	0.070538	3.61654	2.48871	0.28454	0.627531	1.32073	1.89535	2.46825	1.48674	3.63145	2.39022	2.32407	3.53127	2.80127	3.51096	3.39224	-3.07739
ENSMUSG00000051703	Tmem198	1.06687	2.66906	9.33956	0.0022426	0.0143406	1.14456	1.93992	1.87242	1.73465	3.00898	1.30006	2.55477	2.0714	2.7277	3.21169	3.14547	1.87652	3.18774	2.50484	2.82571	4.1588
ENSMUSG00000005824	Tnfsf14	1.06446	4.04917	13.5208	0.000235929	0.00226923	2.14383	3.42949	3.84926	3.40314	3.29562	3.09124	4.03247	3.40096	4.42878	5.09455	3.66562	4.26382	4.90858	4.3349	4.98023	3.35861
ENSMUSG00000029816	Gpnmb	1.06124	3.34272	8.87061	0.00289799	0.0175021	3.32176	3.27264	2.42543	1.85804	2.80999	2.65368	1.62415	2.64274	4.3913	4.57347	4.62864	3.82287	2.42758	3.23256	3.64034	-3.07739
ENSMUSG00000002504	Slc9a3r2	1.06006	2.70886	7.09057	0.00774905	0.0379497	-1.77186	2.50291	0.210309	2.59979	3.09391	2.15812	2.76294	2.66945	2.97296	2.97947	2.59814	2.70101	3.11829	3.41651	3.11784	3.16834
ENSMUSG00000040124	Gorab	1.05995	3.38417	10.133	0.00145642	0.0101235	2.66387	2.86348	0.964255	3.77291	3.40769	-0.659741	2.9233	3.08108	3.56568	3.98876	3.3651	4.54635	4.01324	3.46087	3.59582	3.31751
ENSMUSG00000031391	L1cam	1.05727	3.67619	8.67937	0.00321833	0.0191522	3.21745	2.54467	3.35017	2.41921	4.09421	2.69248	0.515542	4.41274	3.9217	3.26227	4.31942	4.16557	4.1388	3.79132	4.11429	4.02736
ENSMUSG00000015533	Itga2	1.04744	5.0243	22.8452	1.75588e-06	3.21876e-05	4.10481	4.29265	4.13661	2.38679	5.27798	4.62984	4.19844	4.58046	5.19998	4.90859	5.14284	5.58131	5.90573	5.81088	4.71481	5.97392
ENSMUSG00000012889	Podnl1	1.04191	3.27783	11.4369	0.000719992	0.00568994	3.33012	3.6874	2.70764	2.72179	2.26794	1.89535	2.27789	1.3613	3.52779	4.6703	4.06731	4.00708	1.69538	3.66428	3.78217	1.86099
ENSMUSG00000032589	Bsn	1.04065	2.98424	10.785	0.00102327	0.00764099	2.46561	1.85393	3.51342	0.570932	3.28663	1.19591	2.68835	2.22334	3.2585	3.91163	3.69833	2.24974	3.91719	3.18045	2.66264	3.09242
ENSMUSG00000026581	Sell	1.04064	8.2545	141.292	1.38867e-32	8.6551e-30	7.5016	7.4225	7.05375	6.71944	8.13888	8.09661	7.32511	8.03595	8.88774	8.70571	8.09105	8.29417	9.14862	8.78496	8.39013	8.95103
ENSMUSG00000033450	Tagap	1.03971	6.01058	51.0944	8.80298e-13	6.23478e-11	4.6435	5.34651	4.75143	4.85522	6.28031	5.35936	5.59352	5.95619	6.3487	6.50821	6.23598	5.8564	6.88203	6.31148	6.05684	6.79535
ENSMUSG00000044199	S1pr4	1.03936	4.78775	37.5494	8.91256e-10	3.54568e-08	3.68333	3.98913	4.03275	4.03072	4.37012	4.22484	3.72564	4.8317	4.99035	5.29209	4.94443	4.33443	5.60932	5.31464	5.1954	5.70905
ENSMUSG00000015314	Slamf6	1.03933	2.58639	10.7661	0.00103378	0.00770103	1.70352	2.43049	0.821953	1.17514	1.42275	2.29885	2.27789	2.69568	3.75464	3.40417	2.61194	1.92308	2.19679	3.43886	2.69676	3.09242
ENSMUSG00000074802	Gas2l3	1.03718	2.64342	2.77511	0.0957403	0.239517	3.01451	2.77267	0.718636	1.68217	1.82176	2.48715	-3.07739	1.29423	3.42438	3.21169	3.20131	3.1061	-3.07739	1.98298	3.91854	3.55524
ENSMUSG00000059878	Zfp422	1.03253	4.33394	25.0909	5.46904e-07	1.16469e-05	4.16214	3.80663	4.23817	3.04634	3.31344	3.28138	3.54015	3.88404	4.91311	4.24497	5.13808	4.5758	4.41601	4.14856	4.83459	5.39032
ENSMUSG00000021895	Arhgef3	1.03205	7.55717	76.6442	2.04703e-18	3.24367e-16	6.509	6.43047	6.4767	6.73159	7.38305	6.91582	7.07545	7.76777	8.06151	8.02819	7.48218	8.04655	8.1068	8.02042	7.70649	8.15331
ENSMUSG00000091144	Phf11c	1.03204	3.60901	9.23333	0.00237649	0.0150527	1.25408	3.10595	2.23264	2.83427	3.25931	3.21187	3.05777	3.60844	4.14332	3.92739	4.8515	4.60108	3.68985	3.34729	2.87124	4.04761
ENSMUSG00000028211	Trp53inp1	1.0263	5.36799	15.4077	8.66331e-05	0.000971143	3.93978	4.98626	3.4979	3.49727	5.63223	5.46584	4.46738	5.0328	5.88653	5.6385	5.64042	6.23192	5.64327	5.7864	6.19157	4.92696
ENSMUSG00000049892	Rasd1	1.02026	2.5435	8.62129	0.00332257	0.0196227	1.41994	2.4599	1.89629	1.97171	2.24955	2.19461	1.19192	1.60215	3.09196	3.56728	3.48243	2.43788	2.15776	2.82073	2.49823	3.10213
ENSMUSG00000034586	Hid1	1.01872	4.8909	19.4278	1.04475e-05	0.000151903	3.14347	3.45162	4.47454	3.56404	5.28251	4.37946	4.17131	4.8868	5.14849	5.6825	5.13091	4.28626	5.33756	5.40066	5.16525	5.74514
ENSMUSG00000059027	9630013D21Rik	1.01833	3.00543	12.1792	0.000483241	0.00411834	1.51101	3.15172	1.42443	1.57113	2.13398	2.00215	2.46825	3.52314	3.7677	2.08768	3.45207	2.8288	3.11829	3.57291	3.75003	3.986
ENSMUSG00000022225	Cma1	1.0135	6.45329	72.8976	1.36555e-17	1.85022e-15	5.77021	5.47808	5.69651	5.19189	6.2678	5.95761	5.07925	6.49615	7.07698	6.71528	6.40206	5.9352	7.55881	6.84327	6.16439	7.57156
ENSMUSG00000034796	Cpne7	1.01099	4.18138	15.0429	0.000105094	0.0011438	2.49566	3.93257	2.17526	3.08727	3.39937	4.04666	3.92829	4.5734	4.43698	4.5294	4.37713	3.94073	5.05117	4.60578	3.7742	5.25104
ENSMUSG00000005087	Cd44	1.00863	6.73792	58.7434	1.79637e-14	1.67943e-12	6.01287	5.99616	5.98511	5.30031	6.82316	6.42315	5.76816	6.17353	7.06843	7.50596	7.08705	7.33993	7.39804	7.01984	6.77326	7.01302
ENSMUSG00000032855	Pkd1	1.00704	3.53995	13.588	0.000227635	0.00220079	3.20841	2.76091	2.63856	1.76018	4.11468	2.50179	0.19474	4.39684	3.35684	4.33831	3.53409	3.59018	4.29982	3.59298	2.64527	4.52647
ENSMUSG00000016194	Hsd11b1	0.998968	7.5882	98.1486	3.88133e-23	1.03676e-20	6.37499	6.92142	6.98445	6.80013	7.49999	7.21015	7.0785	7.18802	7.94562	7.9666	7.92788	7.82613	8.27295	7.99267	7.80069	8.09006
ENSMUSG00000057596	Trim30d	0.996101	4.03486	15.4983	8.25798e-05	0.000933541	3.31335	3.23911	3.07488	2.24927	3.57951	4.17549	3.37559	3.50101	4.8744	4.49457	4.27674	4.83216	4.32206	4.7197	3.33922	4.43722
ENSMUSG00000053835	H2-T24	0.993792	2.83137	8.35983	0.00383607	0.021908	2.49566	2.29022	1.6377	-0.0731421	3.33976	2.76707	1.99807	2.50123	3.24922	3.31912	3.66562	3.28612	3.55367	2.63961	2.6798	2.67756
ENSMUSG00000023132	Gzma	0.990647	11.2297	111.532	4.52399e-26	1.69179e-23	10.9334	9.97062	11.098	10.0555	10.6669	10.724	10.3709	10.7755	11.6838	11.4778	11.7233	11.3294	12.0844	11.5265	11.4701	11.8093
ENSMUSG00000045757	Zfp764	0.989235	2.54015	5.27495	0.0216344	0.0828936	1.14456	2.44527	-1.46269	1.8815	0.769578	2.88341	3.57507	2.14937	2.90365	3.57397	2.55592	2.64654	2.59762	3.29107	2.55514	1.3437
ENSMUSG00000036553	Sh3tc1	0.988031	2.9429	8.93153	0.00280289	0.0170489	2.30522	2.59854	2.19464	0.927161	3.23147	3.052	1.65058	2.11091	3.68062	2.83099	3.78006	1.85266	2.80127	3.53191	3.5592	3.69013
ENSMUSG00000004568	Arhgef18	0.987914	6.12171	39.7926	2.8242e-10	1.28172e-08	4.8201	5.29442	5.21714	4.25386	6.1187	5.85874	5.67626	6.35623	6.34653	6.80971	6.24929	5.59935	7.02714	6.6038	6.15675	6.81541
ENSMUSG00000022372	Sla	0.98648	8.15135	38.6877	4.97336e-10	2.04828e-08	7.54175	7.42623	6.80772	7.22953	8.17497	7.58135	7.84412	8.11155	8.46533	8.63089	8.73227	8.51925	8.92156	8.45698	8.30317	7.95155
ENSMUSG00000053716	Dusp7	0.982362	4.12124	20.1531	7.14851e-06	0.000109202	3.18093	3.36101	3.29736	3.51987	4.37437	3.27287	3.6621	3.27617	3.81879	4.68273	4.91411	4.30397	5.01886	4.83093	4.68112	3.15906
ENSMUSG00000036931	Nfkbid	0.981824	6.3383	56.8979	4.59026e-14	3.97355e-12	5.53368	5.46545	5.49239	4.82831	6.55482	6.25624	5.63549	5.89385	6.62383	6.74597	6.48782	6.08223	7.13594	6.56368	6.60826	7.27476
ENSMUSG00000024462	Gabbr1	0.981331	3.29773	14.3075	0.000155246	0.00159144	1.80299	3.509	2.47382	2.46652	2.87142	2.71777	1.9563	3.27617	4.03406	3.47021	3.39733	3.74725	4.1388	3.41651	2.24509	4.27497
ENSMUSG00000030337	Vamp1	0.979556	3.19503	8.59693	0.0033673	0.0198367	2.76601	2.96951	3.48221	2.90467	2.5342	1.91735	2.15402	1.11151	3.83129	3.89035	3.83993	3.48546	4.36123	1.6413	3.4333	3.02254
ENSMUSG00000015882	Lcorl	0.978778	3.3112	4.44607	0.0349816	0.118109	3.56078	3.2809	2.78639	2.31967	0.420834	2.24767	2.97651	1.57415	2.95022	3.0387	3.44437	3.94073	4.1587	2.5872	4.44557	4.38646
ENSMUSG00000029592	Usp30	0.972596	3.78238	15.9511	6.50001e-05	0.000754889	3.13395	3.2809	3.58125	1.83419	3.38259	3.03198	3.79245	3.19577	3.48889	4.21533	3.8974	3.85925	4.29083	3.94498	4.63787	4.67701
ENSMUSG00000050232	Cxcr3	0.970762	6.80206	29.1998	6.52854e-08	1.75894e-06	5.59047	6.33551	5.58893	5.66555	6.70917	6.38616	6.27982	6.66742	6.9912	7.48437	7.87199	6.688	7.01149	7.20458	6.91497	7.22007
ENSMUSG00000104291	A130071D04Rik	0.970688	2.86058	6.01531	0.0141823	0.0602958	1.67754	2.73709	4.00558	2.61387	1.66405	0.268652	1.89128	1.60215	2.99534	3.74378	3.51218	3.06516	4.00226	2.91941	2.51745	1.37608
ENSMUSG00000025498	Irf7	0.968121	7.47579	59.5882	1.16936e-14	1.11555e-12	6.51635	6.8717	6.29447	6.54125	7.46604	7.32056	6.93399	7.20067	7.68279	8.06397	7.98931	7.6141	7.94931	7.94792	7.57622	7.98736
ENSMUSG00000062590	Armc9	0.965399	2.7911	6.97598	0.00826111	0.0398314	1.54014	2.07906	2.566	1.97171	2.23092	0.0470845	2.62311	3.52314	2.55766	3.76732	2.74314	2.96856	3.29954	3.0018	2.85622	3.49016
ENSMUSG00000041439	Mfsd6	0.965192	5.55399	37.4451	9.40235e-10	3.70897e-08	4.44607	5.08156	4.34177	4.39911	5.48278	4.81995	5.04976	5.58392	5.8925	5.6337	6.09201	6.12518	5.67471	6.08692	5.86573	6.25207
ENSMUSG00000044768	Macir	0.957325	5.44534	44.0312	3.23181e-11	1.69743e-09	4.5783	4.68387	5.08318	3.91611	5.03385	5.04148	4.7254	5.44975	5.70664	5.93981	5.53026	5.20622	6.23824	6.01559	5.79465	6.13633
ENSMUSG00000003929	Zfp81	0.956726	3.09392	6.02664	0.0140915	0.0601286	2.28815	2.68823	3.03243	1.17514	1.35554	3.44178	2.26083	1.87884	3.51236	1.75237	4.01113	4.29071	3.44441	3.0018	4.34157	1.88369
ENSMUSG00000040511	Pvr	0.955604	2.26482	5.57242	0.0182455	0.0732406	2.56814	2.07906	2.58081	1.6552	-1.23947	-0.420183	1.56978	2.60173	2.57262	1.75237	3.02685	3.20364	1.85028	2.32452	2.57362	2.63806
ENSMUSG00000073940	Hbb-bt	0.954333	7.14807	28.5672	9.05006e-08	2.37666e-06	7.00764	5.31669	7.09366	5.56226	7.1916	6.06745	6.8889	6.13572	7.33784	7.38563	8.13353	7.52633	8.27466	6.29217	7.93273	6.47024
ENSMUSG00000020520	Galnt10	0.951018	5.2663	34.4328	4.41225e-09	1.55076e-07	5.23511	4.33294	4.53281	3.79161	5.40182	4.00103	4.3513	4.91776	5.64604	5.93462	4.93073	4.5903	6.52755	5.71034	5.73432	5.60019
ENSMUSG00000044703	Phf11a	0.950586	3.09831	10.0438	0.00152865	0.0105083	2.10538	3.10595	2.01006	1.92731	2.79738	3.42652	2.62311	1.65657	3.94488	3.38908	3.66562	3.50855	3.83916	3.01177	3.15513	3.01228
ENSMUSG00000071716	Apol7e	0.950567	5.06695	31.8267	1.68559e-08	5.11643e-07	3.9722	4.51905	4.01651	4.48203	5.10463	4.95372	4.22946	4.66915	5.4412	5.66537	5.26142	5.60828	5.42439	5.43257	5.25673	5.45617
ENSMUSG00000042842	Serpinb6b	0.949351	8.53505	163.053	2.43632e-37	2.84714e-34	7.8512	7.78137	7.89252	7.76903	7.99691	8.15911	8.08394	8.34278	8.78951	8.84428	8.77622	8.86411	9.10184	8.85935	8.76255	9.31392
ENSMUSG00000028037	Ifi44	0.94695	4.45624	19.4381	1.03914e-05	0.000151323	2.60995	4.48727	3.5515	4.24032	4.08386	4.19363	3.91199	2.3608	5.25435	4.3025	5.68517	5.39564	4.20729	4.91039	4.57045	3.69013
ENSMUSG00000076431	Sox4	0.946862	2.35252	3.94482	0.0470159	0.145788	-1.28958	-2.5231	3.50568	0.627531	1.57822	2.36439	2.15402	2.85542	2.64518	2.79708	3.25507	2.13573	2.74972	2.61364	1.61995	2.40686
ENSMUSG00000021752	Kctd6	0.945982	2.53266	6.74259	0.00941379	0.0438731	1.72904	2.1885	1.6377	1.01464	1.6074	1.7061	2.29475	2.53067	2.61659	3.07688	2.67903	3.24088	2.47598	1.00575	2.88611	4.10669
ENSMUSG00000021697	Depdc1b	0.944865	3.8361	9.43805	0.00212529	0.013779	4.00912	2.62474	3.04316	2.8222	3.28663	3.10089	3.97087	2.45592	4.77441	3.11408	4.60813	4.58306	3.32618	3.8481	4.8269	3.86002
ENSMUSG00000042659	Arrdc4	0.941176	5.52927	17.6491	2.65635e-05	0.000346846	3.52481	5.17095	4.3888	4.7088	5.39556	5.40874	5.20497	5.39878	5.51082	6.30205	5.7951	5.97718	5.84407	6.08101	6.02362	5.56901
ENSMUSG00000078853	Igtp	0.937497	6.3793	29.9105	4.52465e-08	1.25522e-06	5.37907	5.88133	5.40149	5.81162	6.35426	5.85447	5.63549	6.24298	6.73274	7.03552	7.22141	7.01195	6.37957	6.32254	6.52762	6.59155
ENSMUSG00000051335	Gfod1	0.937028	4.19977	19.2786	1.12968e-05	0.000162482	3.32176	3.6874	3.01072	3.34526	3.29562	3.99069	4.08672	4.14419	4.3913	4.78718	4.12138	4.30836	4.92901	4.53491	4.48027	4.94326
ENSMUSG00000051278	Zgrf1	0.935839	3.14516	2.91449	0.0877874	0.225288	4.24849	2.15293	3.3063	1.99341	3.08356	1.91735	0.456836	1.0314	4.03945	2.81977	2.14581	3.24088	2.83877	2.87639	3.50245	4.6705
ENSMUSG00000079260	Tmppe	0.935277	2.75385	3.02717	0.0818806	0.214607	1.45094	2.92803	1.39122	0.450604	3.82905	1.12205	1.70204	3.04073	2.57262	2.37497	3.74292	3.00148	2.87532	3.64518	3.75003	-3.07739
ENSMUSG00000034853	Acot11	0.930663	3.12164	9.50249	0.00205194	0.0134527	1.14456	3.61082	2.37535	2.89317	2.23092	1.85031	1.62415	4.11047	3.93912	3.16814	3.16432	3.829	2.7098	3.2154	2.94407	3.64434
ENSMUSG00000047798	Cd300lf	0.93019	4.13107	18.0717	2.12743e-05	0.00028292	3.6028	3.49487	2.40893	3.77917	3.65831	3.81432	3.51159	3.9234	4.50874	4.90594	4.12138	4.97161	4.54638	4.26573	3.44338	4.88257
ENSMUSG00000114033	Gm47705	0.92938	2.5818	9.68048	0.00186236	0.0123835	2.2534	2.05998	1.91978	1.73465	2.1539	2.2302	2.05854	2.29371	2.84325	2.72678	3.04731	2.6326	3.29954	2.78628	2.53642	3.42201
ENSMUSG00000030341	Tnfrsf1a	0.925754	5.84137	46.9887	7.13959e-12	4.17175e-10	5.18298	5.10501	4.67068	5.285	5.46096	5.58918	5.2957	5.64575	5.89993	6.23187	6.15934	6.30077	6.22296	5.91952	6.22994	6.71772
ENSMUSG00000036944	Tmem71	0.925143	5.21121	30.8837	2.73961e-08	7.90512e-07	3.84959	4.29265	4.55922	4.25835	4.85074	4.85742	4.95749	4.85806	5.77291	5.44771	5.68353	5.32803	5.90573	5.58399	5.222	5.97657
ENSMUSG00000042351	Grap2	0.924851	4.32396	22.1275	2.55128e-06	4.43344e-05	3.47289	3.42949	3.58125	3.10731	4.17926	3.86614	3.90103	4.55919	4.61373	4.82413	4.55554	4.46607	5.06705	4.65434	4.14551	4.9963
ENSMUSG00000052632	Asap2	0.924144	2.52124	3.2583	0.0710628	0.194601	1.67754	2.59854	-0.339311	1.78528	2.9758	0.78174	2.46825	1.29423	2.90365	3.20308	2.38963	1.92308	2.72323	2.87639	0.773755	4.26204
ENSMUSG00000031925	Maml2	0.923053	2.67918	5.6234	0.0177222	0.071663	2.53958	2.22321	2.03177	-0.751578	1.96391	1.42818	2.27789	3.43249	3.51236	3.36613	3.08738	2.40545	3.44441	3.24106	2.77869	1.24195
ENSMUSG00000052305	Hbb-bs	0.922466	9.34647	44.1602	3.02564e-11	1.59812e-09	9.13358	7.73664	9.12527	7.92605	9.39541	8.18994	9.27113	8.30122	9.30591	9.56576	10.4332	9.6958	10.4519	8.75595	10.038	8.82531
ENSMUSG00000027514	Zbp1	0.919802	6.67763	55.3424	1.01259e-13	8.37762e-12	5.55345	6.1095	5.83263	6.19073	6.38618	6.47414	6.15958	6.34695	7.10491	7.06253	7.26191	6.90364	7.22654	7.19367	6.69417	6.93298
ENSMUSG00000020272	Stk10	0.919622	6.85384	70.104	5.62586e-17	7.01283e-15	6.11439	6.18847	5.76779	5.95536	6.97711	6.33395	6.20265	6.71548	7.00436	6.91094	7.2354	7.00521	7.54612	7.73147	7.09127	7.15915
ENSMUSG00000020092	Pald1	0.919036	4.60584	13.3508	0.000258313	0.00244183	3.18093	4.20854	3.80581	3.56404	4.3137	4.8631	3.69422	4.25415	4.89537	5.3614	3.22844	4.95769	5.48673	5.16177	4.89829	5.06495
ENSMUSG00000025555	Farp1	0.917498	3.52943	11.2565	0.000793458	0.00619719	1.77876	3.34534	3.12625	1.48185	2.60824	3.69838	2.89041	3.89539	3.44891	3.31912	3.55567	3.63982	4.1587	3.99612	4.05633	4.50833
ENSMUSG00000040929	Rfx3	0.914778	2.67643	4.65788	0.0309113	0.107792	-0.0141084	2.54467	2.01006	-0.488382	2.87142	2.86088	1.9563	2.40914	2.98419	3.6832	3.15493	2.37227	2.19679	2.85438	2.88611	3.68368
ENSMUSG00000087177	E130307A14Rik	0.91477	2.53512	7.43538	0.00639539	0.0327619	1.94041	1.7859	1.17408	1.83419	1.91807	2.26494	1.39319	2.82009	2.48043	3.20308	2.74314	2.92346	1.17616	2.92997	3.32838	3.63768
ENSMUSG00000038058	Nod1	0.914329	6.83931	48.997	2.56358e-12	1.60852e-10	5.63333	5.9281	5.61434	5.82379	7.03464	6.59595	6.68182	6.82719	6.70839	6.73631	7.20101	6.97375	7.7973	7.28441	6.83584	7.60993
ENSMUSG00000034883	Lrr1	0.913195	2.88456	4.78802	0.0286584	0.102419	2.35524	2.48871	3.4743	3.24933	-3.07739	1.57382	2.58249	1.0314	2.97296	2.97947	3.95268	3.85325	1.89842	1.35824	3.25011	3.83694
ENSMUSG00000069893	9930111J21Rik1	0.912101	2.475	5.22424	0.0222741	0.0847541	0.219869	2.1885	2.07425	2.65529	2.63683	1.51732	2.20842	1.11151	2.01661	3.15927	3.07747	2.86503	3.05598	3.29923	2.41869	2.20536
ENSMUSG00000032733	Snx33	0.911966	3.40918	11.3942	0.000736744	0.00580271	2.67704	2.53088	1.17408	3.01486	3.49615	2.97017	3.04786	3.58758	3.84983	3.80762	3.02685	3.35567	4.40355	4.19745	3.46334	3.42201
ENSMUSG00000079414	Gm11110	0.911872	2.3271	6.02847	0.0140769	0.0601212	2.62362	1.04327	-2.05503	2.21274	2.13398	2.53062	1.79976	2.01003	2.65927	2.80847	1.18392	2.11582	3.1974	2.70254	2.97221	2.62464
ENSMUSG00000026930	Gpsm1	0.910902	4.5898	20.8524	4.96078e-06	7.92792e-05	3.12436	4.61365	4.28864	2.49722	4.59072	4.05661	4.21625	4.46704	4.9679	4.78718	4.64552	4.40995	5.3266	4.98064	4.98714	5.20672
ENSMUSG00000022389	Tef	0.909615	4.27602	9.36717	0.00220906	0.0141747	4.04512	4.247	2.78639	3.67561	4.09935	2.67966	4.27265	3.448	4.02321	5.04244	4.58733	4.1263	4.74377	5.11163	3.71716	5.15401
ENSMUSG00000020657	Dnajc27	0.909298	3.17241	6.01447	0.014189	0.0602968	1.70352	2.71287	2.86107	1.83419	2.13398	2.89455	3.38349	2.80812	2.31235	3.84128	4.00591	4.16072	3.96318	2.92997	2.82571	3.42201
ENSMUSG00000058230	Arhgap35	0.906775	2.35286	3.02177	0.0821535	0.2149	2.49566	2.94892	1.25015	-0.613986	-0.233431	2.62723	2.51216	1.14995	1.69976	3.13233	2.80452	3.24088	2.78856	2.00312	2.82571	1.97108
ENSMUSG00000015243	Abca1	0.904627	2.80927	2.74446	0.097592	0.242205	2.80253	-0.980067	0.870963	2.99348	2.94184	3.9855	1.19192	1.07201	3.47303	3.42652	3.26384	2.24974	3.49225	3.13554	3.42314	-3.07739
ENSMUSG00000037926	Ssh2	0.902901	6.24202	37.086	1.13032e-09	4.40306e-08	5.52824	5.92151	5.26377	4.54215	6.12502	5.99041	5.01458	5.93708	7.09328	6.63838	6.22255	6.66934	6.81228	6.87367	6.74703	6.04488
ENSMUSG00000049232	Tigd2	0.901679	5.23084	44.4479	2.61212e-11	1.38754e-09	4.47275	4.55014	4.64273	4.98814	4.48856	4.76034	4.58854	4.82577	5.62825	5.38822	5.41887	5.8802	5.61833	5.7042	5.39305	5.91316
ENSMUSG00000024795	Kif20b	0.900405	5.05385	18.3589	1.82966e-05	0.000247547	4.91209	3.93781	4.75143	3.86994	4.30036	4.36352	4.90631	4.12983	5.34209	5.29816	5.45378	6.0126	4.61282	4.9576	5.54594	6.0499
ENSMUSG00000054435	Gimap4	0.899794	9.93546	56.7448	4.96211e-14	4.25604e-12	8.98297	9.38294	8.8156	9.22567	9.80354	9.47848	9.40912	9.69651	10.2949	10.4883	10.4533	10.4733	10.3561	10.0809	9.94557	10.4835
ENSMUSG00000044867	Gimap1os	0.898523	3.82234	13.202	0.000279656	0.00261189	2.12473	3.4734	2.96631	3.31111	3.33976	3.3718	3.45272	3.80794	4.15827	4.36169	3.91977	4.71794	4.41187	4.05519	3.65777	4.1115
ENSMUSG00000036890	Gtdc1	0.898208	2.5499	4.49575	0.0339793	0.115517	1.65109	0.834637	1.51972	2.94976	2.30404	1.62819	2.59616	1.5456	2.52726	3.0956	3.65899	1.58946	3.02378	3.50391	2.49823	2.59744
ENSMUSG00000052565	H1f3	0.897888	2.81227	9.94303	0.0016146	0.0110101	1.75411	1.66487	2.78639	2.17526	2.32175	2.10159	2.2261	2.66945	2.54254	3.22875	3.60481	3.5009	3.41161	2.47631	3.52162	2.98104
ENSMUSG00000062007	Hsh2d	0.893996	3.96123	11.091	0.000867494	0.00669159	2.0045	3.07778	3.21434	3.11722	4.38283	3.5301	3.42236	4.05584	4.40808	3.72587	4.81915	4.98264	4.35262	3.60621	3.56844	4.34208
ENSMUSG00000017009	Sdc4	0.893781	2.43896	3.04298	0.081087	0.212885	1.10612	0.921744	2.23264	1.17514	2.13398	2.7549	1.82319	2.68263	3.32185	2.58825	3.19215	3.27718	2.66875	1.74061	3.36066	-3.07739
ENSMUSG00000097636	Mirt1	0.893727	3.71109	11.124	0.0008522	0.00659538	3.13395	2.6117	3.57387	3.29373	3.10418	3.19396	2.13543	3.75281	4.14332	4.27813	3.95268	3.08577	4.42836	3.41651	3.6227	4.98847
ENSMUSG00000020611	Gna13	0.891152	7.03536	63.1503	1.91516e-15	2.08196e-13	6.07637	6.3756	6.20532	6.599	6.70749	6.58997	6.54848	7.10851	7.5875	7.39322	7.25752	7.15904	7.40378	7.33792	7.36036	7.5954
ENSMUSG00000051550	Zfp579	0.887999	2.56606	5.97426	0.0145162	0.061408	2.43493	2.84131	1.35722	1.97171	0.208726	1.80382	2.29475	2.90121	2.75419	2.90714	2.96368	2.13573	2.87532	2.98164	3.05346	3.12136
ENSMUSG00000020212	Mdm1	0.886341	4.17438	13.126	0.000291229	0.00268776	3.33012	3.84614	3.84313	3.04634	3.40769	4.0763	3.53306	3.61532	4.62095	3.46302	4.07231	4.90647	5.19786	4.67332	4.96281	3.89954
ENSMUSG00000032561	Acpp	0.885255	3.62483	10.1858	0.00141526	0.00986672	3.79022	2.62474	2.55104	2.99348	3.72639	3.61333	1.7271	2.97801	3.86814	4.45887	3.54132	5.03393	3.29954	4.20617	3.29535	2.94911
ENSMUSG00000014599	Csf1	0.88426	3.33245	6.51594	0.0106912	0.0486857	3.87839	2.36982	3.22381	1.78528	2.33925	2.24767	-0.538478	0.809219	3.6737	5.15826	5.5248	3.28612	1.77491	2.84325	-0.0709979	-3.07739
ENSMUSG00000018930	Ccl4	0.884223	9.98611	76.1303	2.65558e-18	4.13783e-16	9.0172	8.88575	9.28425	9.01044	9.87483	9.6472	9.65048	9.54055	10.0662	10.4791	10.8995	10.1436	10.6596	10.1308	10.3945	10.2072
ENSMUSG00000030956	Fam53b	0.883714	5.94127	43.1968	4.9501e-11	2.55682e-09	6.08381	5.63937	4.74815	4.17061	6.02854	5.5545	5.16197	5.47457	6.23927	6.52384	6.00054	5.88756	6.75541	6.31551	6.15981	6.28762
ENSMUSG00000026841	Fibcd1	0.883213	2.54068	1.61122	0.204321	0.396306	1.98345	2.98981	-3.07739	-3.07739	1.636	2.86088	2.7385	2.97801	1.90283	2.56157	2.40556	1.87652	3.26323	3.1079	-2.36405	4.22252
ENSMUSG00000032402	Smad3	0.882282	5.79129	31.6319	1.8634e-08	5.61965e-07	5.38108	5.16427	4.77093	3.97728	5.68451	5.98521	4.9915	5.51931	6.45345	5.92418	5.88736	5.36855	6.66436	6.27467	6.49405	5.79089
ENSMUSG00000026285	Pdcd1	0.879903	6.02483	15.0634	0.000103958	0.0011354	4.71866	4.66821	6.27867	5.25612	4.73322	5.57367	5.85739	4.92886	4.73173	7.2418	7.87521	6.38636	5.50628	5.56887	6.00672	5.85404
ENSMUSG00000073771	Btbd19	0.879676	3.74186	13.3704	0.000255621	0.00242374	2.76601	3.76601	3.03243	3.11722	3.41596	3.60658	2.51216	3.26746	4.11294	3.91163	3.6788	4.80132	4.14878	3.8143	3.71716	4.36646
ENSMUSG00000032661	Oas3	0.878265	4.54362	12.1122	0.000500919	0.00424963	3.23537	3.85723	3.63189	4.23121	4.35729	4.29375	3.98132	3.83179	4.64945	5.17156	5.49718	5.54827	4.45677	5.34454	4.61128	2.95983
ENSMUSG00000061371	Zfp873	0.878252	2.45296	3.78125	0.0518298	0.155756	2.49566	1.61347	-2.47748	2.38679	3.29562	-0.796303	2.59616	1.32815	2.7277	2.08768	1.42188	3.34716	2.09716	1.78781	3.16735	3.83694
ENSMUSG00000031155	Pim2	0.877178	6.57262	27.7817	1.35805e-07	3.40385e-06	5.64175	6.27786	5.24994	5.82076	6.37879	6.14991	6.44562	6.24852	6.78104	7.53668	6.81833	6.96543	6.87302	6.66986	6.47082	7.15099
ENSMUSG00000110902	Gm33104	0.876993	4.89049	22.6	1.99486e-06	3.58654e-05	4.13376	4.76855	3.76101	3.35367	4.41207	4.22484	4.46738	4.8464	5.33772	5.50834	4.98476	4.65035	5.9291	5.35045	4.59327	5.53715
ENSMUSG00000051124	Gimap9	0.873971	6.87432	79.3231	5.27404e-19	9.30321e-17	5.87251	6.07666	5.93124	6.25389	6.64817	6.56406	6.32873	6.90511	7.19529	7.22967	6.98932	7.27072	7.4214	7.19147	7.02146	7.59238
ENSMUSG00000027639	Samhd1	0.873956	7.20889	47.5141	5.46092e-12	3.2727e-10	6.31728	6.65205	6.37844	6.54676	6.956	7.08209	6.63211	6.94392	7.66589	7.89828	7.69771	7.44689	7.41624	7.75244	7.07352	7.51725
ENSMUSG00000035967	Ints6l	0.870315	3.77716	8.11491	0.00439027	0.0243733	1.67754	2.43049	2.87315	3.90471	3.48833	1.96037	3.70056	4.6458	4.60648	3.11408	4.32362	3.829	4.5426	3.49683	3.75003	4.32973
ENSMUSG00000047712	Ust	0.866264	4.03553	15.9398	6.53885e-05	0.000757518	3.33012	3.509	2.11551	3.20353	4.42442	3.04203	3.4971	3.86683	4.43698	3.82455	3.33213	4.94082	4.55767	4.44575	4.45058	4.81332
ENSMUSG00000024399	Ltb	0.864812	6.95835	14.8438	0.000116794	0.00124789	5.54809	6.26335	4.72167	6.53479	7.16241	7.04135	6.42758	7.14406	6.93369	7.61783	7.35563	6.97789	7.56442	7.42401	7.28596	6.89438
ENSMUSG00000037949	Ano10	0.864258	3.3981	9.24723	0.00235852	0.014949	2.53958	3.10595	2.70764	1.6552	2.59373	3.79067	3.35162	2.6292	3.55064	3.46302	2.84014	3.67426	4.18805	3.77969	4.41515	3.65097
ENSMUSG00000027346	Gpcpd1	0.862085	5.83939	45.289	1.69998e-11	9.29421e-10	5.23956	5.25093	5.1616	5.60341	5.38717	5.36738	4.88141	5.21609	6.05713	6.15698	6.39709	6.2886	6.1315	6.2496	5.93169	6.6214
ENSMUSG00000048251	Bcl11b	0.859961	2.88157	5.02248	0.0250204	0.0923107	0.541244	2.57186	1.35722	2.88158	3.44049	1.98141	3.04786	2.40914	3.09196	3.61347	3.17366	2.58994	3.58343	2.92997	3.07956	3.06289
ENSMUSG00000026473	Glul	0.859103	4.94088	22.6351	1.95873e-06	3.53516e-05	4.13853	4.47292	3.50568	4.22664	4.86289	4.54406	4.85324	4.82577	5.42892	5.43307	5.17806	5.32153	5.33537	5.2923	5.0346	5.21122
ENSMUSG00000027834	Serpini1	0.858259	2.74256	4.58509	0.0322513	0.111302	2.38764	1.58706	2.76062	2.41921	2.2861	2.50179	1.04023	1.85577	3.34817	2.98951	2.4827	3.38091	2.96847	2.09981	2.71352	4.14947
ENSMUSG00000031749	St3gal2	0.85814	2.19988	4.44447	0.0350144	0.118134	0.755064	2.43049	2.1357	1.57113	2.11379	-2.10278	2.70105	1.65657	2.81836	2.92817	2.63915	2.37227	2.59762	1.94183	3.16735	-3.07739
ENSMUSG00000035692	Isg15	0.85659	4.95258	13.8589	0.000197057	0.00194334	3.56078	4.19985	4.51365	3.94979	4.55372	4.8631	4.38712	4.58046	5.31121	5.78119	5.83242	5.55012	5.04048	5.3854	5.31281	4.05262
ENSMUSG00000032400	Zwilch	0.855426	3.49176	7.02095	0.00805614	0.0390445	4.23074	1.61347	2.65264	3.44311	1.84644	2.62723	3.41467	2.57372	3.54307	3.31114	3.01651	4.85034	2.92265	3.2154	4.57504	3.97018
ENSMUSG00000110279	Gm45552	0.854405	2.80677	7.2437	0.00711503	0.0354387	2.06587	2.33851	0.964255	-0.166292	2.39051	3.19396	2.5407	2.92357	3.54307	3.67077	2.63915	1.23074	3.91719	3.02168	2.76268	3.17755
ENSMUSG00000020696	Rffl	0.854279	3.13987	6.36204	0.0116587	0.0520027	1.25408	3.87916	1.94288	2.81003	3.07314	3.3718	2.07815	2.01003	2.90365	3.16814	2.4827	4.35581	3.09782	3.92401	3.56844	2.99153
ENSMUSG00000042978	Sbk1	0.852929	4.02565	5.51281	0.0188777	0.0750052	4.33828	2.72503	3.66701	2.78536	4.74967	2.67966	1.91328	3.82586	4.48126	3.67699	3.82223	2.37227	4.62717	4.63188	4.79576	4.97268
ENSMUSG00000034773	Hrob	0.851057	3.4998	7.93504	0.00484866	0.0263394	2.51045	2.76091	3.24255	2.85812	3.07314	2.77914	2.9233	2.99922	3.41611	4.34614	4.5943	4.62592	3.54614	2.82073	4.33075	1.27667
ENSMUSG00000031971	Ccsap	0.850156	3.24258	8.82438	0.00297232	0.0178703	3.15292	2.54467	3.49008	2.07707	3.00898	3.56537	2.49767	0.809219	3.71474	3.50563	3.48993	2.74055	3.80168	4.13949	4.01636	1.99212
ENSMUSG00000029627	Zkscan14	0.84479	5.50424	21.2258	4.08233e-06	6.70751e-05	4.78403	5.1776	3.915	4.39911	5.20826	5.80074	5.18023	5.33556	6.10808	5.83788	5.85	5.30184	5.86694	5.45285	5.70947	6.30664
ENSMUSG00000052584	Serp2	0.844108	2.69803	7.21135	0.0072444	0.0358918	1.45094	1.50481	2.01006	2.46652	2.51892	2.31552	3.11584	2.18683	3.2585	1.75237	3.09723	3.48546	3.01289	2.61364	3.33922	2.99153
ENSMUSG00000028175	Depdc1a	0.843456	2.80218	6.80707	0.00907974	0.0426565	2.96168	2.6117	2.53592	2.49722	1.35554	1.48821	2.07815	2.32764	3.46504	3.20308	3.24625	2.96856	2.64072	1.98298	3.2034	3.88273
ENSMUSG00000001029	Icam2	0.843061	5.20149	31.7261	1.77523e-08	5.37109e-07	4.48777	4.72683	4.30211	4.34106	5.1325	4.72023	4.92808	4.85224	5.34428	5.72219	5.37301	5.0809	5.81301	5.36803	5.29343	6.20215
ENSMUSG00000053470	Kdm3a	0.842818	5.82689	27.9494	1.2453e-07	3.13808e-06	5.27247	5.05772	4.84945	4.98273	5.44084	5.62805	5.22929	5.59615	6.37668	6.46207	6.11278	6.01529	6.49171	5.48184	6.20497	6.38431
ENSMUSG00000040212	Emp3	0.84269	7.29318	69.8463	6.4109e-17	7.88626e-15	6.84357	6.38617	6.85569	6.49636	7.14448	7.16431	6.41896	7.02113	7.60033	7.79649	7.7118	7.20216	7.92227	7.54743	7.51239	7.77536
ENSMUSG00000022948	Setd4	0.84172	3.37006	7.30008	0.00689517	0.0346575	2.79046	3.42204	2.77356	1.3535	3.61586	3.0014	2.37621	2.37709	3.5201	3.52648	2.67903	4.02853	4.65547	4.19745	2.37721	3.72197
ENSMUSG00000039943	Plcb4	0.840891	2.99071	3.05518	0.0804801	0.211707	3.64362	3.31348	1.6091	1.05647	3.33976	1.80382	0.626239	0.902237	1.69976	3.98374	4.53033	3.40572	3.07705	3.09857	0.492233	3.47529
ENSMUSG00000060550	H2-Q7	0.84083	8.17858	58.2881	2.26409e-14	2.0159e-12	7.39803	7.57683	7.25236	7.64171	8.06981	7.88786	7.6604	8.1339	8.38867	8.89358	8.51008	8.10547	8.77391	8.43491	8.33805	8.55882
ENSMUSG00000043263	Ifi209	0.838907	6.61515	31.2858	2.22705e-08	6.58881e-07	5.79459	5.97086	5.28427	5.689	6.70327	6.35828	6.17332	6.16417	6.93875	7.27143	7.06653	7.24174	6.8685	6.93589	6.8156	6.8468
ENSMUSG00000066026	Dhrs3	0.838801	6.14788	30.2178	3.86153e-08	1.09068e-06	5.16439	5.81461	4.68103	5.02811	5.98474	6.18661	5.41807	6.35828	6.86623	6.39754	5.91962	6.02999	6.56997	6.18825	5.77881	7.43799
ENSMUSG00000074813	Morrbid	0.837087	4.38447	16.0564	6.14841e-05	0.000717621	3.94523	3.66863	3.60317	4.25386	3.79775	3.5301	3.88997	4.05077	4.8315	4.18068	4.86885	4.45818	4.96901	4.51752	4.63347	5.36433
ENSMUSG00000102212	C230085N15Rik	0.836337	3.14773	5.07084	0.0243315	0.0905916	3.22644	3.3295	1.94288	2.05661	1.35554	1.87301	2.51216	3.80794	4.24954	4.33831	3.58395	2.30353	3.2815	2.86543	3.85196	-0.1125
ENSMUSG00000043987	Cep164	0.835915	2.77636	7.98472	0.00471738	0.0258062	2.06587	2.43049	1.82346	2.23112	2.77183	2.86088	2.03867	2.11091	2.741	2.71472	2.62561	2.86503	3.62695	3.24952	3.37126	3.39066
ENSMUSG00000002325	Irf9	0.834991	6.5357	32.1165	1.45201e-08	4.5099e-07	5.21719	6.09552	5.4806	6.0606	6.46601	6.37129	6.09368	6.49242	6.75668	6.8836	6.87594	7.10325	6.99774	6.97975	6.62719	6.69944
ENSMUSG00000024424	Ttc39c	0.834918	4.92482	18.8883	1.38601e-05	0.000195737	3.49537	4.24277	4.43842	4.01489	4.89874	4.49003	4.22066	5.15833	5.02883	5.5598	5.44417	4.77934	5.26596	5.12088	5.51281	5.38038
ENSMUSG00000027863	Cd2	0.83486	8.16026	53.7683	2.25589e-13	1.80259e-11	7.22443	7.40513	6.96695	7.52225	7.97013	8.28264	7.81557	8.20978	8.49581	8.4912	8.22617	8.26538	8.7638	8.54912	8.08663	8.83498
ENSMUSG00000029428	Stx2	0.834611	4.34483	11.8909	0.000564091	0.00469607	4.33413	3.39185	3.97227	3.46657	4.5612	4.0164	3.77453	2.90121	4.54333	4.42226	4.38519	5.09622	4.89381	4.8889	4.08238	4.93514
ENSMUSG00000026573	Xcl1	0.831842	9.86708	23.3784	1.33066e-06	2.51828e-05	8.54937	8.98516	8.22613	9.36664	9.7857	9.74934	9.5551	9.7303	9.93401	10.4121	10.4308	10.428	10.6147	9.97219	9.7883	10.2294
ENSMUSG00000009621	Vav2	0.831718	2.86357	4.08994	0.0431391	0.137507	3.75339	2.0012	2.26966	2.01478	1.28505	-3.07739	3.48246	2.31077	2.29441	2.77402	2.27286	3.70123	2.50736	3.16265	4.11429	3.34231
ENSMUSG00000064065	Ipcef1	0.831179	5.65771	18.3839	1.80581e-05	0.00024503	4.52467	5.07445	4.25673	4.54583	6.08927	5.04898	4.87302	5.69858	5.81126	6.31708	5.93343	6.33991	6.10482	6.32454	5.77282	5.47498
ENSMUSG00000069874	Irgm2	0.830955	3.80525	7.07326	0.00782426	0.0382178	2.53958	3.92732	2.77356	3.81617	3.56471	2.41166	3.41467	3.39296	4.21181	4.46248	4.72387	4.76982	4.1388	4.06959	2.60989	3.08264
ENSMUSG00000075254	Heg1	0.829734	4.07721	4.77514	0.0288735	0.102912	1.14456	3.95855	2.34098	1.51222	4.85987	3.50853	3.51879	5.36854	3.22101	4.35394	3.60481	4.25019	4.77312	4.13494	4.35232	4.64083
ENSMUSG00000025241	Fyco1	0.828647	3.30041	4.91498	0.0266247	0.0967787	3.5465	0.921744	3.35879	2.94976	2.80999	2.17648	2.94482	2.66945	2.89177	3.20308	3.107	3.4139	2.09716	4.10729	4.62019	4.23139
ENSMUSG00000014609	Chrne	0.828549	3.77451	11.6141	0.000654522	0.00525698	2.48071	2.78434	2.26966	3.12707	4.05238	3.27287	3.62258	3.90666	3.60259	4.28222	3.97421	3.35567	4.99968	3.8702	3.67499	4.48625
ENSMUSG00000013846	St3gal1	0.828274	3.7212	8.96456	0.00275266	0.0167871	2.19966	3.37651	3.22381	2.66884	4.1744	2.99107	2.89041	3.7837	4.55844	4.03798	3.67223	2.66035	4.21206	4.21483	4.6068	3.68368
ENSMUSG00000036622	Atp13a2	0.826907	5.02657	17.8336	2.41088e-05	0.000317009	4.72502	4.66821	4.1011	4.91897	4.90463	2.93824	4.52209	4.8464	5.14349	5.21072	4.73021	5.07576	6.20273	5.16847	5.23367	5.72956
ENSMUSG00000033147	Slc22a15	0.824789	3.07313	4.81544	0.0282059	0.101149	1.06664	2.87444	3.12625	0.734473	4.23642	1.15945	2.62311	3.20493	3.96203	3.22024	2.14581	3.20364	3.8757	2.56027	3.01341	3.49754
ENSMUSG00000058402	Zfp420	0.823352	2.22327	2.80188	0.0941536	0.236815	-1.51066	0.642855	-1.2382	2.73473	2.07253	2.70518	2.26083	2.50123	3.01737	2.4053	1.59863	2.21273	2.77573	2.79786	1.21157	2.86034
ENSMUSG00000042628	Zfyve1	0.822929	3.47003	8.18797	0.0042169	0.0236354	3.19015	2.73709	2.39224	2.66884	3.24081	3.0014	2.19051	3.86105	2.57262	4.79865	3.64564	4.18002	4.06689	4.04551	2.91538	2.99153
ENSMUSG00000019773	Fbxo5	0.822523	5.01139	22.2394	2.40686e-06	4.22965e-05	4.10968	4.90842	4.1466	4.30681	3.79775	4.38342	4.90356	5.24745	5.96233	5.10844	5.66213	5.37275	5.00244	4.82528	5.10617	5.48615
ENSMUSG00000011008	Mcoln2	0.822346	4.47191	10.48	0.00120672	0.00871171	3.15292	3.82934	3.92664	4.44707	4.67583	2.94896	4.15294	4.63229	5.20719	4.88994	4.87745	4.72453	4.4925	4.94203	4.25262	4.60371
ENSMUSG00000039934	Gsap	0.82204	6.76386	22.2826	2.35334e-06	4.15905e-05	5.77328	6.06595	5.94275	6.27397	6.47791	6.50262	6.43615	6.23852	7.08026	7.32496	6.95048	7.20098	7.45045	7.13498	6.06666	7.54866
ENSMUSG00000040483	Xaf1	0.821693	6.14921	32.0331	1.51567e-08	4.69204e-07	5.11201	5.69606	5.65338	5.72187	5.95666	5.78736	5.65193	5.81679	6.2381	6.821	6.76297	6.7377	6.17124	6.29626	6.35139	6.42453
ENSMUSG00000031453	Rasa3	0.820238	7.61516	83.6562	5.88768e-20	1.14675e-17	7.2918	7.24966	6.70249	6.28611	7.82668	7.20681	7.02141	7.33864	7.95135	8.01134	7.70498	7.50017	8.22715	7.90775	7.91018	8.24739
ENSMUSG00000035891	Cerk	0.819508	6.44224	35.4237	2.6524e-09	9.61136e-08	5.60605	6.0099	5.27746	5.13446	6.84553	6.27872	5.77568	6.42446	6.73274	6.31508	6.08088	6.7563	7.18347	6.73303	6.97877	7.03853
ENSMUSG00000091474	2610021A01Rik	0.818799	3.15901	5.2706	0.0216885	0.0830668	2.02525	2.17082	1.6377	3.06695	2.44001	2.89455	3.22541	2.18683	3.4326	3.61347	3.29839	3.73425	2.23478	2.56027	3.30644	4.87693
ENSMUSG00000025936	Gm4956	0.818749	4.46118	17.591	2.73877e-05	0.000354637	4.01431	3.77773	3.40943	3.51987	4.40378	4.69815	3.26872	3.88973	4.54712	5.01567	4.52304	4.92374	5.46891	4.47849	4.57045	4.88257
ENSMUSG00000032657	Fam189b	0.818496	6.01148	33.5002	7.12579e-09	2.36238e-07	4.95327	5.36411	5.12165	5.2606	6.23428	5.64957	5.72527	5.86236	6.44534	6.43201	6.40404	5.89342	6.79886	6.07507	6.2401	6.29293
ENSMUSG00000029869	Ephb6	0.818393	2.63046	3.63577	0.0565504	0.166098	1.25408	2.90683	-2.47748	1.85804	2.03006	0.78174	3.39135	2.58779	3.06046	1.82146	2.69208	2.57544	3.75013	0.695076	3.32838	3.78964
ENSMUSG00000024235	Map3k8	0.817568	4.65712	17.0962	3.55325e-05	0.000442925	4.49151	3.78936	3.49008	4.03072	4.62323	4.58243	4.24689	3.60152	4.14832	5.11992	5.42475	4.73109	5.35491	4.82245	5.25673	4.94056
ENSMUSG00000095174	Gm20069	0.81527	3.07338	7.6386	0.00571324	0.0299065	2.43493	2.35425	2.59546	2.38679	2.33925	3.39551	2.39196	3.00971	3.0064	3.84128	3.64564	3.20364	3.683	2.99175	3.63154	2.76575
ENSMUSG00000033781	Asb13	0.814889	4.56568	15.7775	7.12447e-05	0.000816258	2.93999	4.29265	3.4743	4.54215	3.99281	4.11965	4.32692	4.36452	4.8744	4.63554	4.4365	4.55006	4.71044	5.06209	4.69806	5.86834
ENSMUSG00000036006	Ripor2	0.81449	6.9344	51.7343	6.35414e-13	4.67755e-11	6.38707	6.59853	6.1555	5.92605	6.86378	6.25624	6.27877	6.6432	7.62027	7.49675	6.66376	6.45927	7.57926	7.26316	7.3769	7.61503
ENSMUSG00000022602	Arc	0.813927	2.91201	2.54469	0.110666	0.263261	3.33844	3.14268	1.6377	-3.07739	2.4721	2.44233	2.31141	2.82009	2.79303	4.18506	3.94725	2.91196	1.77491	3.85365	3.17947	-3.07739
ENSMUSG00000040990	Sh3kbp1	0.812626	6.71333	47.2129	6.3679e-12	3.76795e-10	6.18984	6.26855	5.90648	5.72511	6.90108	5.97738	5.78167	6.42935	6.96875	7.2704	7.17044	6.74905	7.06586	7.05464	7.05391	7.33314
ENSMUSG00000039997	Ifi203	0.809572	6.75826	45.3418	1.65483e-11	9.10058e-10	5.88675	6.42675	5.6914	5.93448	6.5762	6.65607	6.14106	6.20582	7.1004	7.43286	7.10851	7.05963	7.04796	7.1143	7.22953	7.0341
ENSMUSG00000100975	Gm28875	0.806111	3.16721	7.02054	0.00805799	0.039013	2.23571	2.97969	1.98801	1.17514	3.77221	2.42707	2.83386	2.80812	3.86206	3.05792	3.37323	3.26819	3.51559	3.56616	2.95821	4.15414
ENSMUSG00000030602	Pak4	0.804279	3.03746	3.86664	0.0492552	0.15088	3.74091	4.0484	-0.131959	0.627531	2.23092	2.98066	2.31141	2.6292	3.60259	3.51261	3.42886	3.36413	3.31735	2.84325	3.04023	2.37517
ENSMUSG00000021701	Plk2	0.804137	5.34963	15.1886	9.72883e-05	0.00108022	4.05524	4.93745	5.08057	5.03336	5.51586	5.30198	3.97611	4.54122	5.32673	5.98694	5.44802	5.74417	5.3266	5.99563	4.58874	6.4158
ENSMUSG00000025324	Atp10a	0.802689	5.49717	24.254	8.44312e-07	1.70485e-05	5.14082	5.06969	4.81855	4.30681	5.82777	3.94323	5.06458	5.10796	5.69984	5.8197	5.8191	6.16931	6.13903	5.59066	5.56915	5.96995
ENSMUSG00000024232	Bambi	0.801779	5.3885	19.5621	9.73795e-06	0.000143145	4.44607	4.3089	3.97788	4.4666	5.64812	5.34117	5.09377	5.61345	5.39145	5.8572	5.64713	5.67612	5.89391	5.90487	5.3183	5.81914
ENSMUSG00000029338	Antxr2	0.800335	5.45154	10.589	0.00113761	0.00834159	4.79011	4.38751	4.74487	4.02546	5.93237	4.96432	5.10576	4.18178	6.09259	5.49782	5.05717	6.00991	6.04057	5.59564	5.29899	6.62814
ENSMUSG00000037138	Aff3	0.800099	2.73318	3.18265	0.0744238	0.200573	1.62414	2.73709	0.607345	1.83419	3.47256	2.06263	1.39319	2.40914	2.12207	3.73187	1.57063	3.1061	3.36953	3.29923	4.26404	-3.07739
ENSMUSG00000027078	Ube2l6	0.800093	3.94272	8.29635	0.00397248	0.0224947	3.49537	3.19608	4.62141	1.78528	4.25498	3.04203	3.72564	2.29371	4.00126	3.80193	4.94443	4.8199	4.67978	3.14463	4.34157	3.09242
ENSMUSG00000004707	Ly9	0.79958	7.09806	48.9557	2.61804e-12	1.63174e-10	6.61887	6.61087	5.96831	6.48301	6.81224	6.85228	6.5476	6.90441	7.31299	6.87685	7.54468	7.16631	7.73155	7.6234	7.5088	7.67279
ENSMUSG00000028476	Reck	0.798903	4.20021	10.8659	0.000979513	0.00739101	2.99361	4.21286	3.66701	3.77917	4.02561	3.26431	3.35162	4.17247	4.43289	4.41483	4.15947	4.88898	5.03511	4.59586	4.89462	3.33409
ENSMUSG00000055413	H2-Q5	0.798266	6.91462	41.9952	9.14959e-11	4.50208e-09	5.90366	6.30748	5.95701	6.43228	6.91355	6.60869	6.25312	6.88174	6.97016	7.54052	7.09321	6.66249	7.82247	6.92999	7.09926	7.61206
ENSMUSG00000034157	Cipc	0.795358	6.05797	46.2098	1.06244e-11	6.09371e-10	5.63839	5.73567	5.38049	5.31331	5.55008	5.97476	4.92267	6.10792	6.46151	6.40693	6.23932	6.34206	6.55784	6.33947	5.9424	6.72873
ENSMUSG00000068036	Afdn	0.794365	3.29874	7.23883	0.00713433	0.0354781	2.49566	2.85244	2.44174	3.37862	2.96457	1.98141	1.91328	3.47853	3.93334	4.13164	3.85741	3.27718	3.50008	3.89735	2.82571	3.54815
ENSMUSG00000000184	Ccnd2	0.793954	8.47504	79.276	5.40121e-19	9.35109e-17	7.79681	8.09335	7.6323	7.51477	8.35457	8.26479	8.06072	8.53795	8.76672	8.70304	8.75344	8.36124	9.18244	8.7565	8.72842	8.9443
ENSMUSG00000055170	Ifng	0.792375	6.56541	45.4808	1.54141e-11	8.52699e-10	5.99851	5.91489	5.73507	5.74284	6.4985	5.84733	6.2182	6.29429	6.88807	7.28678	6.98204	6.84362	7.37536	6.6588	6.66538	6.62814
ENSMUSG00000036402	Gng12	0.791659	3.93531	9.36986	0.00220583	0.0141636	3.49537	3.94302	3.72147	2.59979	3.20307	3.04203	3.31903	3.46334	4.33976	4.49104	4.68196	5.1363	4.26352	3.44623	3.15513	4.14947
ENSMUSG00000022895	Ets2	0.78953	5.37335	31.9775	1.55969e-08	4.81239e-07	5.09003	4.66505	5.23363	4.85226	5.28024	4.72335	4.93078	4.47463	5.72517	5.66067	5.93343	5.87132	5.67471	5.46379	5.7648	5.54429
ENSMUSG00000040596	Pogk	0.787731	5.00073	16.6698	4.44832e-05	0.000538	4.49894	4.7238	4.0908	4.17061	4.37012	4.57899	4.63892	4.8228	4.49703	5.07818	4.77996	4.72124	5.95778	5.88737	5.77681	5.46372
ENSMUSG00000041594	Tmtc4	0.78722	3.43134	5.88624	0.0152597	0.0640031	3.23537	2.96951	2.79911	3.2128	1.48696	3.59979	2.72613	2.96728	4.47729	3.64558	3.83993	3.76013	3.55367	3.03152	4.3997	2.66451
ENSMUSG00000043505	Gimap5	0.787035	7.63258	56.7162	5.03458e-14	4.27894e-12	6.83991	7.07836	6.91019	7.18603	7.29106	7.41638	7.18802	7.72066	7.98284	8.08227	7.86336	7.64872	8.23859	7.8025	7.68168	8.16581
ENSMUSG00000068394	Cep152	0.78697	4.11616	5.18539	0.0227775	0.0862134	4.19456	4.12382	2.73437	2.94976	4.50416	4.05661	2.27789	3.25869	4.4164	3.35063	4.53758	4.71794	2.97971	5.2717	3.89669	4.95403
ENSMUSG00000025270	Alas2	0.786886	4.98243	14.3501	0.000151769	0.0015661	5.13367	3.50195	4.70825	3.07714	5.39346	3.25571	5.26394	4.06089	4.41224	5.35753	6.12847	5.27067	5.82396	4.6254	5.3826	4.60371
ENSMUSG00000015597	Zfp318	0.78584	3.57175	5.29839	0.0213451	0.0821555	2.56814	3.25597	1.39122	3.6209	2.9758	3.69202	2.90146	3.36055	3.7677	4.49457	4.05726	4.19907	3.53856	2.62668	3.58675	4.34208
ENSMUSG00000062939	Stat4	0.785368	6.92536	50.9504	9.47292e-13	6.65882e-11	6.13123	6.5794	6.12173	5.97048	6.81224	6.6812	6.23794	6.55732	7.33948	7.43608	7.25313	7.14314	7.24411	7.15481	7.274	7.52494
ENSMUSG00000097743	Gm16973	0.784872	2.5813	4.48049	0.0342839	0.116215	2.37153	2.02106	2.52065	-0.265874	3.47256	1.45851	2.29475	1.48674	3.60986	2.27997	3.54132	2.88869	2.83877	2.71481	2.57362	1.43874
ENSMUSG00000039117	Taf4	0.781913	4.2748	11.0513	0.000886236	0.00681927	3.67021	4.86512	3.35879	1.97171	4.42442	4.28531	3.77453	3.50842	4.67047	4.58676	4.50467	4.23643	5.23348	4.3741	4.49003	3.98074
ENSMUSG00000033669	Zfp7	0.781798	2.85301	4.29327	0.0382636	0.12645	1.59668	2.86348	1.87242	1.83419	2.91874	1.08365	3.22541	2.70861	2.36486	3.40417	3.82223	3.05474	3.76968	2.27568	2.14977	3.49754
ENSMUSG00000035929	H2-Q4	0.780373	3.38641	10.5292	0.00117501	0.00854879	2.41934	3.03934	2.47382	3.00421	3.30456	2.60028	3.0871	3.47095	3.75464	3.83572	3.59094	3.61166	3.71696	3.61932	3.6227	3.89396
ENSMUSG00000064262	Gimap8	0.780082	6.05691	24.5693	7.16846e-07	1.47942e-05	5.72178	5.76835	4.83099	5.16824	6.06975	5.44516	5.68588	5.63224	6.63724	6.13792	6.57407	6.64784	6.49465	6.15038	5.82002	6.6214
ENSMUSG00000024197	Plin3	0.779953	2.69648	4.11104	0.0426042	0.136034	2.87289	2.35425	2.84889	0.681992	3.15447	2.06263	-0.950399	2.6292	3.11258	3.95328	3.51218	2.81652	1.459	2.80934	1.5091	2.87174
ENSMUSG00000060862	Zbtb40	0.779018	3.1247	4.2786	0.0385952	0.127141	2.9724	2.54467	3.33278	1.5997	3.69275	0.575822	2.68835	2.69568	3.72147	2.70256	3.42886	3.50855	4.22155	3.8143	3.22695	0.692677
ENSMUSG00000043671	Dpy19l3	0.778644	4.43302	9.5558	0.00199319	0.0131135	4.46518	3.53687	3.17585	4.09736	4.74639	3.74834	3.95505	3.70842	5.09768	4.27402	5.15703	5.2571	4.81448	3.90272	4.06289	4.8882
ENSMUSG00000002617	Zfp40	0.777529	2.62055	2.56296	0.109394	0.261165	2.28815	2.07906	2.25127	3.12707	2.56427	-0.796303	2.72613	1.22389	3.47303	3.44853	2.91997	-0.149721	2.95715	3.18045	3.37126	1.49879
ENSMUSG00000030742	Lat	0.774658	5.34684	21.6124	3.33683e-06	5.60073e-05	4.50265	5.35827	4.42617	4.54949	5.11736	5.45271	4.75311	4.81385	5.49912	5.16271	5.72381	5.54641	6.20632	5.47284	5.76077	5.80583
ENSMUSG00000062376	Borcs7	0.773246	4.95609	16.2272	5.61824e-05	0.000664873	4.30896	3.68117	4.35905	4.3537	4.54621	4.90775	4.35533	5.16068	5.33553	5.11075	5.15232	4.66412	5.97472	4.86709	4.86116	5.81914
ENSMUSG00000037573	Tob1	0.771932	5.67349	18.4695	1.72647e-05	0.000234945	4.34242	4.68387	4.73497	5.26952	5.85083	5.93622	5.08653	5.52481	5.797	6.15364	5.58026	6.35379	5.87298	5.76149	5.6256	6.45611
ENSMUSG00000036478	Btg1	0.77132	9.69107	48.0993	4.05171e-12	2.44384e-10	8.88173	9.12594	8.58994	9.16048	9.73753	9.64401	9.17652	9.60694	9.96588	10.257	9.67364	10.1574	10.153	9.9542	9.81391	9.98382
ENSMUSG00000018341	Il12rb2	0.771073	5.98637	31.3608	2.14258e-08	6.39968e-07	5.75632	5.60523	4.96963	4.64512	5.89735	5.40095	5.31028	6.01204	6.60303	6.28584	6.60027	6.13881	6.46098	6.15038	6.08771	6.31083
ENSMUSG00000027330	Cdc25b	0.770086	5.42191	27.7067	1.41172e-07	3.51951e-06	4.0298	5.07919	5.10639	4.27616	5.64108	5.12185	5.04479	5.21155	5.63717	5.21928	5.75057	5.55198	6.01076	5.89547	5.9424	5.75595
ENSMUSG00000026628	Atf3	0.769007	6.05879	32.9369	9.51999e-09	3.06905e-07	5.33405	5.86219	5.7301	5.47048	6.07759	5.53506	5.33086	5.67076	5.92929	6.48975	6.58198	6.71223	6.44486	6.03773	6.00501	6.601
ENSMUSG00000069919	Hba-a1	0.768605	7.70485	31.8844	1.63622e-08	4.99903e-07	7.76671	6.18628	7.50466	6.38073	7.87209	6.7556	7.63622	6.69774	7.73734	8.09831	8.6498	7.58453	8.78776	7.10617	8.32856	7.28119
ENSMUSG00000028134	Ptbp2	0.76681	3.92604	11.683	0.000630728	0.00512309	3.33012	3.61736	4.20988	2.72179	3.27758	3.15745	2.9341	3.81394	4.24954	4.60321	4.58733	4.62944	4.03494	3.78552	4.26972	3.80161
ENSMUSG00000079491	H2-T10	0.766283	4.75654	17.6154	2.70386e-05	0.000350601	3.9122	4.56035	4.11643	3.85816	4.42851	4.18912	4.6089	4.60488	4.77441	5.06636	5.29602	4.93231	5.60751	4.51752	4.72725	5.48057
ENSMUSG00000039621	Prex1	0.76593	8.48228	63.8845	1.31929e-15	1.45106e-13	7.86601	7.94594	7.36196	7.57447	8.73278	8.12967	7.86861	8.60088	8.72339	8.79395	8.52429	8.26509	9.45224	9.02902	8.75143	8.50494
ENSMUSG00000063077	Kif1b	0.765769	5.22851	16.8911	3.95868e-05	0.000483787	4.71228	4.73587	4.529	4.34106	5.75629	3.95391	3.8449	5.44202	5.21913	5.56485	5.32773	5.71799	5.80987	5.6349	5.60329	5.47871
ENSMUSG00000025921	Rdh10	0.765494	2.51565	6.36479	0.0116407	0.0519469	2.67704	2.72503	1.69326	-0.488382	2.07253	2.67966	1.56978	2.0714	3.41611	3.33496	2.95287	1.03262	2.3775	3.12639	2.60989	2.6111
ENSMUSG00000043279	Trim56	0.763886	4.01086	10.9856	0.000918242	0.00700216	3.49537	3.64322	2.69409	3.25832	3.7462	3.96979	2.15402	4.73069	3.94488	4.7581	4.40514	3.952	4.70029	4.3349	3.19149	4.5515
ENSMUSG00000000782	Tcf7	0.763318	7.63644	22.3774	2.23993e-06	3.98119e-05	6.6146	7.06647	5.77746	7.05029	8.02083	7.43699	7.4194	7.83825	7.99678	8.16463	7.31085	7.85531	7.87305	8.12464	7.78591	8.04545
ENSMUSG00000029196	Tada2b	0.762723	4.09168	11.5009	0.000695628	0.00551605	3.49537	4.42154	3.68767	3.24029	3.44049	3.7787	3.29409	3.629	4.15827	4.24497	4.36902	4.30836	4.55767	4.03087	4.55193	4.92696
ENSMUSG00000031239	Itm2a	0.762658	5.98435	26.3989	2.77701e-07	6.42629e-06	5.28112	5.1258	4.71162	5.63136	5.53307	5.85874	5.89242	5.65914	6.69221	5.99194	6.37297	6.33884	6.23941	6.28807	6.6382	6.02459
ENSMUSG00000033446	Lpar6	0.760886	3.51782	5.28358	0.0215274	0.0826869	1.59668	3.33744	3.80581	1.54198	3.04142	3.35577	3.05777	3.12033	2.91544	4.28222	4.25491	3.00148	4.38255	4.01112	2.84105	4.27497
ENSMUSG00000073902	Gvin3	0.760016	5.30267	11.1313	0.000848849	0.00657489	4.78403	4.77734	4.38036	4.61744	5.41632	4.99827	4.31044	4.63229	5.81912	6.14804	5.48035	5.93803	5.4016	5.88466	6.01857	3.64434
ENSMUSG00000015377	Dennd6b	0.759689	3.21102	5.56543	0.0183185	0.0733759	3.105	2.27375	-1.04398	2.35362	3.32227	2.84948	3.17167	3.23206	2.44834	4.2575	2.90883	2.84098	4.07738	2.56027	3.41291	4.3785
ENSMUSG00000023905	Tnfrsf12a	0.758031	3.0413	6.42355	0.0112617	0.0506425	3.03512	1.91889	0.664063	2.41921	2.78466	3.50126	2.66261	2.73414	3.12278	3.74971	2.85181	2.21273	3.64822	3.74423	3.16735	3.65757
ENSMUSG00000029016	Clcn6	0.757514	3.56215	4.73682	0.0295237	0.104315	2.14383	3.31348	2.30576	3.15622	4.18411	2.29885	3.58196	2.34432	3.88621	3.12323	4.12619	2.61852	3.73695	2.65241	4.13932	5.18632
ENSMUSG00000040270	Bach2	0.75719	4.06499	13.4151	0.000249602	0.00238115	3.3793	4.0866	2.98868	2.78536	4.17926	3.69838	3.19879	3.90666	4.91311	4.13617	3.93632	3.69453	4.3698	4.62864	4.76392	4.45248
ENSMUSG00000087497	2810001G20Rik	0.756961	3.00045	6.22208	0.0126167	0.0551698	2.27088	1.38729	2.70764	3.34526	2.62261	2.9056	2.48303	2.40914	2.75419	3.7556	3.07747	3.16541	3.48439	3.0018	3.23857	3.70932
ENSMUSG00000069917	Hba-a2	0.756791	7.34553	32.1245	1.44605e-08	4.52144e-07	7.39952	5.8881	7.22198	5.97185	7.50823	6.39108	7.16184	6.31241	7.37831	7.72878	8.29916	7.27353	8.45022	6.6588	7.9412	7.0098
ENSMUSG00000104117	Gm20743	0.756545	3.40651	7.32817	0.00678821	0.0342488	2.59615	3.3054	2.92048	1.73465	3.63015	2.62723	2.03867	3.63578	3.27688	4.57347	3.81031	3.53877	4.00226	2.79786	3.09243	4.08726
ENSMUSG00000060791	Gmfg	0.756393	6.19784	34.1235	5.17228e-09	1.78434e-07	5.60605	5.65851	5.53293	5.29596	5.82	6.13825	6.03845	6.07708	6.40934	6.52988	6.79734	6.2752	6.74968	6.47903	6.31066	6.44757
ENSMUSG00000030064	Frmd4b	0.754258	5.68497	23.0107	1.61103e-06	2.98247e-05	5.16673	5.13495	4.64273	4.49729	5.3336	5.61465	5.39871	5.7147	6.25327	6.02039	6.12967	5.95774	6.29442	5.87922	5.69054	5.86121
ENSMUSG00000036905	C1qb	0.754045	2.8897	1.11529	0.290936	0.497069	1.67754	1.96063	2.34098	3.11722	0.91671	2.38032	-0.663158	3.17728	4.64238	4.43702	2.98504	4.18002	-0.130045	0.481995	2.55514	-3.07739
ENSMUSG00000054150	Syne3	0.75342	5.39628	26.9465	2.09169e-07	4.96326e-06	5.37705	4.9004	3.71478	4.5124	5.28024	4.74196	5.17796	5.4186	5.49127	6.2403	5.04195	5.19678	5.59478	5.37384	6.02362	6.2651
ENSMUSG00000062519	Zfp398	0.752155	3.70851	4.32353	0.0375888	0.124793	3.24424	1.96063	3.79315	1.24915	4.24108	2.15812	3.14402	4.33562	4.5165	4.86288	4.16883	2.6326	4.1832	3.98097	2.87124	3.26661
ENSMUSG00000022018	Rgcc	0.751993	5.17112	16.1038	5.9965e-05	0.000702523	3.60968	5.1776	4.40968	4.84631	5.47092	4.905	4.14366	4.84932	5.39986	4.99088	5.92101	4.90066	5.62013	5.32667	5.27095	6.01948
ENSMUSG00000031755	Bbs2	0.751171	2.6321	3.17776	0.0746469	0.201001	1.10612	2.27375	2.53592	1.99341	1.00707	2.57282	3.22541	2.0714	2.92713	3.26227	0.756952	3.24088	1.52183	2.89806	3.64908	3.30074
ENSMUSG00000038535	Zfp280d	0.750255	4.04102	10.6042	0.00112829	0.00829272	4.01949	2.76091	3.66005	3.51238	4.02561	2.64052	3.7865	3.80794	4.53953	4.59007	4.63203	4.06533	4.05632	4.02103	4.64662	4.27497
ENSMUSG00000029658	Wdr95	0.750201	3.87842	12.6588	0.000373793	0.00331555	3.01451	3.01973	3.05381	3.64852	3.42418	3.3718	3.46021	4.34808	3.86814	4.37708	3.63891	4.24562	4.03494	4.12118	4.18811	4.75603
ENSMUSG00000029204	Rhoh	0.749069	6.40693	36.6957	1.38087e-09	5.33461e-08	5.64678	6.07429	5.5443	5.6192	6.42971	6.25624	6.04966	6.15711	6.834	6.83569	6.66211	6.71967	6.7431	6.58639	6.56735	6.79609
ENSMUSG00000036894	Rap2b	0.748825	2.99569	7.2909	0.00693049	0.0347603	2.55393	2.74905	1.94288	2.33674	3.19348	2.69248	2.75077	2.24126	3.29504	3.41911	2.42132	3.22238	3.37804	3.40141	3.31745	3.69656
ENSMUSG00000020482	Ccdc117	0.748246	6.65637	15.0504	0.000104679	0.00114194	5.4933	6.28712	5.90501	5.24033	7.0306	6.45641	6.28616	6.72744	7.19589	6.8322	7.1398	7.16813	7.14095	6.86269	6.70992	6.37432
ENSMUSG00000062906	Hdac10	0.747384	4.86593	11.7955	0.00059374	0.00487774	3.91776	3.76011	4.90933	4.14175	4.97629	4.22042	4.60215	4.52303	4.73506	5.50659	4.24166	4.90357	5.73727	5.36024	4.79576	5.63405
ENSMUSG00000038507	Parp12	0.746699	4.06815	6.63341	0.0100083	0.0461609	3.8554	4.01907	3.64604	3.46657	4.22705	3.48662	2.83386	2.45592	4.02864	5.31023	4.7615	4.90936	3.13848	4.17987	3.4333	4.35838
ENSMUSG00000022114	Spry2	0.746243	6.58913	18.8806	1.39159e-05	0.000195934	5.48396	5.75062	5.7016	5.95121	6.34346	6.63962	6.2182	6.917	6.91913	6.6503	6.66128	6.82918	7.59213	7.00494	6.8272	6.33059
ENSMUSG00000042594	Sh2b3	0.746225	5.79709	21.9108	2.85626e-06	4.8907e-05	4.96674	5.30661	4.81542	5.08227	6.15745	5.17532	5.7065	5.48401	5.93509	6.2041	5.82947	6.31612	5.94208	5.93664	6.27581	6.33471
ENSMUSG00000030966	Trim21	0.745236	4.8434	7.49918	0.0061727	0.0319715	4.35476	4.25959	4.1215	4.42329	4.60887	4.70766	3.81015	4.78666	5.2659	5.59311	5.20562	5.41206	4.76015	5.36414	5.54594	2.92743
ENSMUSG00000067610	Klri1	0.744922	3.29764	7.8764	0.0050084	0.0270344	2.8614	2.2571	2.03177	3.35367	2.98695	3.21187	2.51216	2.75923	3.45699	3.7556	3.75541	3.87118	3.75013	3.424	2.87124	4.09701
ENSMUSG00000050271	Prag1	0.74437	4.91954	12.6956	0.000366512	0.00326024	4.37914	4.17347	4.1011	4.50864	4.88093	5.20693	3.96562	4.52669	5.71509	5.33604	5.5046	4.61178	5.58562	5.36609	4.80752	4.34617
ENSMUSG00000034220	Gpc1	0.744339	7.21581	49.5931	1.89174e-12	1.22819e-10	7.08934	6.25078	6.79031	6.40116	7.14136	7.07966	6.42853	7.04746	7.4899	7.65577	7.19185	7.03863	7.96599	7.84567	7.25337	7.5263
ENSMUSG00000039899	Fgl2	0.743442	8.50935	34.955	3.37416e-09	1.20401e-07	7.48952	7.97582	8.17916	8.07021	8.21491	8.17632	8.13134	8.07487	8.7061	9.02313	9.39431	9.09296	8.56816	8.65395	8.8395	8.25964
ENSMUSG00000057219	Armc7	0.741168	5.95183	22.4909	2.11145e-06	3.77438e-05	5.07269	5.41003	5.38471	5.24486	5.58534	5.87148	5.94942	5.39478	5.38086	6.23187	6.58636	6.48277	5.92765	6.30439	6.40398	6.60271
ENSMUSG00000072762	4930522L14Rik	0.73818	2.54211	4.98331	0.025593	0.0940154	1.48129	2.27375	1.13448	2.61387	1.74506	2.80297	2.5265	1.85577	2.741	3.2372	2.49765	2.57544	2.95715	2.88727	3.36066	2.16886
ENSMUSG00000071068	Treml2	0.736626	2.28183	2.87767	0.0898161	0.228861	0.421142	1.22551	3.27022	0.971564	2.11379	3.15745	2.32789	-1.76847	2.64518	-0.168433	2.67903	2.66035	2.92265	3.14463	2.62769	0.692677
ENSMUSG00000038174	Fam126b	0.736512	2.78846	3.59094	0.0580954	0.169095	1.21849	1.32474	3.64604	-0.265874	2.17354	3.22074	3.1533	2.50123	3.51236	2.94891	3.16432	2.24974	2.50736	3.36296	2.9298	2.91646
ENSMUSG00000024431	Nr3c1	0.735868	6.6212	41.6568	1.08784e-10	5.24239e-09	5.99589	6.25812	5.88725	5.53478	6.55763	6.08821	6.0397	6.36442	6.60121	7.08963	7.00771	7.17536	7.21708	6.79282	6.996	6.96593
ENSMUSG00000073409	H2-Q6	0.731448	6.97748	42.5625	6.846e-11	3.45963e-09	6.35465	6.49935	5.99895	6.20358	7.00205	6.77456	6.52545	6.99497	7.1703	7.58218	7.26191	6.93024	7.46751	7.26369	7.08081	7.42499
ENSMUSG00000020593	Lpin1	0.73139	6.8034	49.1409	2.3822e-12	1.51505e-10	6.29182	6.31655	6.11539	5.72835	7.04467	6.65689	5.99527	6.70017	7.36656	6.8883	6.77605	6.96334	7.42551	7.2363	6.83966	7.2378
ENSMUSG00000035208	Slfn8	0.730014	5.0363	15.8859	6.72791e-05	0.000774621	4.18997	4.91108	3.86749	4.17061	5.42659	4.72958	4.52923	4.5376	5.69643	4.92438	5.58377	5.37485	5.66778	5.45102	5.36414	4.38646
ENSMUSG00000030149	Klrk1	0.729952	9.35781	45.8312	1.28895e-11	7.2158e-10	8.68919	8.88963	8.22111	8.96106	9.24831	9.22246	9.06854	9.11124	9.73726	9.78991	9.55776	9.8722	9.74397	9.44781	9.49633	9.66347
ENSMUSG00000031629	Cenpu	0.729447	2.65739	4.32857	0.0374777	0.124513	2.21779	1.66487	2.70764	1.57113	3.00898	2.84948	1.54181	1.92391	3.31297	2.92817	3.57693	2.67403	3.32618	2.09981	1.61995	3.06289
ENSMUSG00000117975	Itprip	0.728866	5.72339	14.2493	0.000160121	0.00163425	5.33612	5.82312	4.77415	5.18248	5.30939	4.38736	5.3771	5.74641	5.44527	6.53245	5.74901	5.46809	6.06977	6.49156	6.17199	6.03096
ENSMUSG00000037580	Gch1	0.728531	5.97933	19.3413	1.09315e-05	0.000158203	4.84365	5.12351	4.67068	5.31762	6.23662	6.23559	5.46351	6.03918	6.10679	6.56472	5.72222	5.75708	6.65388	6.27571	5.79465	6.854
ENSMUSG00000062082	Cd200r4	0.72818	5.21157	18.0142	2.19267e-05	0.000291183	4.8697	3.87916	4.39719	4.63825	5.11228	4.67251	4.53633	5.28031	5.40195	5.72068	5.68843	6.02333	5.80514	5.1862	5.19838	5.32755
ENSMUSG00000030067	Foxp1	0.727508	6.63397	41.717	1.0549e-10	5.10996e-09	6.07015	6.21997	5.91381	5.71372	6.71253	6.17067	6.12465	6.7542	7.22103	6.66838	6.87236	6.73525	6.93348	6.93524	6.91859	7.12741
ENSMUSG00000052040	Klf13	0.725204	6.52778	36.6874	1.38674e-09	5.33523e-08	5.94371	6.2005	5.58526	5.65537	6.49265	6.4517	5.85739	6.54024	6.75422	6.92147	6.7388	6.026	6.95783	6.85648	6.86333	7.28971
ENSMUSG00000063286	Gvin-ps7	0.723684	6.67933	31.0261	2.54583e-08	7.46112e-07	6.5282	5.8539	5.96549	6.26061	6.73584	6.09063	5.71904	6.37054	6.74929	7.29945	6.98668	6.85718	6.6808	7.09859	7.07027	7.30871
ENSMUSG00000029923	Rab19	0.722512	6.37038	25.5686	4.2694e-07	9.50347e-06	5.35673	6.10834	5.45068	6.19658	6.24012	6.01867	5.99398	6.27703	6.96521	6.74523	6.76683	6.30297	6.76923	6.59719	6.53353	6.59068
ENSMUSG00000070315	4930581F22Rik	0.722197	2.90857	3.56738	0.0589254	0.170608	1.87333	3.2809	3.0853	1.09712	2.03006	1.45851	2.78697	3.09099	2.25785	2.6903	3.12636	3.56103	3.59078	2.98164	2.59187	4.00683
ENSMUSG00000038175	Mylip	0.720357	4.68483	7.61944	0.00577423	0.0301751	3.16232	4.18232	3.68767	4.39096	4.37861	5.02638	4.13433	4.66252	5.23567	5.10614	4.76768	4.94647	5.85021	4.41225	4.80752	4.10186
ENSMUSG00000061079	Zfp143	0.720165	4.48028	8.64805	0.00327411	0.0193855	3.99866	4.5705	4.57039	3.08727	3.69275	3.76056	4.40275	3.62218	4.64592	4.31454	4.23275	4.8291	3.96318	4.77346	5.42901	5.56023
ENSMUSG00000106734	Gm20559	0.718694	4.16916	8.62917	0.00330822	0.0195503	3.11471	3.69977	3.71478	2.70874	3.87777	3.94323	4.10595	4.01997	4.17797	4.77271	4.08226	5.07833	4.59467	4.02103	4.67685	4.39043
ENSMUSG00000000732	Icosl	0.717514	3.66251	3.31706	0.0685643	0.189703	2.2534	3.36878	1.42443	3.54212	3.73302	3.052	4.30213	3.13956	2.86771	4.42226	4.44809	3.8351	3.92882	3.91872	2.9298	4.32559
ENSMUSG00000090877	Hspa1b	0.717204	5.91402	19.6478	9.31084e-06	0.000139275	3.25306	4.37599	4.00558	5.25837	6.73914	5.1776	5.8517	6.79192	4.7905	4.97581	5.44031	6.08862	6.87828	5.7893	6.35005	7.16554
ENSMUSG00000037849	Ifi206	0.717186	6.06979	24.5107	7.39e-07	1.51511e-05	5.11201	5.57027	5.27063	5.65707	6.36604	5.48806	5.44664	5.60482	6.568	6.57809	6.36892	6.43537	6.25567	6.30845	6.47452	6.31918
ENSMUSG00000008393	Carhsp1	0.716248	5.92732	21.8133	3.00503e-06	5.09873e-05	5.41292	5.28418	4.96682	5.44709	5.66209	5.64299	5.89795	5.6691	6.29672	5.91104	6.51837	6.45333	6.27518	6.0523	6.032	6.30033
ENSMUSG00000119079	AL603682.1	0.712273	3.09214	7.08869	0.00775719	0.0379696	1.98345	2.38523	2.23264	2.46652	2.87142	2.54482	2.37621	2.70861	3.39942	3.35063	3.4749	4.09614	3.81428	2.84325	3.02688	3.78964
ENSMUSG00000027428	Rbbp9	0.711148	3.03041	3.88328	0.0487692	0.149735	3.19931	2.59854	3.15622	1.92731	3.06264	3.3314	1.79976	1.07201	3.02827	3.11408	3.03712	3.32998	3.38651	3.43145	3.02688	3.83694
ENSMUSG00000025184	R3hcc1l	0.710584	5.15991	14.9913	0.00010801	0.00116334	5.10959	4.45112	4.50591	4.02546	5.47686	3.9052	4.4449	4.99106	6.07036	5.80981	5.51932	4.60465	5.23583	5.255	5.5152	5.60019
ENSMUSG00000054676	1600014C10Rik	0.70765	5.72172	23.3774	1.33132e-06	2.51445e-05	4.59228	5.25931	5.09612	5.58388	5.866	5.29149	5.28519	5.37057	5.797	6.04226	6.07964	5.67102	6.29555	5.71798	6.29125	6.1794
ENSMUSG00000023030	Slc11a2	0.705461	5.39193	21.2921	3.94343e-06	6.52516e-05	4.84948	5.20391	5.11912	4.88164	5.03385	4.82287	4.97851	4.94261	5.62825	6.01671	5.17574	5.41206	5.5801	5.5587	6.18708	5.85691
ENSMUSG00000046591	Ticrr	0.704769	3.59197	4.9286	0.0264157	0.0963183	4.10968	3.84056	4.03813	1.68217	2.73264	0.268652	2.85675	3.629	3.70119	4.6609	4.3932	3.61875	2.95715	3.0018	4.29221	2.88305
ENSMUSG00000020732	Rab37	0.70424	6.90188	34.4058	4.47382e-09	1.56651e-07	6.16785	6.58775	5.76941	6.57312	6.85469	6.70748	6.5476	6.85218	7.16229	7.24966	7.07838	7.14437	7.26836	7.21379	6.86614	7.44992
ENSMUSG00000041702	Btbd7	0.703383	4.68631	8.33072	0.00389802	0.0222347	4.84365	3.35319	3.66701	3.54947	4.16951	4.02656	4.91178	4.40481	5.44324	5.16493	5.20562	3.883	5.44074	5.15503	4.97676	4.42566
ENSMUSG00000082292	Gm12250	0.701605	4.01761	5.17221	0.0229511	0.0866597	2.35524	4.00418	2.1357	3.37035	3.73963	4.14318	3.94974	3.96712	4.11804	4.70118	4.72387	4.67437	3.85144	4.48566	3.75003	3.94342
ENSMUSG00000026222	Sp100	0.698836	8.78803	48.1917	3.86513e-12	2.36177e-10	8.18376	8.33194	8.0696	8.19278	8.90369	8.59782	8.40708	8.73495	8.78971	9.17414	9.15607	9.12132	9.1311	8.97683	8.91663	9.15738
ENSMUSG00000064023	Klk8	0.6983	2.89783	3.44241	0.0635429	0.180183	1.67754	2.4599	2.70764	2.99348	2.9758	3.08153	2.5265	0.856477	3.72816	3.49862	3.87469	3.38091	2.6548	2.5872	2.0477	2.58364
ENSMUSG00000022106	Rcbtb2	0.69735	5.55851	24.1434	8.94238e-07	1.78637e-05	5.02198	5.08156	5.15913	5.23351	4.86592	5.41261	5.03479	5.11769	5.9029	5.84619	6.33811	5.95914	5.58746	5.77473	5.47644	6.07107
ENSMUSG00000041417	Pik3r1	0.697226	8.30353	72.9112	1.35617e-17	1.86454e-15	7.73085	8.16093	7.85609	7.76903	8.02691	7.84366	7.74832	8.3211	8.53047	8.54497	8.50616	8.70207	8.78916	8.52167	8.53215	8.56191
ENSMUSG00000059142	Zfp945	0.69712	3.77875	8.03673	0.00458381	0.0252083	2.30522	3.00983	2.52065	3.29373	4.34435	3.84907	3.41467	3.11062	4.07666	3.77895	4.20571	4.53889	4.5081	3.78552	4.29778	3.12136
ENSMUSG00000056498	Tmem154	0.6969	5.19168	12.1041	0.000503115	0.00426439	4.76874	4.63314	4.45056	4.96087	5.35956	4.49735	4.71291	4.66252	5.93219	5.32419	6.34122	5.19441	5.27283	5.47104	5.02792	4.90771
ENSMUSG00000000159	Igsf5	0.695491	3.41198	7.43075	0.00641184	0.0328103	3.12436	2.8074	3.10592	4.03595	2.71934	2.67966	2.63639	2.8785	3.60259	4.14967	3.62537	3.93506	3.97446	3.30736	3.22695	3.39066
ENSMUSG00000030729	Pgm2l1	0.694613	4.13054	6.53589	0.0105719	0.0482132	2.76601	3.3842	2.96631	3.2128	4.85074	3.88859	3.47508	4.09577	4.80957	4.82693	4.22828	4.10121	4.535	4.27818	4.84603	3.39856
ENSMUSG00000074151	Nlrc5	0.69412	6.09657	16.1632	5.81132e-05	0.000684257	5.32152	5.38534	5.58893	5.84333	6.12124	5.37733	5.57639	5.98173	6.3124	6.18784	5.57322	6.96404	6.97407	6.425	6.7358	5.41391
ENSMUSG00000037868	Egr2	0.693541	3.2773	3.70379	0.0542889	0.161742	3.12436	2.62474	2.86107	2.61387	4.1597	0.682452	3.55422	2.2052	3.87419	3.15034	2.99561	4.03385	3.31735	3.52496	4.23531	1.63881
ENSMUSG00000006154	Eps8l1	0.692639	2.87736	3.39046	0.0655746	0.184156	3.17166	3.39946	1.69326	-0.372842	4.2733	1.54585	1.86894	0.902237	4.12313	3.56728	3.55567	2.21273	3.22598	2.94046	1.38901	-0.30442
ENSMUSG00000050957	Insl6	0.691231	4.01908	9.55341	0.00199579	0.0131214	2.52509	3.29728	2.96631	3.97182	3.89562	3.71104	3.83917	4.17247	3.99572	4.42597	4.10195	4.65035	4.74377	4.18869	3.96828	4.29204
ENSMUSG00000066440	Zfyve26	0.690639	3.64678	5.45778	0.0194814	0.0770766	2.67704	4.35658	2.70764	2.97178	4.37437	2.91656	3.14402	2.05123	4.20222	4.50511	3.13595	3.42203	3.85144	4.37022	3.40261	3.51945
ENSMUSG00000026873	Phf19	0.689299	3.03945	2.37952	0.122936	0.283085	0.482443	3.76011	3.10592	1.28478	1.05022	3.01167	2.775	3.60844	3.39942	3.89035	2.75563	3.6878	2.15776	2.40241	3.85952	2.84885
ENSMUSG00000028076	Cd1d1	0.688762	4.09505	6.34445	0.0117749	0.0523709	1.94041	4.05804	2.82422	3.54947	4.45283	4.31462	3.91745	3.64927	5.00422	4.36169	3.40528	4.50102	4.07214	3.85365	4.45058	4.68673
ENSMUSG00000051950	B3glct	0.68688	3.54794	5.81958	0.0158488	0.0659707	3.46532	3.78356	3.27932	2.68226	3.46461	3.38765	2.76294	1.92391	4.18772	3.77895	4.12138	3.43011	3.10809	3.95018	3.61379	4.14007
ENSMUSG00000034255	Arhgap27	0.686864	5.68213	17.2803	3.22519e-05	0.000410235	4.99067	5.53789	5.24994	4.132	5.96936	5.70121	5.30405	5.06836	5.88952	6.11631	5.81612	5.76349	6.52276	5.80372	5.73637	5.89512
ENSMUSG00000054737	Zfp182	0.686475	3.74646	6.02718	0.0140872	0.0601375	3.43463	3.39946	3.31518	1.51222	3.66526	4.41855	3.46767	1.94593	3.73483	4.00865	3.55567	3.66743	4.1587	4.45674	4.41515	4.05762
ENSMUSG00000030047	Arhgap25	0.685461	7.08564	52.5038	4.29406e-13	3.31778e-11	6.42367	6.9411	6.30008	6.62963	7.00548	6.7617	6.83301	6.81752	7.54166	7.18558	7.25642	7.12893	7.60941	7.18873	7.50699	7.45277
ENSMUSG00000018899	Irf1	0.685091	7.75093	35.8329	2.1499e-09	7.91315e-08	6.84065	7.39374	6.64905	7.36729	7.66867	7.66379	7.49383	7.80476	7.99747	7.91616	8.04918	7.9462	8.254	7.91574	7.74471	8.31445
ENSMUSG00000067203	H2-K2	0.684057	5.71859	16.2001	5.69911e-05	0.000672739	4.66679	4.91374	4.76445	5.52922	6.07237	5.73722	4.98891	5.50825	5.91175	6.27767	5.9966	5.45231	6.51891	5.81374	5.95126	5.92004
ENSMUSG00000025237	Parp6	0.682734	4.98742	13.9806	0.000184702	0.00183895	4.15274	4.21286	4.0752	4.71534	4.84156	4.49369	4.70662	4.8376	4.99314	5.88033	5.06972	4.8352	5.60932	5.43257	5.34275	5.19995
ENSMUSG00000000409	Lck	0.682478	9.92667	39.1898	3.84551e-10	1.67217e-08	8.94418	9.31405	8.86482	9.38253	10.0057	9.77121	9.67222	9.94433	10.2137	10.2988	10.0578	10.0224	10.4958	10.1747	10.0063	10.4769
ENSMUSG00000056952	Tatdn2	0.682054	3.56137	6.86617	0.0087843	0.0416875	3.01451	3.67491	3.4743	2.77287	2.89527	3.3718	2.24357	3.72124	3.84368	3.81328	3.78616	4.01784	3.75668	3.40141	3.96828	4.02736
ENSMUSG00000045932	Ifit2	0.680118	4.21249	5.06826	0.0243678	0.0906543	3.105	3.41455	2.74755	4.20356	4.04173	4.11965	2.94482	4.60488	4.2402	4.93481	5.23044	5.19203	3.36096	4.51401	3.90401	3.86573
ENSMUSG00000020178	Adora2a	0.678198	6.54788	26.9714	2.06487e-07	4.93721e-06	5.85813	6.18957	5.63044	5.82832	6.56787	6.40964	5.81711	6.36545	6.87606	6.01916	6.67777	6.02333	7.10422	7.075	6.86895	7.65805
ENSMUSG00000030325	Klrb1c	0.677067	9.13756	60.1935	8.5975e-15	8.37271e-13	8.27646	8.64098	8.47848	8.65411	9.22658	9.02478	8.7767	9.14643	9.47408	9.37209	9.18766	9.20099	9.5999	9.37142	9.33947	9.61829
ENSMUSG00000002897	Il17ra	0.676669	6.61921	25.4278	4.59244e-07	1.01261e-05	5.91898	6.22104	5.63044	5.80397	6.62695	6.3703	6.39863	6.59177	6.86775	6.93127	6.65962	6.62072	7.48437	7.16992	7.0223	6.29822
ENSMUSG00000034247	Plekhm1	0.675562	4.84305	11.6508	0.000641765	0.00518571	4.45374	4.64279	2.76062	4.47047	5.63401	4.66277	4.39886	4.09577	5.15348	4.95802	4.64216	4.97714	5.25906	5.53641	5.35882	4.42179
ENSMUSG00000030921	Trim30a	0.674866	6.69242	22.3055	2.32542e-06	4.11749e-05	6.04877	6.51169	5.92835	5.92322	6.39666	6.82635	6.30501	6.03662	7.06182	7.01231	7.32296	7.25374	7.04796	6.73604	7.10165	6.35211
ENSMUSG00000020034	Tcp11l2	0.674842	7.06896	29.4363	5.77858e-08	1.57504e-06	5.84506	6.72728	6.25809	6.59279	7.09189	7.18317	6.6762	6.97168	7.54214	7.19483	6.87666	7.40904	7.66569	7.35222	6.83392	7.65351
ENSMUSG00000000486	Septin1	0.674507	8.05221	46.0633	1.14492e-11	6.52674e-10	7.32146	7.44059	7.16109	7.63741	7.94463	8.03379	7.86049	8.03081	8.21749	8.3047	8.21378	8.05866	8.62157	8.31818	8.02669	8.70559
ENSMUSG00000023961	Enpp4	0.674378	5.91506	26.1493	3.16004e-07	7.25877e-06	5.64846	5.59035	5.76293	5.2872	5.5557	4.86593	5.51657	5.54298	6.73606	6.25078	6.54918	5.71634	6.21348	6.10683	5.95831	6.1481
ENSMUSG00000047867	Gimap6	0.674333	9.63401	47.1	6.74563e-12	3.96635e-10	8.8077	9.13038	8.79908	9.17049	9.4955	9.43375	9.30155	9.64234	9.87385	10.0845	9.85983	9.83501	10.0973	9.86132	9.73888	10.0935
ENSMUSG00000024030	Abcg1	0.673741	4.62555	13.0115	0.000309586	0.00284035	3.8554	4.16457	3.26105	4.05155	5.04456	4.21599	4.50408	4.55561	5.10284	5.22354	4.20115	4.71463	5.02158	5.05487	4.9056	4.73121
ENSMUSG00000018377	Vezf1	0.673614	5.95286	25.3108	4.87981e-07	1.0585e-05	5.39111	5.88404	4.97525	5.69729	5.83087	4.88281	5.81857	5.76355	6.44026	6.30707	6.04063	6.44637	6.28992	6.11726	6.2401	6.07231
ENSMUSG00000050619	Zscan29	0.673035	4.64801	11.6116	0.000655422	0.00525969	5.22842	3.76601	3.51342	3.61392	4.63035	4.12911	4.75005	3.85524	5.16833	5.14485	4.81617	4.63644	4.62717	4.9983	5.24813	4.57261
ENSMUSG00000041827	Oasl1	0.672417	4.83554	10.2956	0.00133348	0.00939468	3.98284	4.30486	4.43435	3.94979	4.66199	4.85742	4.57825	4.55203	4.87741	5.489	5.32773	5.39357	5.55215	4.76463	5.07083	4.20008
ENSMUSG00000032633	Flcn	0.670492	5.93045	13.2244	0.00027633	0.00258859	4.96942	5.92019	5.11404	5.21285	5.66035	5.8855	5.52195	5.5064	5.96091	6.1758	6.33499	5.95914	6.38908	6.25171	5.19838	7.09494
ENSMUSG00000034165	Ccnd3	0.670402	8.28235	69.6322	7.146e-17	8.67636e-15	7.60557	7.84995	7.87273	7.43724	8.21994	8.03631	7.91193	8.41213	8.30883	8.54879	8.53814	8.0403	8.72406	8.53794	8.60639	8.95204
ENSMUSG00000047604	Frat2	0.670394	4.82625	19.4439	1.036e-05	0.000151101	3.56078	4.10997	3.90915	4.24032	5.04722	4.67251	4.22946	5.01729	4.64592	4.85741	4.72387	4.69799	5.85936	5.22101	4.77195	5.70428
ENSMUSG00000000817	Fasl	0.669517	8.48597	50.0626	1.48922e-12	9.9448e-11	7.43047	7.87881	7.62339	7.85931	8.37009	8.57031	8.24792	8.57242	8.56758	8.63809	8.64142	8.7731	8.8674	8.80625	8.81349	9.03471
ENSMUSG00000031431	Tsc22d3	0.669067	8.68055	61.0679	5.51405e-15	5.66493e-13	8.07541	8.45887	8.00108	8.20765	8.39174	8.61054	8.41794	8.53546	8.96525	9.01086	8.80935	8.93701	8.96883	8.92201	8.89887	9.06015
ENSMUSG00000038902	Pogz	0.668895	3.7827	2.82862	0.0925978	0.233656	2.43493	4.04355	-0.131959	2.89317	4.08905	4.37946	3.75029	3.30201	4.29535	4.61298	3.95809	4.42621	3.41988	4.14403	3.25011	3.26661
ENSMUSG00000000531	Tamalin	0.668791	3.46676	6.91984	0.00852445	0.0408065	3.06548	3.39946	2.90879	2.91607	2.93034	3.25571	3.31903	2.77161	3.38254	3.9378	3.49738	3.45409	4.27724	3.46087	3.71716	4.12109
ENSMUSG00000076498	Trbc2	0.666709	7.14845	48.4155	3.44827e-12	2.12091e-10	6.79682	6.57268	6.68204	6.78311	6.74572	7.01863	6.78087	6.42544	7.29901	7.9089	7.80561	7.46224	7.47794	7.3962	7.16091	7.02392
ENSMUSG00000023927	Satb1	0.666338	7.52547	60.5105	7.3188e-15	7.2791e-13	6.95792	7.33197	6.44469	6.65963	7.44093	7.4327	6.89582	7.44826	7.99122	7.845	7.37296	7.71597	7.81034	7.95407	7.71536	8.18507
ENSMUSG00000037306	Man1c1	0.66438	4.62941	13.7971	0.000203646	0.00200409	3.59588	4.62343	4.36761	2.17526	5.03116	3.98028	4.25121	4.67576	4.85311	4.70423	5.24158	3.62581	5.09573	4.91039	5.05119	5.2684
ENSMUSG00000097333	Zfp87	0.663468	4.41995	13.0429	0.00030444	0.00279863	4.29194	3.71814	3.58125	3.82224	3.92489	3.70472	3.32725	4.96435	4.56219	5.21501	4.7175	5.08603	4.0826	4.22344	4.30885	5.23348
ENSMUSG00000024986	Hhex	0.663323	6.82994	22.3514	2.27043e-06	4.02775e-05	6.35772	6.47885	5.83572	6.14178	6.96518	6.55969	6.46994	6.81975	7.12598	7.12594	7.03358	7.47402	6.99082	7.09742	6.9622	6.94854
ENSMUSG00000029344	Tpst2	0.66243	8.07798	38.9538	4.33951e-10	1.8441e-08	7.30935	7.82545	7.20476	7.35268	8.23842	7.93075	7.76769	8.07612	8.10171	8.39389	8.28873	7.81383	8.66593	8.33987	8.20286	8.71314
ENSMUSG00000041477	Dcp1b	0.661649	3.92882	8.47406	0.00360247	0.02088	3.15292	3.80663	3.16607	3.53474	3.87177	3.44935	3.42236	3.75904	4.28631	4.18942	4.22379	3.6878	4.74047	4.21483	3.17947	4.73434
ENSMUSG00000097194	9330175E14Rik	0.660509	2.29129	3.32515	0.0682276	0.188995	0.80391	1.00389	2.28782	3.01486	1.94117	2.838	2.49767	0.989619	2.08081	2.37497	2.9744	2.6326	2.15776	2.53282	2.90082	0.929276
ENSMUSG00000029127	Zbtb49	0.66024	3.90563	7.09925	0.00771163	0.0378258	3.05543	4.34086	3.13631	2.52728	3.93067	3.57232	3.07739	3.64254	4.48522	3.27053	2.71784	4.17522	4.97464	4.61235	4.12059	4.22252
ENSMUSG00000021069	Pygl	0.65997	2.48158	2.45082	0.117463	0.274473	2.8145	1.35636	2.09502	0.0143564	3.00898	2.54482	1.07968	3.13956	3.02827	1.77577	3.34871	2.33831	2.64072	3.24952	2.24509	1.24195
ENSMUSG00000001166	Oas1c	0.659818	2.86486	3.3868	0.0657203	0.184068	2.19966	1.93992	1.05188	2.40309	2.05145	3.18492	3.35162	2.99922	3.58056	3.76732	2.95287	2.93487	1.2147	2.77461	3.57763	2.87174
ENSMUSG00000069516	Lyz2	0.65971	5.61662	3.4262	0.0641698	0.18152	5.65845	5.38917	6.08585	5.26284	3.24081	4.18004	3.59563	3.29345	6.34435	7.47099	5.48973	7.21742	-1.72734	5.70112	4.44557	3.33409
ENSMUSG00000003154	Foxj2	0.65937	4.83909	10.5757	0.00114581	0.00839514	4.70908	4.55014	3.99456	3.89321	4.23642	4.71395	4.11072	4.77748	4.52806	5.30421	4.87459	4.64341	5.67471	4.45309	4.69385	6.16904
ENSMUSG00000055200	Sertad3	0.658725	3.89716	9.2267	0.00238512	0.0150767	2.66387	3.49487	3.8121	3.64852	4.10959	2.9056	3.35965	3.68897	3.69436	4.31454	4.21025	4.09614	4.92611	3.58632	4.08238	4.21358
ENSMUSG00000020284	Cfap410	0.65802	3.0727	3.79878	0.05129	0.154931	2.59615	2.54467	2.15562	3.30245	2.44001	2.33199	2.46825	3.19577	3.62429	3.49862	3.54851	2.57544	4.01869	1.89948	3.80581	3.04286
ENSMUSG00000098112	Bin2	0.657991	9.22083	73.0136	1.28756e-17	1.79663e-15	8.64275	8.77825	8.56107	8.68818	9.18317	9.05673	8.85888	9.12563	9.34945	9.44984	9.43078	9.19715	9.77372	9.47926	9.26822	9.88699
ENSMUSG00000038844	Kif16b	0.657734	4.80872	5.81463	0.0158934	0.0660978	4.84365	4.64919	3.35879	4.9218	5.12747	3.41883	4.28535	3.47853	5.35945	5.10844	5.00582	4.30397	5.45288	4.90237	4.88355	5.55847
ENSMUSG00000039911	Spsb1	0.657369	4.44321	3.88664	0.0486717	0.149583	2.59615	3.35319	1.13448	3.84031	5.10718	5.15463	3.98132	5.15597	5.01794	4.98838	3.26384	4.42216	4.86684	4.86158	3.49277	4.85412
ENSMUSG00000058748	Zfp958	0.656467	3.69946	7.32287	0.00680827	0.0343315	2.96168	3.4806	1.28673	3.51238	2.73264	3.24704	4.00712	3.69548	3.90407	3.66451	2.78028	4.8831	4.2025	3.70173	4.26972	3.93257
ENSMUSG00000040860	Crocc	0.655118	3.05315	2.22612	0.135694	0.303058	1.91839	2.51696	1.42443	-3.07739	2.19292	4.24238	2.5407	4.42062	2.58742	2.56157	2.8976	2.56078	3.00191	2.30842	3.81361	4.13535
ENSMUSG00000040111	Gramd1b	0.654371	5.2054	13.1026	0.000294884	0.00271881	4.19456	4.45112	4.26133	4.77293	5.32265	4.98531	5.02472	5.0883	5.52435	5.95013	5.24601	5.41613	5.83637	5.11163	5.27378	5.53894
ENSMUSG00000021298	Gpr132	0.653865	5.72083	23.3195	1.372e-06	2.58605e-05	5.26376	5.45088	4.83408	5.23123	5.16965	5.52076	5.05966	5.95755	6.23458	6.01179	6.09077	6.0353	5.72397	5.7286	5.6606	6.46178
ENSMUSG00000037788	Vopp1	0.653493	6.37145	24.5879	7.09967e-07	1.46847e-05	5.54629	6.34046	5.99757	5.68401	6.18432	5.55625	5.9212	6.11522	6.7762	6.90432	6.35462	6.53243	6.82011	6.5696	6.42321	7.0698
ENSMUSG00000099881	2810013P06Rik	0.652818	4.26443	9.37142	0.00220394	0.0141613	3.48043	3.5642	3.74138	3.79779	4.02019	4.11013	4.14366	3.82586	4.67394	4.84086	4.45958	4.82298	5.09831	3.89735	4.74366	3.53387
ENSMUSG00000098292	Gm27194	0.652817	3.18451	5.95845	0.0146469	0.0618212	2.66387	2.48871	2.58081	2.73473	2.71934	2.92744	3.18981	2.95648	3.39942	3.21169	3.3651	3.04424	4.16855	3.58632	2.94407	3.77757
ENSMUSG00000043432	Leng9	0.65237	2.73666	2.59596	0.107137	0.257553	1.54014	3.03934	-2.05503	3.03592	2.45615	1.54585	2.79884	2.74674	3.29504	3.15927	2.51244	2.30353	4.2025	1.2943	3.07956	2.67756
ENSMUSG00000096433	Zfp994	0.650712	3.02562	3.05144	0.0806655	0.212076	2.67704	3.35319	1.25015	2.98267	1.71856	2.54482	2.58249	2.95648	3.27688	2.64018	3.51218	3.24088	3.80168	3.59961	3.92575	1.40775
ENSMUSG00000061536	Sec22c	0.650322	3.30022	4.83913	0.0278209	0.100076	3.15292	3.13359	2.35827	2.64162	4.14981	1.65463	2.55477	3.21403	3.48098	3.30311	3.40528	3.9576	3.63407	3.07973	4.08238	2.95983
ENSMUSG00000112148	Lilrb4a	0.650268	5.01069	9.7585	0.00178496	0.0119282	4.3216	5.278	5.07797	4.19422	4.59072	4.23364	4.37923	4.20935	4.73173	6.05427	5.86448	5.44235	5.51016	4.64155	4.94517	4.73121
ENSMUSG00000024190	Dusp1	0.649298	9.73613	34.2407	4.87004e-09	1.69888e-07	8.86547	9.53055	9.11498	8.95052	9.83066	9.62867	9.34494	9.50716	10.0473	10.0599	10.2405	9.88971	10.1063	9.91163	9.79558	10.0661
ENSMUSG00000023044	Csad	0.647796	2.78999	2.78081	0.0954002	0.239114	1.91839	2.22321	2.52065	0.927161	2.85934	3.74219	3.0871	1.22389	3.75464	2.44962	3.43664	2.50064	2.62649	2.56027	3.16735	2.7411
ENSMUSG00000028053	Ash1l	0.647623	4.77423	8.41529	0.00372078	0.0214197	3.77193	4.72985	4.54419	3.19419	4.82923	3.16666	4.46738	4.80785	4.8744	5.6353	5.53208	4.95209	5.5024	3.98097	4.1821	5.3923
ENSMUSG00000041483	Zfp281	0.647273	4.62326	12.7172	0.000362299	0.00323509	4.84073	4.32497	3.88549	3.58563	4.83232	4.27256	4.35533	3.67586	4.61735	5.21501	4.81915	4.85335	4.97464	5.22101	4.8153	4.46383
ENSMUSG00000040651	Tasor	0.646951	3.96517	5.87227	0.0153812	0.0644261	4.17148	2.71287	3.48221	3.24933	3.98171	3.7847	3.5472	3.00971	4.70821	4.56005	4.17814	4.15097	4.64845	4.00114	3.15513	4.29628
ENSMUSG00000098090	2700099C18Rik	0.646529	3.18762	5.62885	0.0176672	0.0715334	2.91797	3.00983	3.22381	2.58558	2.71934	1.89535	2.42296	2.85542	3.68062	2.54804	3.96886	3.7277	3.64117	2.76285	3.7742	3.53387
ENSMUSG00000033016	Nfatc1	0.644711	8.35996	74.5056	6.0465e-18	9.26701e-16	7.96933	8.11084	7.646	7.81659	8.24366	7.91818	7.87528	8.51834	8.65979	8.61232	8.44194	8.60029	8.70558	8.54225	8.48136	8.90149
ENSMUSG00000050600	Zfp831	0.643816	3.01369	1.24909	0.263726	0.465993	-0.101368	2.72503	-0.339311	4.07209	3.81661	3.65975	1.99807	1.80849	3.55064	3.56728	3.51218	2.91196	2.15776	3.8143	3.11784	-3.07739
ENSMUSG00000044934	Zfp367	0.643535	5.04644	14.627	0.000131021	0.00137786	3.73462	4.4837	5.00025	4.48968	4.88987	4.4224	4.60553	4.8868	5.50888	5.32419	5.91406	5.04713	5.20983	5.20805	4.90924	5.66058
ENSMUSG00000005413	Hmox1	0.643501	2.89068	1.61425	0.203895	0.395809	2.95087	3.10595	3.8121	2.77287	1.00707	1.68059	-2.10484	1.87884	4.37432	4.48039	1.85223	3.52374	-3.07739	2.56027	2.17419	1.81449
ENSMUSG00000025877	Hk3	0.642994	4.19591	7.22474	0.00719056	0.0356818	3.39533	4.27208	3.4979	3.53474	3.73963	4.14318	3.19879	4.34808	4.10781	5.24256	4.25491	4.49333	3.74356	4.54181	4.67257	4.39439
ENSMUSG00000061414	Cracr2a	0.640991	4.98037	6.74499	0.00940111	0.0438578	3.74716	4.5939	3.73477	4.62788	5.12243	4.59954	4.57135	5.20472	5.66012	5.22354	5.69654	4.98539	5.75044	5.42512	4.31984	4.42179
ENSMUSG00000043008	Klhl6	0.640563	7.09628	38.8712	4.52718e-10	1.90651e-08	6.76094	6.64807	6.19814	6.56136	7.07828	6.91719	6.34905	6.839	7.30013	7.63432	7.03933	7.02335	7.45247	7.38999	7.23462	7.96192
ENSMUSG00000039908	Slc26a11	0.640524	5.44732	8.59735	0.00336653	0.0198447	4.48777	4.72985	3.96665	5.24033	4.91342	5.13364	5.10098	5.84196	5.88353	5.74904	4.72387	4.14115	5.96204	5.80372	5.29064	6.95994
ENSMUSG00000089872	Rps6kc1	0.639677	3.10387	1.91672	0.166219	0.346871	3.47289	2.13482	1.48865	3.04634	2.09331	2.88341	3.64904	-0.924348	2.46448	4.09955	1.3902	3.68105	3.07705	3.18045	3.15513	4.43722
ENSMUSG00000036046	5031439G07Rik	0.639339	4.06933	6.93867	0.00843518	0.040462	3.50279	3.82369	3.84313	3.17533	3.54975	3.89968	4.139	3.50101	4.81272	4.81003	4.15947	3.73425	4.86986	3.96566	3.83674	4.14007
ENSMUSG00000038564	Ift172	0.638469	2.60594	1.87391	0.171028	0.353123	1.91839	2.47438	1.84815	-1.75255	3.40769	0.828934	3.21659	2.84374	3.06046	3.46302	3.43664	2.4696	1.42654	2.06191	1.93786	3.13088
ENSMUSG00000040699	Limd2	0.637879	8.70916	29.183	6.58542e-08	1.76917e-06	7.92067	8.28137	7.72102	8.03599	8.88613	8.94151	8.52629	8.79985	8.9601	8.9949	8.83954	8.67426	9.1607	8.97619	8.73946	9.00023
ENSMUSG00000012640	Zfp715	0.637045	3.97275	4.61943	0.0316117	0.10954	3.31335	3.46618	3.45032	3.42726	3.60143	4.0763	4.31044	2.0714	4.20703	4.01849	3.4749	4.41403	4.56141	4.53145	3.83674	4.77133
ENSMUSG00000056290	Ms4a4b	0.635972	10.0911	29.3794	5.95057e-08	1.61252e-06	9.27686	9.62747	8.81795	9.32621	9.83886	10.0864	9.71971	9.989	10.4978	10.5561	10.4381	10.5354	10.5011	10.4628	10.221	10.2385
ENSMUSG00000044340	Phlpp1	0.635966	3.00062	2.29358	0.12991	0.293506	4.12418	2.8074	2.55104	2.43515	3.63724	0.78174	0.678558	1.80849	3.47303	3.25396	3.01651	2.70101	3.09782	3.2154	2.64527	3.77757
ENSMUSG00000013707	Tnfaip8l2	0.635367	5.18879	12.121	0.000498566	0.00423351	3.99341	4.25959	4.40968	4.58565	5.3488	5.15463	4.88698	5.41663	5.31344	5.70705	5.57146	5.12639	5.63973	5.72254	4.94517	5.54073
ENSMUSG00000033024	Klra9	0.634074	6.43009	38.3936	5.7823e-10	2.36064e-08	5.891	5.67897	5.99343	5.79628	6.18674	6.4667	5.71592	6.32402	6.705	6.55037	6.57496	6.6964	6.91678	6.91744	6.6524	6.86402
ENSMUSG00000063049	Ing2	0.634023	5.06666	18.7263	1.5089e-05	0.000208989	4.2529	4.55355	4.49031	4.7348	5.00398	4.74812	4.60553	5.22737	5.47941	4.6546	5.00321	5.60114	5.39112	5.31262	5.32922	5.68825
ENSMUSG00000027525	Phactr3	0.633988	5.31896	12.897	0.000329102	0.00299297	4.56774	5.11198	3.64604	4.34106	5.39346	5.50994	4.88976	5.30181	5.8925	5.79414	4.90293	4.81064	6.00802	5.26128	5.47889	6.14458
ENSMUSG00000039497	Dse	0.633697	4.39375	7.94784	0.00481448	0.0262452	3.42686	4.32097	3.23321	3.54212	4.28237	4.3474	4.12963	3.75904	4.84389	5.17156	4.09214	4.55377	5.21459	5.50144	3.88933	3.46027
ENSMUSG00000030154	Klrb1f	0.633668	7.13125	22.7978	1.79972e-06	3.29267e-05	6.14196	6.81807	6.09748	6.68901	6.92663	7.07293	6.7846	6.969	7.43057	7.653	7.46328	7.50735	7.45599	7.40095	7.53732	7.06236
ENSMUSG00000022562	Oplah	0.633211	3.74532	2.15323	0.14227	0.313256	3.35492	3.61736	3.29736	2.8222	2.95325	3.68562	1.15547	4.37267	3.59528	4.47325	2.06784	3.55365	5.07755	3.99612	4.52844	3.13088
ENSMUSG00000062901	Klhl24	0.633093	5.46645	5.7107	0.0168619	0.0691107	3.97753	5.02858	4.63211	3.31111	5.64108	6.16148	5.23148	5.4536	6.02757	5.45135	5.80264	5.97718	6.06582	5.34848	5.50079	5.34605
ENSMUSG00000098557	Kctd12	0.63298	5.4101	16.2902	5.43429e-05	0.000645555	4.60267	4.77442	4.98084	4.99354	4.89283	5.35332	5.19153	5.59092	5.67752	5.67785	5.76145	5.64521	5.65558	5.50851	6.01181	5.42362
ENSMUSG00000039328	Rnf122	0.632573	2.99645	2.01437	0.155815	0.333193	1.25408	2.57186	0.918363	-1.75255	3.30456	3.9052	2.96603	3.60152	3.60259	1.70439	2.75563	3.79184	3.71023	2.71481	2.22184	3.58325
ENSMUSG00000040389	Wdr47	0.632313	3.8063	2.76576	0.0963012	0.240278	3.16232	3.08723	3.12625	1.01464	3.51937	3.98028	2.91242	4.62207	3.44078	3.83015	4.44809	4.72124	3.72365	3.65157	4.86491	3.05291
ENSMUSG00000043895	S1pr2	0.632119	4.10487	4.14691	0.0417106	0.133728	3.09522	3.42204	4.15156	3.00421	5.1915	3.64664	3.22541	3.17728	4.06083	4.38471	4.26805	4.12132	3.78896	4.00114	4.04313	5.40019
ENSMUSG00000074749	Kiz	0.631792	3.91587	5.41561	0.0199575	0.0784949	3.50279	3.83496	2.62434	3.22202	3.6443	4.29794	3.11584	3.04073	3.44078	4.3694	4.33198	4.13622	4.34395	3.97078	4.95578	3.93257
ENSMUSG00000039153	Runx2	0.630697	4.9596	15.928	6.57965e-05	0.000760361	4.83487	4.67449	4.25211	4.451	4.57234	4.75729	4.21182	4.5376	5.47145	5.4604	5.18269	4.81064	5.38057	5.19498	5.20728	5.40216
ENSMUSG00000025764	Jade1	0.629774	5.16026	10.0043	0.00156172	0.0106964	4.54277	5.15306	4.47057	4.58565	4.65152	5.21805	5.42383	4.11534	5.15844	4.67342	5.60635	5.25026	5.95494	4.96018	6.02194	5.2684
ENSMUSG00000092416	Zfp141	0.627095	3.85354	3.74082	0.0530985	0.158905	2.49566	4.01412	1.55013	3.41123	3.51937	4.0164	3.1533	4.41274	4.19741	4.51557	4.2593	3.7729	4.24036	3.98097	4.15167	3.53387
ENSMUSG00000025323	Sp4	0.626961	4.19916	7.47842	0.00624429	0.0321996	4.33828	2.88532	3.31518	3.12707	4.6827	3.3477	3.8449	4.20935	4.24488	4.56005	4.69822	4.91801	4.48069	4.24896	4.30885	4.24898
ENSMUSG00000023990	Tfeb	0.626563	5.6693	21.2295	4.07446e-06	6.70636e-05	4.91487	4.80624	5.02211	5.01225	6.05791	5.47514	5.23585	5.64911	5.67579	5.39956	5.85436	5.33019	6.46398	5.88058	5.95302	6.52181
ENSMUSG00000045817	Zfp36l2	0.626036	8.91556	54.6924	1.40948e-13	1.1559e-11	8.33242	8.70147	8.10268	8.55363	8.85833	8.73209	8.60169	8.87708	9.0917	9.13551	9.13233	9.04162	9.40485	9.23185	9.10152	9.14055
ENSMUSG00000108621	Gm33989	0.625691	2.61392	3.39326	0.0654634	0.184065	2.18129	1.93992	0.210309	1.94968	3.20307	0.961904	3.06761	2.53067	3.06046	3.54702	1.3902	1.9682	3.26323	2.54661	2.84105	3.33409
ENSMUSG00000044134	Pheta1	0.625384	2.89117	2.97986	0.0843066	0.219305	2.19966	2.79592	2.37535	2.2849	3.45661	3.22074	2.0975	1.42538	3.49676	2.23002	2.9744	3.21304	2.96847	2.70254	3.30644	3.65757
ENSMUSG00000021457	Syk	0.622616	6.58409	19.6517	9.2921e-06	0.000139441	5.94099	6.13707	6.14184	5.55133	6.78056	6.21908	6.04593	6.85218	6.94954	6.56807	6.54559	6.62425	7.70936	6.90076	6.55229	6.4361
ENSMUSG00000032035	Ets1	0.62249	8.99372	40.2568	2.22677e-10	1.02552e-08	8.43531	8.69298	8.13502	8.54562	9.01029	8.59846	8.68317	8.92895	9.46558	9.25338	9.25394	9.24218	9.43691	9.36024	9.14503	8.93669
ENSMUSG00000026896	Ifih1	0.622037	3.65967	4.00319	0.0454142	0.14238	3.32176	2.63767	3.3063	2.94976	3.92489	3.09124	3.77453	2.42491	4.17307	4.22386	3.65233	3.76653	3.96883	3.9134	2.9298	4.60028
ENSMUSG00000027298	Tyro3	0.621862	3.97416	4.93268	0.0263535	0.0962041	3.5465	3.67491	3.5886	4.09736	3.14456	2.12068	4.04747	3.7898	4.70821	4.81286	2.93102	3.829	3.77613	3.75615	4.08238	5.08957
ENSMUSG00000025743	Sdc3	0.621292	2.57198	1.20982	0.271369	0.474565	0.541244	2.65047	2.87315	1.05647	3.56471	3.07176	0.678558	-1.09367	2.23922	4.0949	2.71784	2.32103	2.03391	3.09857	3.26155	-3.07739
ENSMUSG00000050567	Maml1	0.620576	2.92011	3.13775	0.0764994	0.204692	2.16268	2.36982	2.4896	1.38668	2.85934	3.86614	2.0975	2.69568	3.02827	2.35957	2.29013	3.59737	3.53856	2.86543	3.39224	3.4678
ENSMUSG00000025019	Lcor	0.618422	4.40077	7.69087	0.00555008	0.0293151	4.41889	3.74824	3.92664	3.84031	3.37412	4.0763	3.8563	3.89539	3.58056	5.08522	4.53396	5.2365	4.68322	4.01112	5.47889	4.58997
ENSMUSG00000031586	Rbpms	0.617036	5.53242	17.4979	2.87626e-05	0.000371925	4.9424	5.368	4.92682	4.58565	5.28024	5.34523	5.1271	5.50455	5.88952	6.35156	5.42279	5.46022	6.04458	5.87786	5.59652	5.73113
ENSMUSG00000046096	Mosmo	0.616254	4.16633	5.45567	0.0195049	0.0771366	3.87839	3.39185	3.57387	3.45097	3.13457	3.95922	4.27265	4.09084	5.07947	4.14518	4.24166	4.50868	5.06968	4.06001	4.47537	3.69656
ENSMUSG00000033033	Calhm2	0.615576	4.34894	7.0722	0.0078289	0.0382206	3.65698	4.68387	2.94358	3.15622	4.64098	3.77268	4.04747	4.64244	4.53572	4.61947	4.51205	4.74411	4.88786	4.17099	4.72311	4.29628
ENSMUSG00000100150	Gm19585	0.614051	7.68979	21.8832	2.89755e-06	4.95233e-05	6.81183	6.9313	6.69401	7.21171	7.60409	7.5323	7.60191	7.61599	7.92281	8.08959	8.04633	8.036	8.23859	7.82212	7.69229	8.0778
ENSMUSG00000048280	Zfp738	0.613673	2.44386	2.40852	0.120677	0.279605	1.54014	1.32474	2.17526	1.68217	0.91671	3.11047	2.49767	2.58779	2.67321	3.39664	2.76801	2.86503	2.15776	2.91941	1.43016	2.54143
ENSMUSG00000039879	Heca	0.613609	6.23992	21.9541	2.79243e-06	4.79897e-05	5.80062	5.81603	5.77264	5.1148	5.87503	6.19901	6.04344	5.86958	6.18433	6.38997	6.49715	6.69137	6.93059	6.70256	6.3884	6.51
ENSMUSG00000025408	Ddit3	0.613138	5.73505	18.9572	1.33686e-05	0.000189368	5.03993	5.58869	5.32	5.48012	5.37873	5.47884	5.16885	5.53028	6.35304	6.24555	6.27337	5.68121	5.81615	5.42326	5.8788	6.20666
ENSMUSG00000000976	Heatr6	0.612907	5.35484	13.9359	0.000189154	0.00187728	4.47652	5.02612	4.42617	4.91329	5.45896	4.92414	5.37908	5.18634	4.83461	5.28599	5.73331	5.56488	5.78927	5.59066	5.57375	6.26185
ENSMUSG00000063889	Crem	0.60734	8.80955	36.2589	1.72771e-09	6.51305e-08	7.92964	8.21205	7.95601	8.48469	8.43892	8.85883	8.46385	8.95751	9.02392	9.00545	8.85667	9.1692	9.12384	9.00441	8.91549	9.53605
ENSMUSG00000021285	Ppp1r13b	0.606798	5.05027	7.77403	0.00530025	0.0282027	3.9343	4.9164	5.23129	3.67561	4.97069	5.39899	4.18945	4.87824	5.0477	5.19778	5.07969	5.34309	5.06968	5.17736	5.53891	5.72171
ENSMUSG00000022969	Il10rb	0.606633	6.42873	19.6578	9.26253e-06	0.000139221	5.63333	5.75803	5.39313	5.95536	6.6734	6.41738	6.09969	6.54565	6.61663	6.68702	6.74037	6.41617	6.92625	6.6038	6.32845	7.00269
ENSMUSG00000034429	Zfp707	0.606483	4.27769	7.35599	0.00668398	0.0338508	3.18093	3.53687	2.72107	3.57847	4.02019	5.03647	4.2382	4.29332	4.42054	3.99874	4.60123	3.4139	4.76015	4.96018	4.43044	4.97532
ENSMUSG00000046733	Gprc5a	0.605738	3.11961	1.81921	0.177407	0.360953	3.27921	2.24025	2.25127	3.15622	2.48787	2.00215	0.331732	3.73395	4.47331	4.22811	2.42132	0.899222	4.30876	3.37846	1.06252	2.62464
ENSMUSG00000063268	Parp10	0.605574	6.18511	19.7232	8.95075e-06	0.000134751	5.87394	5.71905	5.56679	5.43128	6.07367	5.99171	6.07794	5.85801	6.69136	5.92549	6.22816	6.53992	6.47395	6.58053	6.34737	6.75051
ENSMUSG00000033253	Szt2	0.60453	3.141	2.241	0.134394	0.30109	3.73462	3.35319	2.45787	-2.49081	1.51803	2.73026	3.48246	3.57351	2.75419	3.70774	3.39733	2.57544	3.96883	3.224	3.76619	2.16886
ENSMUSG00000110344	Gm45716	0.603727	5.36455	15.2935	9.20308e-05	0.00103041	5.10959	5.10035	5.05694	5.04898	4.88689	4.84025	4.91995	4.97241	5.77937	5.50484	5.37098	5.53708	6.02031	5.52949	5.30177	6.03096
ENSMUSG00000030306	Tmtc1	0.603391	2.698	1.48964	0.222272	0.418113	0.851156	-0.0725744	3.36735	-3.07739	3.23147	2.61382	2.07815	3.50101	2.54254	1.31474	3.42104	3.60454	3.76319	2.70254	1.5091	2.45313
ENSMUSG00000026728	Vim	0.602751	8.97272	38.8702	4.52934e-10	1.89887e-08	8.17509	8.75638	8.18099	8.42681	9.01251	8.73674	8.84857	9.05522	9.3317	9.08489	9.28603	8.88943	9.43704	9.15123	9.23177	9.2238
ENSMUSG00000003198	Zfp959	0.602676	3.71293	3.97632	0.0461443	0.144041	1.51101	3.6936	3.1463	3.03592	3.13457	4.08605	3.44519	3.68897	3.03908	4.0949	3.75541	4.32146	3.78256	4.33887	4.1821	4.04257
ENSMUSG00000046985	Tapt1	0.602259	6.0767	18.211	1.97735e-05	0.000264467	5.68314	5.63454	5.46671	5.14177	5.99857	5.87148	5.96003	5.70182	6.21087	6.28584	5.72222	6.78574	6.55878	6.04503	6.68994	6.39126
ENSMUSG00000039942	Ptger4	0.601562	6.27732	20.9681	4.6699e-06	7.57967e-05	5.2462	5.7053	5.63931	5.69564	6.39248	6.2323	5.99527	6.13333	6.57823	6.50734	6.29278	6.04586	7.17311	6.44814	6.53707	6.65312
ENSMUSG00000028266	Lmo4	0.601069	4.36406	10.9944	0.000913852	0.00698577	4.09993	3.77188	3.98902	3.93865	4.67583	3.44935	3.92829	4.23192	4.3913	4.49809	4.72068	4.92946	5.15638	4.33093	4.42027	4.27926
ENSMUSG00000047022	Mipol1	0.601005	2.94149	3.59654	0.0578998	0.168789	2.08576	2.66317	1.17408	2.83427	2.4237	1.68059	2.775	3.48606	2.84325	2.56157	3.46733	3.9576	3.43628	3.1079	2.85622	3.31751
ENSMUSG00000066621	Tecpr1	0.600204	7.13419	18.3258	1.86165e-05	0.000251148	6.20128	6.72804	6.32887	6.74844	7.41692	7.03255	6.77937	6.95685	7.3285	7.81566	7.30024	6.93024	7.7538	7.36249	7.15862	7.27958
ENSMUSG00000079737	3110001I22Rik	0.60015	3.95969	6.15808	0.0130813	0.0567242	3.73462	3.40702	2.77356	3.08727	3.60866	3.56537	3.54015	4.71475	3.84983	4.68891	4.51572	4.25929	3.96318	4.13949	3.82136	4.17729
ENSMUSG00000034610	Tut4	0.599583	6.2288	17.7258	2.55147e-05	0.000334085	5.4613	5.90957	5.37413	5.94843	5.98195	5.56673	5.81419	6.30711	6.35953	6.7077	6.71741	6.47303	6.7603	6.56453	6.27863	6.4119
ENSMUSG00000016496	Cd274	0.597995	6.03847	17.061	3.61978e-05	0.000450617	5.85378	6.08848	4.74158	6.17894	5.82777	5.53506	5.22049	5.47078	6.45143	6.38332	6.07342	6.99843	5.65908	6.13449	6.32981	6.21787
ENSMUSG00000026819	Slc25a25	0.597697	5.17497	14.3288	0.000153498	0.00158045	4.83193	4.72683	4.61423	4.37038	5.2643	5.22468	4.62566	5.02507	5.57352	5.52224	5.69654	5.1486	5.27738	5.37963	4.96281	5.70746
ENSMUSG00000022876	Samsn1	0.596748	7.93377	36.5769	1.46761e-09	5.62322e-08	7.2406	7.36343	7.25004	7.44955	7.68502	7.73675	7.42945	7.82829	8.1279	8.28011	8.09105	8.18167	8.3453	8.06691	7.98759	8.81298
ENSMUSG00000020128	Vps54	0.596289	5.76112	11.3077	0.000771848	0.00605369	5.06269	5.1395	4.66027	5.61045	5.2528	5.47699	5.50756	5.64239	6.28541	6.36126	5.37503	6.66163	6.45294	6.08574	5.47889	5.45048
ENSMUSG00000025076	Casp7	0.595805	5.19829	10.5148	0.00118419	0.00857552	4.3174	4.78607	4.6913	4.7348	4.89874	5.25955	5.15737	5.00161	5.39145	5.90309	5.8731	5.09113	4.86078	5.66523	5.26244	5.27914
ENSMUSG00000043872	Zmym1	0.595631	2.94499	2.83676	0.09213	0.232853	3.05543	3.07778	1.39122	2.98267	2.19292	1.26618	3.45272	2.3608	2.85553	2.8965	3.59789	3.26819	3.02378	2.78628	3.10519	3.6772
ENSMUSG00000017830	Dhx58	0.595055	5.17398	13.3544	0.000257818	0.00244209	4.83193	5.04565	4.34611	4.24936	4.7299	5.24004	5.13882	4.8376	5.20719	4.92176	5.40903	5.3237	5.13896	5.83496	6.10369	5.24448
ENSMUSG00000026384	Ptpn4	0.594973	5.43292	18.8212	1.4356e-05	0.000201523	4.67993	4.58391	4.89162	4.69563	5.41425	5.20693	5.10576	5.11526	5.74015	5.55643	5.92654	5.75225	5.90131	5.60061	6.19007	5.35623
ENSMUSG00000028551	Cdkn2c	0.594256	6.04216	28.2768	1.05151e-07	2.70815e-06	5.09494	5.61016	5.70835	5.95121	5.80434	5.74954	6.00426	5.61517	6.16348	5.8337	6.55812	6.40903	6.3539	6.04139	6.38317	6.57508
ENSMUSG00000075327	Zbtb2	0.594229	4.84763	8.48758	0.00357579	0.0207511	3.9722	4.62343	3.89144	4.25835	4.79793	4.88281	4.7743	4.66252	5.16092	5.19562	5.14995	5.55198	5.37845	4.73784	4.67257	4.79248
ENSMUSG00000112023	Lilr4b	0.593434	6.67192	17.4874	2.89221e-05	0.000373471	6.30248	6.72652	6.28998	6.05416	6.42357	5.72168	5.94809	6.45549	6.93731	7.77451	7.32976	6.97029	6.50246	6.59388	6.28985	6.91174
ENSMUSG00000019813	Cep57l1	0.593236	4.59171	10.9202	0.000951229	0.00720668	4.07527	3.88459	4.35905	4.28058	4.09421	4.19363	4.39495	4.2453	4.7284	3.91163	5.33399	5.10887	4.47276	4.88348	5.103	5.1886
ENSMUSG00000033039	Micall1	0.593046	3.43961	3.26774	0.0706548	0.19371	3.05543	3.21344	3.02161	0.512023	3.73302	3.28984	1.89128	4.31462	3.17273	3.37382	3.08738	3.7981	3.80799	3.73222	3.40261	4.32973
ENSMUSG00000090035	Galnt4	0.591621	2.36192	2.02882	0.154341	0.330948	1.96209	3.25597	2.03177	0.785111	2.78466	0.874632	2.0975	0.856477	3.18251	2.54804	2.75563	3.55365	1.61121	2.66511	2.37721	-2.5057
ENSMUSG00000038002	Cramp1l	0.590711	2.62268	2.69925	0.100395	0.24635	1.65109	2.44527	2.25127	2.01478	2.85934	2.31552	2.59616	1.68302	2.64518	2.56157	1.6795	3.05474	2.62649	2.79786	2.9998	3.89954
ENSMUSG00000057897	Camk2b	0.590685	4.53949	6.79771	0.00912748	0.0427733	3.7596	4.34874	4.55922	3.50484	5.1325	2.95961	2.46825	4.80785	4.80324	5.68868	4.66551	3.33859	5.88647	3.72617	3.70882	4.71864
ENSMUSG00000036777	Anln	0.58984	3.82474	7.26055	0.00704858	0.0352015	3.52481	3.41455	2.70764	2.74756	3.92489	3.3477	4.14831	3.53045	4.24954	4.33043	3.69833	4.13622	4.06161	3.78552	4.29221	4.08236
ENSMUSG00000024014	Pim1	0.589782	4.79315	9.90999	0.00164384	0.0111688	4.11936	4.28856	4.43027	3.76663	4.50803	4.8631	4.52923	5.01989	4.97354	5.32022	4.99533	4.89775	5.3848	4.69515	4.99744	4.97532
ENSMUSG00000035236	Scai	0.589681	3.38478	3.40268	0.0650904	0.183403	1.59668	3.68117	2.92048	2.45092	1.51803	2.89455	2.98693	3.81394	3.01737	3.48448	4.01633	4.77618	1.05395	3.51798	4.04313	3.71566
ENSMUSG00000022102	Dok2	0.589051	9.03637	81.1039	2.1416e-19	3.85035e-17	8.61948	8.76579	8.79253	8.63201	8.80324	8.65746	8.76937	8.96359	9.19547	9.22974	9.21575	8.90474	9.42605	9.28397	9.2707	9.56388
ENSMUSG00000043923	Ccdc84	0.588319	3.77877	6.08111	0.0136635	0.0586502	3.09522	3.46618	3.09565	3.25832	3.29562	4.06649	3.63587	3.57351	3.74146	3.85233	3.99542	4.43427	4.45677	3.63876	3.79797	4.1115
ENSMUSG00000035365	Parpbp	0.586575	3.53615	4.66022	0.0308693	0.107726	2.98304	2.54467	4.1011	2.81003	3.12451	2.66673	3.98132	2.55951	3.88021	3.42652	4.03694	4.20379	3.68985	3.35515	3.72544	3.84274
ENSMUSG00000022971	Ifnar2	0.586167	6.41656	18.4712	1.72495e-05	0.000235424	5.61975	6.38138	5.36987	6.30032	6.29496	6.06622	6.05956	6.56534	6.78265	6.82731	6.5147	6.59309	6.67908	6.70947	6.54177	6.57333
ENSMUSG00000049744	Arhgap15	0.586099	6.49341	25.6406	4.11284e-07	9.1988e-06	6.17134	5.8881	5.44463	6.25389	6.37137	5.99171	6.23685	6.36545	6.62742	6.98496	6.60287	7.01195	7.12586	6.63237	6.80097	6.39225
ENSMUSG00000074863	Platr25	0.585677	2.81215	3.08158	0.0791837	0.209535	2.38764	2.35425	0.607345	3.45879	2.2861	2.48715	2.24357	2.8899	2.52726	2.79708	2.75563	2.91196	3.02378	3.18926	3.70044	3.29228
ENSMUSG00000040123	Zmym5	0.584987	5.25033	14.6321	0.000130672	0.00137573	4.39517	4.86787	4.97805	4.28938	4.99297	5.19572	4.84468	5.14173	5.38298	5.35947	5.37503	5.53334	5.77644	5.27584	5.78079	5.81176
ENSMUSG00000069265	H3c1	0.584477	2.56838	2.94615	0.0860823	0.222439	2.2534	2.77267	1.98801	0.834032	1.38954	2.10159	2.46825	2.50123	2.52726	3.61347	3.11672	2.19386	3.40329	2.08098	3.22695	2.03331
ENSMUSG00000017132	Cyth1	0.584382	6.78948	23.1323	1.51225e-06	2.81634e-05	5.64511	6.53087	5.91234	6.11852	6.89666	6.99036	6.45596	6.75186	6.96875	7.01662	6.49343	6.70891	7.29671	7.37703	6.86427	7.3788
ENSMUSG00000032727	Mier3	0.582928	3.51706	4.34311	0.0371591	0.123674	2.30522	3.5642	2.01006	3.23118	2.4237	3.70472	3.39135	3.82586	3.8375	3.61995	2.43691	4.82298	3.66919	3.38615	3.31745	4.03752
ENSMUSG00000029009	Mthfr	0.582304	3.98	7.29818	0.00690243	0.0346754	3.05543	3.72421	3.61041	4.39096	4.13986	4.02656	2.8106	2.91244	4.20222	3.86329	3.85161	4.6224	4.46479	4.47128	3.91129	4.16808
ENSMUSG00000070501	Ifi214	0.581266	4.04756	4.74129	0.029447	0.104201	2.93999	3.39946	2.82422	3.82829	4.12984	3.96452	4.05738	3.47095	4.65298	4.67653	4.03181	4.84733	4.22155	4.36634	3.01341	4.38249
ENSMUSG00000024696	Lpxn	0.579903	6.64994	12.9033	0.000328011	0.00298596	6.17018	6.32057	5.20286	6.19541	6.41638	6.59254	6.31949	6.56356	6.66455	7.50114	7.1079	6.78495	6.79728	6.82853	6.62054	7.06794
ENSMUSG00000021694	Ercc8	0.579744	3.82855	3.28039	0.0701121	0.192731	3.08538	2.94892	2.74755	3.37035	4.52725	3.20294	3.93905	3.05092	4.22608	4.4111	4.64887	3.92936	3.55367	3.62583	3.22695	4.60371
ENSMUSG00000025163	Cd7	0.578416	8.77765	8.87568	0.00288995	0.0174762	7.44834	8.31595	7.30903	8.45176	8.98011	8.93343	8.75002	9.09809	8.84486	9.02893	9.18665	9.07261	9.06688	8.89397	8.74533	8.97419
ENSMUSG00000043252	Tmem64	0.578396	4.86269	10.5212	0.0011801	0.00856584	4.20369	4.66821	4.57039	4.17536	4.80425	5.05395	4.36733	3.60152	5.06102	4.95546	4.94443	5.67272	5.4985	5.12088	4.9698	4.82802
ENSMUSG00000048106	4632415L05Rik	0.578228	2.6268	2.18719	0.139163	0.308814	2.75363	0.789028	2.03177	2.2849	2.79738	2.45743	2.45331	2.51603	3.57314	3.51261	2.63915	2.17474	2.87532	2.5189	3.28417	0.0568607
ENSMUSG00000022014	Epsti1	0.578134	8.05343	26.9606	2.07647e-07	4.93968e-06	7.42852	7.46888	7.30235	7.58746	7.70625	8.07107	7.85411	8.07518	8.24226	8.51768	8.3148	8.18256	8.38201	8.31289	8.19728	8.44586
ENSMUSG00000081769	Gm12216	0.575835	3.34598	4.06589	0.0437576	0.138816	2.10538	2.88532	3.01072	3.31111	2.99801	3.47924	3.05777	3.10084	3.60986	3.55381	3.4749	3.56103	4.39519	3.57291	2.71352	3.39856
ENSMUSG00000037466	Tedc1	0.575717	4.37601	5.2273	0.022235	0.0846742	3.9122	4.72683	4.27049	4.64854	3.55725	3.11999	2.95547	4.37267	4.90723	3.08627	5.15703	5.2411	4.12369	4.73483	4.47537	4.2577
ENSMUSG00000050890	Pdik1l	0.575493	3.35165	2.81345	0.0934772	0.235431	3.18093	2.78434	3.39275	2.40309	3.77863	2.62723	1.39319	3.71484	3.11258	3.30311	3.48243	3.56103	4.24036	2.97145	4.26404	3.13088
ENSMUSG00000018209	Stk4	0.575307	7.54872	50.4771	1.20565e-12	8.22745e-11	7.24889	7.3985	7.19817	6.62443	7.72592	7.13057	7.05395	7.52385	7.83247	7.77015	7.51285	7.61764	7.96705	7.83412	7.68487	7.97321
ENSMUSG00000009739	Pou6f1	0.575303	3.14484	2.39492	0.12173	0.28114	3.58194	2.17082	1.89629	-0.265874	3.49615	3.40332	1.82319	4.25415	3.93334	3.20308	2.62561	2.37227	3.66223	3.61932	3.10519	2.72861
ENSMUSG00000073147	5031425E22Rik	0.574181	4.18961	7.88887	0.004974	0.0269264	3.74716	3.66232	4.01105	3.75397	3.81661	3.63341	3.90652	4.21389	4.34848	4.94775	4.09705	4.74411	4.69689	4.23626	4.08882	4.26636
ENSMUSG00000008822	Acyp1	0.5737	3.69826	5.8364	0.0156979	0.0655177	2.40358	3.2809	3.15622	3.57847	3.6443	3.3314	3.71315	3.69548	4.18285	3.68937	4.24166	3.7729	3.86967	4.09796	3.692	3.89396
ENSMUSG00000035399	Oser1	0.573562	4.74763	11.6888	0.000628784	0.00511174	4.01431	4.79475	4.05943	4.46271	4.48463	4.37946	4.29795	4.68887	5.27964	5.25094	4.8072	4.94365	5.20744	4.83093	4.50455	5.11617
ENSMUSG00000023764	Sfi1	0.573505	3.65013	6.13191	0.0132763	0.0573569	3.44236	3.5506	2.95499	1.94968	4.2733	3.11047	2.63639	3.94543	4.12821	4.16304	3.59094	3.25914	4.63785	3.0018	3.39224	4.05762
ENSMUSG00000013698	Pea15a	0.572411	6.8577	24.6063	7.032e-07	1.4577e-05	6.0801	6.35227	6.17393	6.49065	6.72756	7.01544	6.60533	6.77894	7.05784	7.19862	6.79205	7.23079	7.22713	7.37268	7.06048	6.80057
ENSMUSG00000045730	Adrb2	0.571989	4.5728	6.28079	0.0122054	0.0536727	4.18537	4.34481	3.44223	3.49727	4.02561	5.29779	3.61589	4.43626	3.93912	5.08287	4.3025	4.72124	5.33099	4.73182	4.08238	5.68179
ENSMUSG00000088252	Snord13	0.571639	3.56439	4.73077	0.0296275	0.104524	2.28815	2.53088	2.6804	2.78536	3.22206	3.28138	3.03788	3.47853	3.8375	3.87418	4.06731	4.61887	4.1977	3.48971	2.82571	4.3131
ENSMUSG00000046879	Irgm1	0.571335	5.94218	14.3241	0.000153879	0.00158263	5.37503	5.62969	5.05164	5.39913	5.88847	6.27447	5.72372	5.54478	6.53687	5.98819	6.50272	5.95073	6.38063	6.03773	6.05684	5.82794
ENSMUSG00000072621	Slfn10-ps	0.571145	4.66248	6.5083	0.0107372	0.0487765	3.43463	4.58391	4.15651	3.99889	4.25498	5.01877	3.79245	4.78054	4.95368	5.15381	5.47092	5.03923	4.61642	4.39711	4.62463	4.8882
ENSMUSG00000038034	Igsf8	0.569579	5.21698	14.4019	0.000147654	0.0015304	4.48777	4.94267	4.38459	4.93026	4.92216	4.97223	4.99666	5.33972	5.42687	5.02057	5.22146	4.87127	5.28872	5.7134	6.02865	5.84972
ENSMUSG00000018363	Smurf2	0.56889	4.58515	4.50522	0.0337916	0.115088	4.63677	3.1607	3.92083	3.24029	3.98727	4.60294	4.32692	4.72114	5.2682	4.24916	4.42482	5.00175	4.6236	3.99612	5.11566	5.72328
ENSMUSG00000104835	Gm5547	0.568787	3.47704	3.58685	0.0582386	0.169248	2.43493	3.40702	2.23264	3.10731	3.11438	3.12945	2.90146	4.03031	3.69436	4.16304	2.96368	3.65369	4.3396	3.90807	3.96828	2.46823
ENSMUSG00000021481	Zfp346	0.568124	4.04578	5.38022	0.0203664	0.0795343	3.82614	4.18672	2.92048	3.65534	3.84139	3.49396	4.16674	3.37685	4.47331	4.41483	4.68522	3.43815	4.1977	4.04065	4.02981	4.72494
ENSMUSG00000056501	Cebpb	0.568035	7.30583	31.3973	2.10274e-08	6.32107e-07	6.55253	6.96565	6.4026	7.06317	7.17464	7.31228	6.80534	7.49007	7.14925	7.83946	7.3633	7.06937	7.6376	7.57418	7.37953	8.09371
ENSMUSG00000034064	Poglut1	0.567335	3.89065	3.18237	0.0744369	0.200551	4.20369	3.77188	1.35722	3.57847	4.00383	3.55137	3.00752	3.96712	3.4326	4.06197	4.33198	4.21319	3.45249	3.77969	4.34157	4.81627
ENSMUSG00000110206	Flt3l	0.566945	4.84243	9.64332	0.00190042	0.0125918	3.95066	4.37984	4.27505	4.35789	4.87194	4.70766	4.20291	5.21835	5.20959	5.31423	4.74281	5.18965	5.43258	4.63833	4.83841	5.13285
ENSMUSG00000034377	Tulp4	0.566714	3.36812	3.82459	0.0505058	0.153205	2.43493	3.44428	3.17585	2.68226	3.40769	2.77914	2.13543	3.21403	3.49676	3.92739	3.31536	3.32998	3.03459	3.67059	2.82571	4.78947
ENSMUSG00000034833	Tespa1	0.566315	5.14581	6.96782	0.00829887	0.0399517	4.07527	4.82896	3.68767	5.22666	5.01219	4.85172	4.58512	5.41268	5.38086	5.68559	5.71264	5.36855	5.39742	5.412	4.98023	5.31716
ENSMUSG00000116097	Gm36738	0.565968	3.0726	3.91712	0.0477968	0.147671	2.12473	2.29022	2.70764	2.09725	3.10418	3.55137	2.83386	3.22307	3.5201	2.87499	3.03712	3.31259	3.89955	3.18926	2.9298	3.19581
ENSMUSG00000044345	Marveld1	0.565588	5.05417	6.40898	0.0113544	0.0509125	3.86118	4.98374	5.09612	4.7348	4.44881	4.82578	4.3351	5.17007	4.8315	5.53944	4.85731	4.8291	5.94351	5.67154	5.41627	4.93785
ENSMUSG00000045210	Vcpip1	0.56551	5.41783	10.7932	0.00101875	0.00761337	5.48396	4.88151	4.79335	4.76665	5.5482	4.8772	4.54693	5.02765	5.85015	5.4052	5.48411	6.19563	5.40369	5.489	5.73637	6.00143
ENSMUSG00000057058	Skap1	0.56495	8.61231	20.92	4.78863e-06	7.74548e-05	7.75356	8.17319	7.60992	8.06829	8.54146	8.81427	8.35176	8.64213	8.88886	8.99972	8.87091	8.92759	8.92192	8.78095	8.65303	8.89452
ENSMUSG00000042138	Msantd2	0.564424	3.77692	5.42183	0.0198865	0.0783144	2.59615	3.23911	3.10592	3.7854	3.47256	3.5301	3.70687	3.58056	4.12313	3.47021	4.15947	4.12132	4.64139	3.70173	3.40261	4.42179
ENSMUSG00000001630	Stk38l	0.563903	2.75535	3.20288	0.0735089	0.199025	2.0457	2.66317	2.69409	3.48966	2.30404	1.48821	2.11659	2.05123	2.44834	3.10487	2.65257	3.87118	3.34368	2.90878	2.41869	2.49796
ENSMUSG00000026809	Spaca9	0.56297	3.46865	4.81728	0.0281759	0.101081	3.22644	2.86348	2.86107	2.2849	3.12451	3.87741	3.39135	3.36055	3.60259	3.86875	4.01113	3.5009	3.70347	3.46813	3.4333	3.91063
ENSMUSG00000027739	Rab33b	0.560563	4.59518	9.95395	0.00160505	0.010953	4.49894	4.50853	3.63899	4.08225	4.82923	4.12911	4.14831	4.34394	4.45324	4.98085	4.53758	5.10382	4.9319	4.60578	4.8724	5.03484
ENSMUSG00000028807	Zbtb8a	0.560548	2.93852	2.45965	0.116805	0.273618	1.41994	2.65047	2.59546	2.70874	2.82248	2.55889	2.78697	3.44026	3.2585	2.95917	3.75541	3.64677	2.5228	3.28285	3.5311	-3.07739
ENSMUSG00000066571	Garre1	0.559474	4.14638	4.65039	0.0310464	0.108182	4.22178	4.15111	3.65307	3.68897	3.48047	3.83758	3.03788	3.84356	3.64567	4.97328	3.86319	3.6878	4.92029	4.60578	4.87613	4.18188
ENSMUSG00000097195	Snhg5	0.55935	7.06033	14.3444	0.000152236	0.00156918	6.14196	6.84339	6.21603	7.03009	6.46102	7.26158	6.77712	6.91351	7.36064	7.12821	7.54737	7.56676	7.20875	6.81007	7.0572	7.63649
ENSMUSG00000047507	Baiap3	0.558335	6.84799	20.6063	5.64095e-06	8.87832e-05	6.26154	6.33551	5.372	5.40318	7.38779	6.81834	6.2281	7.52613	6.57452	7.01662	6.72299	6.15719	7.82948	7.06425	6.68464	7.61757
ENSMUSG00000042364	Snx18	0.557922	7.56714	35.7203	2.27783e-09	8.31853e-08	7.07262	7.27986	7.01271	7.39964	7.25866	7.59677	7.11752	7.42836	7.75261	7.82516	7.70498	7.88943	7.90175	7.70443	7.83701	7.80688
ENSMUSG00000052142	Rasal3	0.557486	8.80195	35.2805	2.85479e-09	1.03048e-07	8.07665	8.48682	7.82067	8.04673	9.16612	8.77471	8.60359	8.90474	8.89222	8.85839	8.87037	8.45385	9.34354	9.1811	9.03805	9.29354
ENSMUSG00000050107	Haspin	0.556995	3.39077	1.95172	0.162402	0.34165	2.62362	3.20479	3.20482	2.99348	4.10959	0.460678	2.90146	3.38493	3.03908	3.70774	3.61855	3.06516	3.00191	4.19308	4.24687	3.54103
ENSMUSG00000029022	Miip	0.554842	5.58519	8.16169	0.00427844	0.0238658	4.37511	5.14177	4.90639	4.86408	5.28928	6.02502	5.37314	5.73222	5.63895	5.9642	5.87882	5.43835	6.23707	5.49257	5.103	6.40505
ENSMUSG00000024063	Lbh	0.553059	4.05401	5.3966	0.020176	0.0790552	3.84377	3.2809	3.1463	3.89897	3.44049	3.82599	4.04249	4.2453	4.18285	4.31852	4.91132	3.93506	4.32646	3.88112	4.62463	3.86573
ENSMUSG00000018372	Cep95	0.552974	3.81576	5.36861	0.0205023	0.0797655	4.18537	2.73709	3.04316	3.77917	3.97613	4.05661	2.75077	2.867	3.51236	4.69506	4.00068	3.84723	4.52353	3.67687	3.60484	4.03245
ENSMUSG00000044786	Zfp36	0.552709	7.77382	23.1405	1.50586e-06	2.81005e-05	7.03347	7.81908	7.43201	7.34637	7.7404	7.42504	7.24008	7.66368	8.23081	8.13638	8.164	8.27382	7.92082	7.51097	7.44247	8.19446
ENSMUSG00000020700	Map3k3	0.552001	6.21953	14.5262	0.000138226	0.00144227	5.6929	5.59201	5.84954	5.39097	6.31831	6.26055	5.59011	5.98837	6.39573	6.50033	5.96603	6.44538	6.53709	6.30946	6.34871	7.19533
ENSMUSG00000097471	5830432E09Rik	0.551591	3.64985	3.31409	0.0686884	0.189878	3.39533	3.63035	2.88513	3.48966	2.77183	3.79067	3.8563	2.09129	3.46504	4.58345	3.71761	3.22238	4.86986	3.66428	3.61379	3.03274
ENSMUSG00000024055	Cyp4f13	0.551537	4.32542	6.12988	0.0132916	0.0573965	3.29638	3.4734	2.74755	4.72834	4.16461	4.51549	3.83341	4.32306	3.79985	4.35005	3.91421	4.19907	4.72052	4.77052	4.1821	5.69789
ENSMUSG00000026223	Itm2c	0.550877	7.68939	33.1115	8.70246e-09	2.83482e-07	6.94573	7.33197	7.25813	7.40421	7.44548	7.74907	7.32716	7.65243	7.70842	7.98617	7.96398	7.71804	8.13125	7.93093	7.77995	8.11575
ENSMUSG00000033863	Klf9	0.55086	4.77314	10.3741	0.00127794	0.00910629	3.83791	4.15111	4.23817	3.49727	5.12495	5.03143	4.49317	4.62207	4.55091	4.81286	4.83982	3.6878	5.35707	5.24868	5.63663	5.28128
ENSMUSG00000032336	Nptn	0.550703	6.79596	22.9631	1.65144e-06	3.05124e-05	6.00636	6.57604	6.26498	6.08733	6.62339	6.82926	6.206	6.71868	7.01055	7.0661	7.0709	7.27353	6.95783	6.89606	6.94633	7.34903
ENSMUSG00000031799	Tpm4	0.550423	9.45006	49.0963	2.43702e-12	1.53944e-10	9.03185	9.11818	8.79828	9.04543	9.32908	9.28197	9.19558	9.25636	9.57434	9.59185	9.64739	9.73303	9.80267	9.53317	9.59066	10.0804
ENSMUSG00000027580	Helz2	0.550305	5.04112	8.55186	0.0034517	0.0201561	4.35066	5.22333	3.68082	4.23121	5.34448	4.82578	4.55744	5.16303	5.38086	4.87377	5.00321	5.19441	5.7223	5.41764	5.63002	4.61393
ENSMUSG00000037509	Arhgef4	0.550242	2.81692	2.13916	0.14358	0.315323	1.72904	1.25935	3.20482	3.09732	2.73264	2.73026	2.0975	2.48629	3.55064	3.21169	3.09723	3.28612	3.46853	2.35618	1.99383	2.72861
ENSMUSG00000012443	Kif11	0.550227	5.93249	18.7917	1.45803e-05	0.000203449	5.61463	6.52566	5.63044	5.5011	5.135	4.85742	5.5415	5.05323	6.81839	6.11402	6.54109	6.41005	5.14894	5.81374	6.54294	5.70587
ENSMUSG00000044730	9930104L06Rik	0.549969	3.2347	1.6288	0.20187	0.393019	3.42686	2.05998	2.15562	2.84625	3.20307	3.11999	2.79884	3.03046	3.26772	3.58726	3.77394	4.22253	3.84532	3.2154	3.74188	-3.07739
ENSMUSG00000026842	Abl1	0.549654	5.38741	12.2493	0.00046543	0.00398471	4.95327	5.44904	4.62141	4.75081	5.46496	5.37336	4.74086	5.00161	5.05304	5.61111	5.57851	5.43031	5.94495	5.84615	5.59426	5.87543
ENSMUSG00000026832	Cytip	0.548964	8.7493	50.0198	1.52204e-12	1.00919e-10	8.23976	8.31419	8.26274	8.34294	8.7178	8.5927	8.37746	8.54991	8.94545	8.96356	8.9246	9.05883	9.03291	8.94497	8.83544	9.30724
ENSMUSG00000004896	Rrnad1	0.547734	3.99277	6.22608	0.0125882	0.0550712	3.9122	3.82369	2.99975	2.8699	4.13486	3.3314	3.5612	4.2453	4.20703	4.16304	4.54838	3.05474	4.68665	3.40141	4.52844	4.61053
ENSMUSG00000079555	Haus3	0.547211	6.25534	23.8324	1.05096e-06	2.05124e-05	5.59395	6.10369	5.93557	6.23807	5.79168	6.06991	5.74687	5.50455	6.72606	6.57892	6.29492	6.93522	6.30227	6.4463	6.51093	6.44662
ENSMUSG00000043931	Gimap7	0.546951	8.01589	18.4941	1.70429e-05	0.000233285	7.52591	7.68116	7.33273	7.75083	7.92774	7.62086	7.99809	7.92359	8.0522	8.47208	8.63826	8.51189	8.07835	8.05158	8.1607	7.84966
ENSMUSG00000025933	Tmem14a	0.546209	2.60406	1.92455	0.165356	0.345919	2.63716	1.50481	1.87242	2.58558	1.69156	3.3314	2.11659	2.50123	3.06046	1.70439	3.17366	2.15537	3.22598	2.83204	2.9298	2.62464
ENSMUSG00000113035	5830428M24Rik	0.54518	2.72174	2.41807	0.119943	0.278387	1.75411	2.4599	1.79835	2.66884	2.65091	3.25571	1.70204	3.02012	3.26772	2.62737	2.88629	1.9682	3.76968	2.63961	2.85622	2.45313
ENSMUSG00000053754	Chd8	0.544958	3.98901	7.03206	0.00800634	0.0388636	3.58194	3.92732	3.58125	2.94976	3.63724	4.12911	3.37559	3.85524	4.39971	4.04281	4.42091	4.08594	4.39938	4.17987	3.92575	4.45628
ENSMUSG00000033624	Pdpr	0.544209	3.48976	1.26341	0.261006	0.462938	4.60955	3.48775	2.03177	-1.26657	3.391	1.65463	3.99686	4.12502	3.80619	3.67699	3.90303	3.71453	3.69668	3.3938	3.82136	-3.07739
ENSMUSG00000037375	Hhat	0.544061	2.99388	1.5092	0.219262	0.414452	2.87289	2.38523	2.21377	2.66884	1.32073	2.7549	3.52594	2.25895	3.41611	0.580975	2.94199	2.48521	3.50786	3.74423	3.56844	4.03245
ENSMUSG00000038072	Galnt11	0.543428	4.6631	9.85678	0.00169207	0.0114218	4.53556	4.57386	4.49031	4.11726	4.61965	3.79067	4.01223	4.74959	4.66	4.68891	4.68848	4.98539	5.30444	4.41601	5.04126	5.12334
ENSMUSG00000078994	Zfp429	0.543281	3.69524	5.07149	0.0243225	0.090594	2.74115	4.01907	3.13631	3.38684	3.38259	3.35577	3.01771	3.28484	3.94488	3.9169	3.32377	4.51249	3.61259	3.89735	4.05633	4.2878
ENSMUSG00000091971	Hspa1a	0.543119	4.66677	9.58542	0.00196128	0.0129492	2.66387	3.1785	2.26966	4.30681	5.68793	3.51575	4.68441	5.39878	3.38254	3.17695	3.62537	4.773	5.85784	4.2105	5.36149	5.88249
ENSMUSG00000038893	Fam117a	0.542925	3.84812	5.68633	0.0170976	0.0698625	3.87839	3.3295	3.05381	2.81003	4.39543	3.4111	3.32725	3.83769	4.10266	3.48448	3.84578	3.88888	4.5388	4.17543	3.64034	4.52286
ENSMUSG00000051627	H1f4	0.542552	4.64223	8.44791	0.00365463	0.021143	4.22178	4.23429	3.98902	4.71208	3.77863	4.12438	4.35533	4.67905	4.94796	5.55643	4.96608	4.43024	4.9886	4.44575	4.71897	5.00409
ENSMUSG00000015202	Cnksr3	0.542364	2.58941	1.36387	0.242867	0.442605	-3.07739	3.5506	2.01006	1.48185	3.7063	2.06263	2.67554	1.51647	2.67321	2.21298	2.87489	2.30353	2.59762	3.18045	1.93786	3.14033
ENSMUSG00000070034	Sp110	0.542063	6.65799	20.2211	6.8988e-06	0.000106255	5.86246	6.23811	5.9211	6.30575	6.86605	6.42987	6.46809	6.67897	6.92206	6.92212	6.81833	6.92882	6.84872	6.82217	6.72343	7.10041
ENSMUSG00000054387	Mdm4	0.541855	5.53158	13.2277	0.000275846	0.00258665	5.0038	5.6118	4.83099	5.51617	5.12999	4.92956	5.22049	5.25849	6.10936	5.16493	6.15227	6.09753	5.91161	5.52949	5.8025	5.21793
ENSMUSG00000037295	Ldlrap1	0.540463	5.6272	10.4608	0.00121937	0.00876239	5.05514	4.78897	4.72834	5.14904	5.88698	5.28938	5.71748	5.63054	5.7134	6.10481	5.6819	5.31062	5.67298	6.13449	5.74047	6.32956
ENSMUSG00000030583	Sipa1l3	0.538781	2.65186	1.97804	0.159597	0.337802	2.21779	2.53088	1.89629	-0.488382	2.84716	2.64052	2.13543	2.99922	3.47303	2.80847	2.51244	3.20364	1.63982	2.88727	2.47875	3.42201
ENSMUSG00000051354	Samd3	0.538195	7.90834	30.1505	3.99782e-08	1.12239e-06	6.90852	7.55187	7.04777	7.64385	7.92303	7.91272	7.70404	7.83383	8.10074	7.91484	7.97537	8.25915	8.34882	8.14092	7.9242	8.48536
ENSMUSG00000015312	Gadd45b	0.537816	7.50899	20.8628	4.93389e-06	7.912e-05	6.57028	7.15901	6.73925	7.33473	7.46105	7.37474	7.41266	7.48444	7.73651	8.00331	7.76527	7.42683	7.89063	7.59133	7.5076	7.93636
ENSMUSG00000025372	Baiap2	0.53776	5.58969	8.1697	0.00425959	0.0238033	5.04248	5.57867	4.35043	5.07719	4.94234	5.63968	5.46537	5.8667	5.69984	5.75641	6.0784	5.20151	5.97192	5.68095	5.5152	6.36124
ENSMUSG00000024675	Ms4a4c	0.537522	4.87297	9.4767	0.00208097	0.0135954	4.70587	4.31696	4.25211	4.18953	4.07345	5.12658	4.55744	4.38077	4.90427	5.58154	4.57681	5.67272	4.71044	5.19498	4.93806	5.43134
ENSMUSG00000062524	Ncr1	0.537194	9.63527	65.1284	7.01735e-16	8.00063e-14	9.23837	9.18009	9.21565	9.27079	9.31671	9.33568	9.37126	9.31833	9.94887	9.95924	9.98616	9.93861	9.95636	9.80525	9.84586	9.9001
ENSMUSG00000059149	Mfsd4a	0.53712	3.14193	2.71987	0.0991062	0.244342	3.32176	2.72503	2.98868	2.79775	3.71972	2.15812	1.62415	3.12033	2.80575	3.30311	2.65257	3.55365	3.65524	3.66428	3.71716	2.83727
ENSMUSG00000095432	Zfp748	0.53627	3.5434	3.06735	0.0798798	0.210365	2.08576	3.70592	2.69409	2.26719	4.22705	3.60658	3.56815	1.73453	4.37859	3.01923	3.04731	2.81652	3.96318	3.44623	4.47044	4.26636
ENSMUSG00000069237	Fam8a1	0.535679	2.5498	3.00614	0.0829495	0.216558	1.89604	2.20596	1.94288	2.64162	2.09331	1.33318	2.83386	2.4405	2.20122	2.67793	3.0061	3.52374	2.94574	2.02298	2.60989	2.91646
ENSMUSG00000071203	Naip5	0.534148	4.07704	4.71639	0.0298764	0.105124	2.35524	3.80089	3.20482	4.1466	3.7063	3.74834	4.21182	4.11047	4.58451	3.92739	3.43664	5.00717	5.04584	3.57291	4.25834	3.96486
ENSMUSG00000052760	A630001G21Rik	0.534019	4.75958	7.30161	0.00688929	0.0346466	4.07029	5.23188	4.40968	4.72186	4.42031	4.60633	3.87884	4.35632	4.96506	5.21072	4.91411	4.63294	5.34409	4.82528	4.79969	4.92423
ENSMUSG00000041231	Ublcp1	0.533992	4.53261	7.03868	0.0079768	0.0387806	4.36294	3.96369	4.24748	3.79779	4.68613	4.49735	3.78053	3.7898	4.66	4.5294	4.98476	4.67437	5.21697	4.12578	4.83075	5.19995
ENSMUSG00000018339	Gpx3	0.533468	4.46544	2.93577	0.0866375	0.223441	4.59921	4.31696	5.21714	3.50484	1.24847	2.70518	1.42416	0.073225	4.48126	6.77891	6.19531	5.08858	0.824006	2.22513	0.773755	-3.07739
ENSMUSG00000040584	Abcb1a	0.533158	5.28765	12.8895	0.000330423	0.00300207	4.47652	4.78607	4.94696	4.95535	4.88689	4.78448	4.91451	5.40077	5.81912	5.44224	5.52298	5.58312	5.59295	5.52775	5.15301	5.90347
ENSMUSG00000050945	Zfp438	0.532171	2.41781	1.17776	0.277813	0.482227	0.541244	2.51696	2.94358	2.07707	1.13282	1.98141	0.729045	2.54516	3.18251	2.4641	1.10804	2.50064	-0.130045	2.29214	3.48303	3.7654
ENSMUSG00000050350	Gpr18	0.531681	6.68937	18.2688	1.91819e-05	0.00025729	5.79911	6.28507	5.81082	6.20125	6.91574	6.57794	6.11044	6.97904	6.94523	6.99746	6.71741	7.11834	6.95285	6.59055	6.53117	7.39617
ENSMUSG00000041481	Serpina3g	0.530219	7.33969	21.2522	4.02639e-06	6.63894e-05	6.64591	7.16181	6.52248	7.09488	7.29387	7.51707	7.11633	7.07332	7.63638	7.77451	7.5243	7.65218	7.48091	7.53192	7.42285	7.39024
ENSMUSG00000042677	Zc3h12a	0.529327	4.76146	10.0173	0.00155077	0.0106291	4.52102	4.00418	4.12656	3.79161	4.72658	4.96168	4.42589	4.95623	4.73173	5.29006	4.80119	4.5939	5.12638	4.90505	4.86491	5.38237
ENSMUSG00000054115	Skp2	0.529296	2.61224	1.5575	0.212032	0.405458	2.30522	3.70592	1.94288	1.24915	2.24955	-0.0350382	3.41467	1.85577	2.63096	1.72858	3.19215	3.28612	2.89918	2.35618	2.43899	2.83727
ENSMUSG00000048796	Cyb561d1	0.529265	4.16886	6.02494	0.0141051	0.0601318	3.21745	3.63035	3.22381	3.32829	4.83541	3.85478	3.66858	4.47463	4.60284	4.3225	3.58395	4.18481	5.06178	4.89161	3.70044	4.18188
ENSMUSG00000020009	Ifngr1	0.5291	10.5227	62.0789	3.2996e-15	3.46607e-13	9.98587	10.1226	9.91936	10.1071	10.4524	10.3922	10.0853	10.4747	10.793	10.8251	10.5436	10.7268	10.8363	10.7681	10.6637	11.0449
ENSMUSG00000045777	Ifitm10	0.528866	6.54208	17.2134	3.34065e-05	0.000421481	5.54809	6.04427	5.8602	5.98274	6.79332	6.61375	6.14106	6.8257	6.75914	6.6901	6.56079	6.07837	6.98247	6.91013	6.80977	7.04043
ENSMUSG00000026104	Stat1	0.528252	6.56325	17.2515	3.27435e-05	0.000415358	5.83187	6.16746	6.00857	6.36833	6.62517	6.65689	6.266	6.28892	6.56893	6.75483	7.00379	7.19209	6.48778	6.88049	6.7511	6.48702
ENSMUSG00000092274	Neat1	0.528112	5.7136	12.4444	0.000419251	0.00366316	5.36286	5.81176	5.09095	4.58208	5.68964	5.25739	5.00948	6.01465	6.32128	6.16476	5.96469	5.34095	6.65388	5.33663	5.42901	5.87402
ENSMUSG00000095041	AC149090.1	0.527423	7.34258	19.4697	1.02206e-05	0.000149534	6.49976	6.96565	6.28772	6.57851	7.68331	7.29611	6.93062	7.74166	7.35416	7.7485	7.07028	7.28026	8.06983	7.24266	7.09687	8.14687
ENSMUSG00000020423	Btg2	0.526945	9.56817	29.8187	4.74397e-08	1.31217e-06	8.7553	9.08274	8.99971	9.07148	9.71812	9.49607	9.4084	9.58661	9.56677	9.77074	9.76748	9.83254	9.96769	9.82111	9.80673	9.801
ENSMUSG00000057133	Chd6	0.526496	4.25347	6.38515	0.0115079	0.0514526	3.67679	4.7238	2.78639	3.82829	3.80406	4.15248	3.55422	4.15368	4.51263	4.59993	4.25051	4.48946	4.67978	4.52101	4.41002	4.65079
ENSMUSG00000069755	Zfp125	0.526255	2.89093	3.3846	0.0658083	0.184149	2.55393	3.25597	2.86107	2.33674	2.2861	2.61382	3.06761	1.62962	3.48098	2.76236	2.8976	3.76013	2.87532	3.29923	3.16735	1.76644
ENSMUSG00000036533	Cdc42ep3	0.525368	5.98402	14.2168	0.000162912	0.00165911	5.64511	5.45088	5.09095	5.38688	5.85996	6.29772	5.74381	5.9453	6.12974	6.13905	6.30981	6.07322	6.50926	6.1515	6.06012	6.22899
ENSMUSG00000025026	Add3	0.525268	7.23462	24.0027	9.62024e-07	1.89746e-05	6.94641	7.27314	6.43453	6.18484	7.27637	7.02244	6.98551	6.94665	7.54877	7.35925	7.30926	7.39724	7.57926	7.58758	7.28175	7.77801
ENSMUSG00000028926	Cdk14	0.524314	3.51564	2.22857	0.135479	0.303014	3.05543	3.45891	3.84926	2.77287	2.84716	2.76707	1.77594	3.50842	3.70798	3.77895	3.77394	1.23074	4.57628	3.92401	3.46334	4.37449
ENSMUSG00000021714	Cenpk	0.524078	4.2701	5.89356	0.0151963	0.0637658	3.90101	3.45162	4.20988	4.18953	4.031	3.54431	4.31044	3.86105	4.74169	4.39985	4.64216	4.58669	3.68985	4.55892	4.72725	4.58305
ENSMUSG00000018983	E2f2	0.523818	3.99301	4.25025	0.0392445	0.128107	4.19456	3.04905	3.03243	2.96081	4.6445	2.98066	3.60241	4.29332	4.21181	3.61347	4.10683	4.45818	4.60558	3.714	3.78217	4.7218
ENSMUSG00000048490	Nrip1	0.523559	6.49094	13.0155	0.000308924	0.00283706	5.73601	6.66867	5.90207	5.94148	6.69225	5.50086	6.0132	6.68961	6.83322	6.74893	6.85578	6.77229	6.40062	6.78848	6.65566	6.69704
ENSMUSG00000044348	Slc25a53	0.523169	4.7193	7.4829	0.00622876	0.032155	4.01949	4.4401	4.28413	4.28058	4.91342	4.30213	4.47479	4.12983	4.81587	4.38471	5.30879	5.89634	4.5388	4.94984	4.77195	4.66396
ENSMUSG00000039316	Rftn1	0.522882	6.63453	15.0954	0.000102212	0.00112157	5.83187	6.53433	5.6999	5.65197	6.84706	6.70669	6.47642	6.5348	6.81604	6.35738	6.77911	7.08289	7.01286	6.65243	6.90588	7.1976
ENSMUSG00000037262	Kin	0.522318	5.16007	10.0391	0.00153256	0.0105275	4.99067	4.94787	4.92682	4.33683	4.84156	5.02638	4.47479	5.10551	5.47743	5.24256	5.45186	5.54455	5.03241	4.79094	5.29899	6.09315
ENSMUSG00000032594	Ip6k1	0.521876	5.88706	18.3045	1.88261e-05	0.000253609	5.80362	5.70837	5.59441	5.33046	5.71164	5.82277	5.25536	5.52481	6.06773	6.21485	5.79056	5.9758	6.37745	6.21548	5.85633	6.35618
ENSMUSG00000038855	Itpkb	0.521666	4.89215	7.68876	0.00555657	0.0293162	4.0039	4.95821	4.17126	4.06698	5.01492	4.37946	4.42206	5.36854	5.22624	5.45498	5.1333	4.68792	5.53512	4.75279	5.05119	4.84258
ENSMUSG00000037395	Rcor3	0.521533	3.87127	4.32374	0.0375842	0.124822	3.31335	3.32151	3.64604	3.94424	4.20335	2.65368	3.64247	3.25869	3.72147	4.2863	4.50467	4.25929	3.56863	3.58632	3.84437	4.74057
ENSMUSG00000030287	Itpr2	0.52096	6.12823	11.3046	0.000773162	0.00605892	5.18528	6.14048	5.71843	5.90759	6.18311	5.42802	5.81565	5.95755	6.58839	6.57393	6.39009	5.57586	6.48778	6.29626	6.48919	6.3962
ENSMUSG00000028152	Tspan5	0.520877	5.20727	12.2294	0.000470435	0.00401653	4.88397	5.11429	4.76121	4.80396	4.89283	4.84313	4.65533	5.05323	5.33772	5.62729	5.45569	5.47006	5.90573	5.56379	4.94517	5.28128
ENSMUSG00000046994	Mars2	0.520011	3.67091	3.39411	0.0654296	0.184081	3.80829	1.89756	3.61761	3.32829	3.00898	3.15745	3.39916	3.7898	3.61709	4.40736	4.12138	3.45409	3.37804	4.73182	3.61379	3.49016
ENSMUSG00000039713	Plekhg5	0.519472	3.709	3.20761	0.0732965	0.198738	3.23537	2.99985	2.35827	3.29373	4.77882	2.58662	3.5612	3.7837	4.10266	4.16304	3.8804	3.34716	4.07214	3.75615	2.94407	4.30472
ENSMUSG00000091649	Phf11b	0.519064	6.0667	11.9692	0.000540883	0.0045311	5.18758	5.84139	5.42835	5.7635	5.90472	6.13942	5.81127	5.75423	6.37668	6.54528	6.56789	6.05373	6.18343	6.29421	5.92451	6.50817
ENSMUSG00000022508	Bcl6	0.517991	3.5161	3.22618	0.0724696	0.197412	2.76601	3.33744	2.6804	2.23112	3.25009	3.052	3.52594	4.32726	2.80575	3.36613	3.59789	4.13622	3.88767	4.05519	3.96128	3.54815
ENSMUSG00000058672	Tubb2a	0.517865	5.44093	12.0833	0.000508765	0.00430448	4.08024	5.09568	4.53281	4.96087	5.70153	5.32067	5.07438	5.7759	5.74181	5.36333	5.21696	5.35376	5.74222	5.62193	5.43155	6.49901
ENSMUSG00000022791	Tnk2	0.517846	4.69551	7.67209	0.00560813	0.0294884	4.45756	4.42527	3.71478	4.69893	4.28689	4.52269	4.29376	4.79274	4.64592	5.06636	5.11888	4.6538	5.10345	4.75576	4.96281	4.96205
ENSMUSG00000019822	Smpd2	0.517837	3.71271	2.71017	0.0997104	0.245378	3.27921	4.03869	2.26966	3.92178	3.14456	3.83758	3.46767	2.77161	2.93872	4.29847	4.3025	3.36413	4.45677	3.94498	3.67499	3.91063
ENSMUSG00000036368	Rmdn2	0.517561	3.15354	2.29346	0.12992	0.293458	3.19015	1.6899	2.44174	3.26725	3.33976	3.24704	1.42416	3.33575	3.59528	3.6832	3.08738	3.25914	3.9912	3.46813	3.14281	1.92804
ENSMUSG00000028617	Lrrc42	0.517502	3.60734	3.22335	0.0725948	0.197465	2.45035	3.07778	3.42592	3.26725	3.91908	3.54431	2.96603	2.98865	3.53545	3.68937	3.86319	3.67426	3.56117	3.02168	4.67685	4.40227
ENSMUSG00000023074	Mospd1	0.517477	3.36325	2.72241	0.0989484	0.24421	1.91839	3.6936	2.76062	3.15622	3.48833	1.62819	3.81015	2.90121	3.0064	3.44123	3.83405	3.57568	3.53095	3.66428	4.28662	2.95983
ENSMUSG00000032596	Uba7	0.517054	6.77216	22.0471	2.66036e-06	4.60587e-05	5.95727	6.3014	6.60808	6.18955	6.61533	6.89171	6.60786	6.67073	6.83477	6.7969	6.99328	6.85493	7.469	6.92604	6.97356	7.00204
ENSMUSG00000049969	Plekhf2	0.516895	5.89978	12.6107	0.000383544	0.00338918	5.16673	5.82736	5.62866	5.64684	5.26201	5.8827	5.43528	5.66247	6.15356	6.2466	6.07591	6.6753	6.00252	6.0019	6.28565	5.60873
ENSMUSG00000044991	Shld1	0.516829	3.91655	2.95553	0.0855845	0.22152	2.62362	3.71814	2.94358	3.41123	3.51937	3.84907	4.07701	4.44788	4.06083	4.22811	4.4823	3.59018	4.57628	4.47489	4.06289	2.75348
ENSMUSG00000035601	Trmt10b	0.516653	3.87308	4.46393	0.0346178	0.117177	3.72831	3.68117	2.39224	3.76031	3.61586	3.72981	4.05244	3.24099	4.65649	3.36613	4.09214	3.7277	4.1832	3.96052	4.56122	3.9051
ENSMUSG00000028842	Ago3	0.516308	3.75796	4.90111	0.0268394	0.0974453	3.29638	3.46618	2.87315	3.41926	3.24081	2.94896	2.83386	4.37267	3.21148	3.9378	4.24609	4.69799	3.57605	3.9134	3.86703	4.42179
ENSMUSG00000027811	4930579G24Rik	0.515809	4.14757	6.00226	0.0142876	0.0605506	3.65698	4.11922	3.84926	3.482	3.69275	3.94858	3.70056	3.98318	4.61373	3.94298	4.8803	4.76663	3.47648	4.2105	4.56584	4.39439
ENSMUSG00000021959	Lats2	0.515726	4.34121	6.90178	0.00861102	0.0410527	4.32579	3.18731	3.29736	3.97182	4.70986	4.74812	3.93905	3.88973	4.21181	4.42597	3.74918	4.76344	4.99415	4.72577	4.37883	4.73746
ENSMUSG00000019850	Tnfaip3	0.515629	10.5744	38.7696	4.76888e-10	1.98152e-08	10.1813	10.4729	9.85154	10.0475	10.7648	10.2986	10.2164	10.399	10.8475	10.9464	10.4426	10.8565	10.8858	10.9137	10.5369	10.9098
ENSMUSG00000001588	Acap1	0.515386	9.08412	47.3259	6.01124e-12	3.57956e-10	8.6675	8.82278	8.46582	8.51688	8.9555	8.89046	8.88295	9.30681	9.21869	9.37161	9.04616	8.86056	9.66005	9.1793	9.09413	9.7161
ENSMUSG00000030322	Mbd4	0.515364	3.77468	5.45985	0.0194583	0.0770178	3.90101	4.06284	3.31518	2.59979	3.44857	2.84948	3.57507	3.53771	4.33976	4.59993	4.2593	3.93506	3.50786	3.40898	4.00959	3.65757
ENSMUSG00000020029	Nudt4	0.515157	7.8226	28.2983	1.03987e-07	2.693e-06	7.44112	7.72382	7.27359	7.27231	7.59501	7.70667	7.69732	7.74008	7.91916	8.02727	7.87985	8.36308	7.96281	7.91175	7.98673	8.19134
ENSMUSG00000022003	Slc25a30	0.515084	4.05509	4.91654	0.0266008	0.0967667	3.92329	3.509	3.56645	3.51238	3.73302	3.77268	3.58196	3.94543	3.24922	4.48039	4.12138	5.17048	3.68985	3.8647	4.13932	4.97532
ENSMUSG00000048249	Crebrf	0.51393	5.2304	10.5983	0.0011319	0.00830621	4.71866	4.90575	4.75469	4.46271	5.76279	4.0164	4.85039	5.28031	5.40195	5.46401	5.60635	5.32803	5.39322	5.22101	5.62338	5.73581
ENSMUSG00000026510	Trp53bp2	0.512579	4.63685	4.37671	0.0364332	0.121909	4.74704	4.62991	4.96963	2.83427	5.09178	3.86047	3.41467	4.33562	4.73173	4.60647	5.21696	4.65035	4.28178	5.17514	4.93806	4.86272
ENSMUSG00000074604	Mgst2	0.512429	3.33397	3.38853	0.0656516	0.184096	3.26183	2.47438	2.89701	1.92731	3.47256	2.92744	3.35965	3.49355	3.74807	3.8957	3.3069	3.42203	3.79533	2.61364	3.04023	4.13061
ENSMUSG00000019952	Poc1b	0.511862	4.31341	6.08196	0.0136569	0.0586487	4.0039	4.70857	3.20482	3.92743	4.19376	3.98028	4.21625	3.35233	4.48917	4.48395	4.75218	4.57215	4.22155	4.83655	5.17436	3.30074
ENSMUSG00000064061	Dzip3	0.510287	3.55186	2.49862	0.113946	0.269215	3.65032	2.98981	4.15156	3.82829	2.37363	2.81474	1.79976	3.64927	3.42438	3.89035	3.45207	3.9853	4.04031	2.95086	3.94717	3.91615
ENSMUSG00000037104	Socs5	0.510136	2.79018	1.36189	0.243211	0.442973	2.40358	2.02106	1.17408	0.31932	3.16433	3.32318	2.60969	2.83196	2.12207	3.58726	3.05743	4.15097	3.41988	2.40241	2.0739	1.5279
ENSMUSG00000028525	Pde4b	0.509782	7.44025	29.465	5.69354e-08	1.5564e-06	6.89661	7.27521	6.36139	7.19483	7.40658	7.1752	6.9894	7.39923	7.78066	7.7299	7.45708	8.14223	7.66656	7.7797	7.23026	7.66134
ENSMUSG00000053113	Socs3	0.509575	6.88916	31.8438	1.67079e-08	5.08801e-07	6.54357	6.70136	6.06757	6.41127	6.85924	6.7263	6.58406	6.99629	7.24575	7.27502	6.77758	6.53992	7.34256	7.19038	6.88476	7.37028
ENSMUSG00000026433	Rab29	0.509493	4.51593	5.594	0.0180221	0.0725931	4.79917	3.51602	4.529	3.57127	4.87194	4.31462	4.11547	3.90104	5.18058	4.65144	4.57681	4.48559	4.91737	4.91837	4.7518	3.94342
ENSMUSG00000053411	Cbx7	0.508995	4.39646	5.79017	0.016116	0.066845	3.59588	4.06763	3.3415	3.7412	4.57234	4.57553	4.22946	4.40878	5.15844	3.70774	4.33614	4.81682	4.68665	4.91305	4.87613	3.87709
ENSMUSG00000037434	Slc30a1	0.508759	3.63456	4.00164	0.0454561	0.142464	4.14802	2.72503	3.35879	3.32829	3.53464	3.69202	2.58249	3.08108	3.93334	3.68937	4.01633	4.3473	4.37406	3.77384	2.62769	3.28378
ENSMUSG00000055538	Zcchc24	0.508685	3.74402	2.3345	0.126536	0.288251	3.82021	4.13297	1.77278	3.88743	4.37012	2.76707	2.29475	3.5158	4.28176	3.05792	3.6788	2.58994	4.37831	4.29462	3.5592	4.44868
ENSMUSG00000029298	Gbp9	0.508527	6.30282	8.11418	0.00439204	0.0243687	5.67824	6.05876	4.89755	6.48683	6.25172	6.47043	6.11519	5.59266	6.80816	6.52643	6.82501	6.60831	6.18586	6.46185	6.58226	6.1586
ENSMUSG00000045005	Fzd5	0.507274	2.57025	1.72395	0.189185	0.376478	2.87289	2.63767	-0.0384842	2.48195	1.71856	2.28199	2.34417	2.97801	3.01737	3.59386	2.73054	2.17474	3.35234	2.85438	2.09964	-0.650763
ENSMUSG00000045538	Ddx28	0.507176	5.3235	9.91238	0.00164171	0.0111787	4.86683	4.52253	5.19085	5.06955	5.05253	5.11234	5.15044	4.96435	5.59566	5.49958	4.97945	5.47397	5.9291	5.77619	5.37998	5.83232
ENSMUSG00000064109	Hcst	0.506772	7.05629	25.3478	4.78708e-07	1.04323e-05	6.45363	6.39285	6.39529	6.77059	7.03329	7.17005	6.66975	7.00024	7.12154	7.42594	7.21803	7.30629	7.6238	7.26108	7.06293	7.29396
ENSMUSG00000038069	Cdkn2aip	0.506006	5.9101	14.8078	0.000119041	0.00126468	5.38911	5.73567	5.282	5.43128	5.6673	5.64299	6.03343	5.46888	6.33999	6.01671	5.99397	6.41311	6.09839	6.03284	5.86761	6.44662
ENSMUSG00000056144	Trim34a	0.505778	3.69808	4.3636	0.0367146	0.122544	2.9724	3.07778	3.44223	3.37862	4.03638	3.46437	3.1253	3.24099	3.79347	4.26991	3.95268	3.66743	3.86967	3.7971	3.64034	4.46759
ENSMUSG00000024187	Fam234a	0.505184	4.66058	5.37139	0.0204696	0.079771	3.9722	4.44746	3.26105	3.6069	4.48856	4.70133	4.78328	4.90938	4.39971	5.03276	4.98211	3.68105	5.04316	4.62215	4.71064	5.83815
ENSMUSG00000030173	Klra5	0.504746	5.51012	12.71	0.000363704	0.00324453	5.00118	4.80338	5.95701	5.14177	4.42442	5.2788	5.08653	4.91776	5.24737	5.80271	6.91404	5.81533	5.38902	5.21022	5.90457	5.24229
ENSMUSG00000026436	Elk4	0.503752	5.30282	7.27011	0.00701114	0.0350332	4.50265	4.87607	4.33741	4.91897	5.37873	5.333	5.00692	5.51195	5.34863	5.61922	5.33399	5.61184	6.06318	5.33861	5.78675	4.79846
ENSMUSG00000102051	Ly6a2	0.50348	3.71057	4.29949	0.0381239	0.126077	2.70302	3.41455	3.52111	3.64166	2.85934	3.64004	3.01771	4.20479	3.91585	3.77895	3.41318	4.10121	4.35693	3.7971	3.74188	4.14477
ENSMUSG00000031776	Arl2bp	0.503023	7.3002	28.5056	9.34261e-08	2.44661e-06	6.91549	7.01354	6.90873	6.65708	7.14261	7.2207	7.09062	7.34797	7.4815	7.21316	7.60846	7.50065	7.55787	7.44348	7.31371	7.88349
ENSMUSG00000038876	Rnf146	0.502605	4.52301	8.18531	0.00422309	0.0236559	3.80829	4.63637	3.35017	4.34106	4.4162	4.05165	4.23384	4.27604	4.95082	4.67342	4.65221	5.04713	4.51584	4.81107	4.75989	4.8938
ENSMUSG00000028106	Rprd2	0.501812	4.75835	8.8079	0.00299929	0.0180092	4.18537	4.49439	4.34177	4.56768	4.86289	4.15248	4.07701	4.69863	5.0925	4.91387	4.50096	5.48371	5.01886	4.44575	5.25959	5.11137
ENSMUSG00000020718	Polg2	0.501548	4.45342	7.42519	0.00643169	0.0328758	3.74091	3.93781	3.74138	3.95533	4.85379	4.23801	4.002	4.50089	4.46932	4.63554	4.39719	4.19433	4.97464	4.13949	4.94162	5.33786
ENSMUSG00000023994	Nfya	0.501428	2.54368	1.49602	0.221284	0.416926	1.67754	2.15293	1.74676	2.76027	2.78466	2.51628	1.70204	2.66945	3.4326	3.01923	2.94199	0.588514	3.22598	2.85438	2.6798	1.16991
ENSMUSG00000076867	Trdv4	0.500685	5.08304	10.7805	0.00102573	0.00764714	4.53194	4.64919	4.49031	4.62441	4.98743	4.50463	4.59195	4.99106	5.42687	5.51009	5.37098	5.64867	5.23817	5.21238	5.26244	5.43711
ENSMUSG00000031129	Slc9a9	0.500019	5.68812	18.5676	1.63982e-05	0.000225784	5.21041	5.52404	4.46659	5.26284	5.44287	5.61465	5.39676	5.64911	6.04108	5.80698	5.17574	6.04191	5.99977	6.38335	5.74455	6.16209
ENSMUSG00000021127	Zfp36l1	0.499703	6.56583	12.4945	0.00040816	0.00358299	5.5409	6.4388	5.82332	6.19073	6.63317	6.6528	6.4352	6.42642	6.4765	6.90432	6.86374	6.86316	6.87603	6.7636	6.85391	6.59842
ENSMUSG00000024926	Kat5	0.499634	5.43243	7.44957	0.00634515	0.0325581	5.34234	5.04565	4.964	4.99891	5.31382	4.92956	5.68428	4.74331	5.88653	5.32815	5.44994	5.54082	5.86391	5.76149	5.13757	6.09559
ENSMUSG00000040710	St8sia4	0.499621	6.5159	16.2208	5.63704e-05	0.000666254	5.50627	6.41554	5.87379	5.97321	6.86227	6.18207	6.25957	6.30604	7.06049	6.64634	6.2304	6.96056	6.77408	6.86131	6.71513	6.68981
ENSMUSG00000036450	Hif1an	0.499343	5.08948	7.48744	0.00621308	0.0321095	4.78707	4.51555	4.37612	4.65196	5.09178	5.49722	5.16885	4.04568	5.21198	5.28191	4.54838	5.86388	5.14894	5.22958	5.57375	5.26624
ENSMUSG00000006360	Crip1	0.499135	8.6399	27.5225	1.55277e-07	3.80021e-06	7.93753	8.2388	8.18705	8.51196	8.56953	8.65991	8.55456	8.5854	8.87704	8.66085	8.985	8.86709	8.90912	8.64456	8.82583	8.81704
ENSMUSG00000041831	Sytl3	0.499113	6.49178	16.4928	4.88362e-05	0.00058685	6.21376	6.21566	6.03434	5.9033	6.48284	6.09063	6.08159	6.51928	6.8933	6.74226	5.85291	6.43738	7.00806	6.58722	6.41939	7.39321
ENSMUSG00000015839	Nfe2l2	0.499018	6.44374	20.8027	5.09107e-06	8.09463e-05	5.65513	6.13479	5.56307	6.39404	6.24477	6.15686	6.21599	6.71947	6.34544	6.18566	6.57231	6.97858	6.65388	6.5696	6.87734	6.96925
ENSMUSG00000021403	Serpinb9b	0.49857	6.30188	10.9826	0.000919733	0.00700781	6.25057	5.86494	6.18608	5.71209	6.03661	5.993	5.09858	6.21605	6.75832	6.65898	5.80264	6.02999	7.08159	6.63075	6.03032	7.0698
ENSMUSG00000020788	Atp2a3	0.498537	8.88941	27.5261	1.54989e-07	3.80313e-06	8.63918	8.49838	8.24716	8.11512	9.27697	8.76412	8.66768	8.8616	8.96525	8.92728	9.01095	8.91917	9.50056	9.16959	8.95061	9.07008
ENSMUSG00000038976	Ppp1r9b	0.498085	4.698	6.05711	0.0138504	0.0593709	3.56078	4.74486	3.94964	3.89321	4.33566	4.98791	4.71917	4.85806	4.73173	4.81568	4.74594	5.11138	5.11113	5.04519	4.49489	5.03484
ENSMUSG00000047466	8030462N17Rik	0.497786	3.90954	3.18328	0.0743954	0.200612	3.56787	3.57095	3.3415	4.7348	2.94184	3.91069	3.26016	2.70861	3.66674	4.1586	4.49725	4.11632	3.9912	4.05036	4.12686	4.37048
ENSMUSG00000019726	Lyst	0.496994	3.93921	4.20208	0.0403745	0.13079	3.9722	3.18731	2.94358	3.51238	3.50393	3.82599	3.93368	2.867	4.84697	4.21533	4.19658	3.7537	4.64845	4.19308	4.63787	2.62464
ENSMUSG00000091264	Smim13	0.495786	2.94022	1.88624	0.169626	0.351315	2.80253	2.93851	3.50568	2.43515	3.44049	1.33318	1.39319	1.73453	1.92632	3.17695	3.48243	4.45818	3.4281	1.96255	2.90082	2.01286
ENSMUSG00000052407	Ccdc171	0.495606	2.85085	2.29818	0.129526	0.292992	3.36309	3.28911	1.69326	0.971564	3.95925	2.34828	1.36153	0.809219	2.79303	3.63922	2.65257	2.30353	3.75013	3.43886	3.09243	0.839238
ENSMUSG00000055116	Arntl	0.495266	3.90747	3.31417	0.0686849	0.189925	3.28782	3.81803	3.28837	3.91042	3.7914	3.71732	3.26016	3.32739	4.36576	4.91387	4.34443	3.66058	3.4281	4.42724	4.58419	2.29276
ENSMUSG00000042675	Ypel3	0.495071	6.63916	13.1611	0.000285821	0.0026483	5.48396	6.27683	5.44463	6.08354	6.95031	6.87635	6.15382	6.99232	6.69649	6.98747	6.31193	6.47303	7.2534	6.80219	6.75414	7.23338
ENSMUSG00000020653	Klf11	0.495013	4.76586	6.4677	0.0109853	0.0497343	4.49894	4.87334	4.59248	3.79161	4.42442	4.52627	4.12963	4.93162	5.51276	4.92961	5.01104	5.35163	4.78597	4.75279	4.69806	4.53367
ENSMUSG00000041642	Kif21b	0.494775	5.37188	6.19033	0.012845	0.0560374	4.76874	5.09334	4.88567	3.85224	5.25971	5.84876	5.2618	5.36241	5.42892	5.31822	5.33815	5.53708	6.26029	5.76886	4.9698	5.62229
ENSMUSG00000032420	Nt5e	0.494443	4.75611	4.15888	0.0414168	0.13306	4.10481	3.74824	4.20032	4.59278	4.88093	5.36137	4.01223	4.36042	4.7483	5.73119	4.90853	5.46022	4.84551	4.4235	3.8745	5.0399
ENSMUSG00000041954	Tnfrsf18	0.49379	7.24764	16.3355	5.30596e-05	0.000631916	6.65176	6.53433	6.58348	6.75401	7.28825	7.19504	7.22532	7.29052	7.23638	7.73737	7.72138	7.30958	7.53092	7.30585	7.2733	7.59754
ENSMUSG00000034612	Chst11	0.49377	4.09109	4.8238	0.0280694	0.100776	3.74716	3.44428	3.94964	3.11722	3.25931	4.5893	3.61589	4.2453	4.55091	4.49104	4.38116	3.883	4.01324	4.03577	4.54258	4.46383
ENSMUSG00000036097	Slf2	0.493516	5.19088	5.58727	0.0180915	0.0727472	4.6334	5.12351	4.94696	5.08984	4.45685	4.08605	5.30196	4.98576	5.76316	5.51009	5.43255	5.67102	5.75208	5.58566	5.04788	4.37449
ENSMUSG00000050921	P2ry10	0.492987	8.21158	17.4822	2.90015e-05	0.00037398	7.50067	7.57389	7.30346	7.82871	8.3594	8.33517	7.87808	8.33264	8.33758	8.51399	8.07401	9.02937	8.36685	8.32069	8.28891	8.38103
ENSMUSG00000090164	BC035044	0.492431	4.90725	7.44673	0.00635517	0.0325737	4.18997	4.49439	5.1763	4.61394	4.48463	4.14784	5.1458	4.08093	5.41239	4.8464	5.41887	4.56115	5.39112	4.95502	5.40857	5.05248
ENSMUSG00000086938	4930481A15Rik	0.4924	2.65556	1.85852	0.172796	0.355048	2.8614	2.81879	1.89629	1.51222	2.69235	0.918928	2.60969	2.74674	2.29441	2.81977	2.91997	2.79164	2.49175	3.07973	2.31266	3.71566
ENSMUSG00000032724	Abtb2	0.492284	4.51496	5.4263	0.0198356	0.0781471	4.39118	3.59765	3.915	3.40314	4.91342	4.3352	4.20737	4.28902	4.8924	4.18942	4.64552	4.01247	5.38057	4.84215	4.04313	5.4178
ENSMUSG00000055240	Zfp101	0.492276	2.70769	1.75826	0.184841	0.370753	1.35586	-1.33657	2.23264	2.69556	2.13398	1.36555	3.58196	3.70842	1.29315	1.57698	2.90883	3.8771	2.03391	3.32346	2.57362	3.41424
ENSMUSG00000019943	Atp2b1	0.492067	6.5991	16.8273	4.09403e-05	0.000499024	6.01676	6.54894	6.27298	6.05803	6.36391	6.3623	6.11875	6.33449	6.75258	6.83499	6.78445	7.02669	6.92552	6.40999	6.90406	7.18051
ENSMUSG00000039616	Mocos	0.491391	2.7932	1.55284	0.212717	0.406105	2.72855	2.1885	3.37587	2.09725	3.28663	2.45743	2.66261	0.073225	2.54254	3.06743	3.54851	2.67403	2.78856	3.93453	1.30302	2.40686
ENSMUSG00000066278	Vps37b	0.4913	10.0593	25.4198	4.61161e-07	1.01445e-05	9.23823	9.7179	9.02396	9.67828	10.0841	10.0882	9.69184	10.23	10.2647	10.3461	10.0088	10.2972	10.4259	10.3376	10.0529	10.5809
ENSMUSG00000001123	Lgals9	0.491063	8.09652	34.1835	5.01519e-09	1.74301e-07	7.52773	7.76158	7.60585	7.86704	8.05101	8.11784	7.84555	8.05696	8.3474	8.17044	8.1386	8.53034	8.31624	8.2613	8.15878	8.38203
ENSMUSG00000039458	Mtmr12	0.490856	6.92274	20.9046	4.82742e-06	7.7813e-05	6.45459	6.95666	6.32557	6.40623	7.15254	6.86437	6.29666	6.8257	7.12281	6.87888	7.0323	7.28528	7.23886	6.93786	6.80293	7.52494
ENSMUSG00000061731	Ext1	0.490308	3.07099	2.573	0.108702	0.259844	3.45771	3.03934	2.1357	2.35362	3.60866	3.23833	1.39319	1.80849	2.84325	3.85233	3.11672	3.23166	3.41988	3.48255	3.19149	2.86034
ENSMUSG00000022999	Lmbr1l	0.490282	4.83616	6.91982	0.00852457	0.0407862	4.67666	4.23003	3.7545	4.32404	4.50416	4.54406	4.75919	5.29325	4.91605	4.86015	4.70145	4.84128	5.84407	4.98064	5.00767	4.99109
ENSMUSG00000069769	Msi2	0.489749	3.04396	2.81163	0.0935835	0.235571	1.94041	2.1885	2.35827	2.96081	3.11438	3.5301	2.9233	2.57372	3.28599	3.20308	3.12636	4.07051	3.36953	3.04129	3.17947	2.2757
ENSMUSG00000061950	Ppp4r1	0.489131	5.81877	10.0716	0.00150576	0.0103815	5.6112	5.57364	4.88269	5.58566	5.8944	5.22468	5.44097	6.02374	6.08479	6.19545	6.00316	5.33666	6.38169	5.84336	6.2401	5.94723
ENSMUSG00000078771	Evi2a	0.488915	5.70232	10.6039	0.00112847	0.00828756	5.01939	5.42315	5.28878	5.45493	5.46894	5.30198	5.56601	5.33764	5.51276	6.40881	5.90428	6.24916	6.19673	6.03284	5.69266	5.52637
ENSMUSG00000050241	Klre1	0.488508	9.35347	24.6745	6.7876e-07	1.41646e-05	8.54084	8.91308	8.51724	9.00628	9.19914	9.3819	9.26539	9.38166	9.57097	9.52966	9.58852	9.62295	9.80197	9.49413	9.60827	9.53426
ENSMUSG00000050410	Tcf19	0.488418	6.07786	10.7368	0.00105024	0.00779878	5.6026	5.82171	5.25225	5.54216	5.9595	5.71069	6.24555	5.91214	6.55582	6.26532	6.52841	5.74902	5.76513	5.91819	6.55112	6.84028
ENSMUSG00000049871	Nlrc3	0.488024	6.02119	14.0117	0.000181678	0.00181464	5.58174	5.74913	5.44867	4.73801	6.59271	5.61633	5.48386	6.34488	6.23458	5.61922	6.32246	5.54641	6.87152	6.29727	6.1289	6.29716
ENSMUSG00000048440	Cyp4f16	0.487973	4.78625	6.8638	0.00879593	0.0416793	4.33413	4.63958	3.64604	4.76979	4.89283	4.46784	4.49317	4.61865	5.20719	5.18909	4.64216	4.43024	4.69349	4.97809	5.03127	5.57426
ENSMUSG00000044770	Scml4	0.487926	5.14365	4.05941	0.0439257	0.13916	3.9343	5.48166	4.92682	3.80394	5.06836	5.38327	4.98891	4.76205	4.66698	5.50659	4.67868	5.3237	5.88945	5.21454	5.34005	5.74514
ENSMUSG00000029826	Zc3hav1	0.487071	7.62305	26.802	2.25405e-07	5.32149e-06	7.09793	7.21181	7.14873	7.59944	7.94069	7.44553	7.08699	7.50497	7.724	7.97642	7.59201	8.06841	7.92917	7.64839	7.53379	7.91413
ENSMUSG00000040681	Hmgn1	0.486713	5.39906	11.6321	0.000648241	0.00521999	5.25061	5.44169	5.47268	4.90472	5.26201	4.90224	4.85608	4.90658	5.61567	5.91104	5.7599	5.9758	5.3848	5.2717	5.32377	5.49907
ENSMUSG00000027398	Il1b	0.485937	4.25118	1.48695	0.22269	0.418395	4.30473	3.3054	4.50591	2.65529	2.77183	4.57207	2.90146	2.85542	4.8315	5.90176	3.54132	6.11394	1.69538	3.77384	3.28417	2.24096
ENSMUSG00000059325	Hopx	0.485096	7.2602	16.9638	3.80991e-05	0.000469287	6.62057	6.75497	6.73512	7.00694	7.07698	7.29558	7.26542	7.19206	7.40416	7.52291	7.62769	7.79986	7.27692	7.35124	7.40168	7.30082
ENSMUSG00000046679	C87436	0.485091	4.04475	5.91022	0.0150533	0.0633077	3.36309	3.61736	3.11612	3.68231	4.24108	3.85478	3.47508	4.40878	4.21658	4.04281	3.63891	3.52374	4.73385	4.52101	3.98218	4.89938
ENSMUSG00000026519	Tmem63a	0.484759	5.54572	8.19867	0.00419211	0.0235105	5.06269	5.65693	4.24283	4.99622	6.03661	5.20469	5.60201	4.97509	6.05846	5.9268	5.65382	5.293	6.17735	5.53122	5.37735	5.72485
ENSMUSG00000030780	Rusf1	0.484743	4.0169	5.29601	0.0213743	0.0821664	3.88974	3.82369	3.7995	3.39502	3.28663	4.0113	3.11584	4.44402	3.99572	3.74971	4.44424	4.25019	4.12369	4.24896	4.12059	4.65739
ENSMUSG00000020876	Snx11	0.484703	4.90512	7.36737	0.00664178	0.0337468	4.88397	5.10501	4.72167	4.05671	4.93372	4.76641	3.816	4.51201	4.9679	5.1313	4.95258	4.83824	5.02701	5.28821	4.77594	5.72013
ENSMUSG00000018008	Cyth4	0.483822	8.48746	15.9747	6.41951e-05	0.000746467	7.73479	8.13382	7.77714	7.88855	8.783	8.63149	8.32149	8.52476	8.6241	8.67803	8.55542	8.7029	9.08942	8.67666	8.41116	8.55286
ENSMUSG00000028821	Syf2	0.483468	7.5182	25.2437	5.05248e-07	1.09089e-05	6.8952	6.95085	7.09172	7.16467	7.57991	7.56533	7.35405	7.47595	7.83325	7.73625	7.51423	7.45285	7.82169	7.73599	7.43428	8.11065
ENSMUSG00000066595	Flvcr1	0.483148	3.10196	1.55627	0.212213	0.405389	3.66361	3.12444	0.964255	3.04634	3.08356	2.58662	2.64956	1.29423	3.41611	3.82455	3.38934	4.57943	2.6548	3.48255	1.06252	1.83792
ENSMUSG00000015880	Ncapg	0.482894	5.4941	13.1641	0.000285359	0.00264665	5.57824	5.41003	5.04631	5.67565	4.29588	4.76641	5.70177	4.22743	5.83317	5.90971	5.74901	6.17173	4.76015	5.31665	6.40656	5.10655
ENSMUSG00000066042	Med18	0.482813	3.18607	2.77585	0.0956957	0.239534	3.31335	3.11522	3.06438	1.83419	3.27758	2.47236	2.85675	3.18655	3.38254	3.37382	3.93082	3.63982	3.17802	3.45357	3.32838	2.30963
ENSMUSG00000005483	Dnajb1	0.482427	7.35771	24.2201	8.59317e-07	1.72769e-05	6.83037	6.85242	6.6829	6.87437	7.51113	7.26427	7.24388	7.37965	7.25331	7.58177	7.60673	7.37438	8.03593	7.58883	7.54729	7.4399
ENSMUSG00000024457	Trim26	0.482252	7.02825	17.0971	3.5516e-05	0.00044331	6.14789	6.75052	6.59902	6.43624	7.31115	6.87002	6.9123	6.93638	7.09588	7.22755	6.74351	7.31777	7.74847	7.21217	7.01978	7.33314
ENSMUSG00000039456	Morc3	0.482024	6.20912	12.4935	0.000408367	0.00358145	6.10467	5.61507	5.79344	5.86997	6.40188	5.95894	5.57467	6.04557	6.59664	6.61667	6.48502	5.92236	6.49367	6.35326	6.67076	6.18398
ENSMUSG00000030089	Slc41a3	0.481924	3.19516	2.18902	0.138998	0.308595	2.82637	3.45891	3.67393	2.52728	2.00835	3.11047	3.04786	2.25895	3.13291	3.60696	3.27255	2.75349	3.50786	3.18045	3.19149	4.10669
ENSMUSG00000001518	Itfg2	0.48181	4.3349	6.80563	0.00908708	0.0426482	2.95087	4.53985	4.38459	4.42329	4.08386	3.68562	3.76851	4.2847	4.60648	3.49862	4.54119	4.86234	4.39099	4.28642	4.74774	4.97003
ENSMUSG00000051457	Spn	0.481184	6.66721	21.5144	3.51175e-06	5.86274e-05	6.33919	6.4014	6.21485	6.25501	6.72756	6.5189	6.07794	6.61428	6.82543	6.8203	6.66542	6.84362	7.19134	6.89269	6.98913	6.80801
ENSMUSG00000054293	P2ry10b	0.481116	2.87252	1.14307	0.285004	0.490519	2.49566	1.50481	2.84889	3.47431	2.84716	0.918928	3.09674	2.42491	3.39101	2.61445	1.82878	3.04424	2.7098	4.07911	2.94407	2.97048
ENSMUSG00000045973	Slc25a51	0.480755	5.22258	9.09934	0.00255702	0.015842	5.15265	5.1665	4.43435	4.34529	5.30717	5.36738	4.89805	4.86674	5.53011	5.29006	5.32982	5.41817	5.68847	5.13235	5.31281	5.62734
ENSMUSG00000058291	Zfp68	0.480382	5.97327	13.5937	0.000226947	0.00219641	5.40898	5.278	5.72844	5.66555	5.67937	6.00846	5.8715	5.37464	6.10293	6.44118	6.22704	5.98131	6.30897	6.13677	6.3189	6.346
ENSMUSG00000035329	Fbxo33	0.480077	5.72805	15.205	9.64455e-05	0.00107214	5.02456	5.46545	5.48454	5.57131	5.31824	5.49904	5.2915	5.4107	6.03164	5.81829	6.02653	6.11769	6.11377	5.65413	6.11793	6.06115
ENSMUSG00000004661	Arid3b	0.480022	4.18293	4.28972	0.0383434	0.126535	4.17612	4.48011	2.37535	3.14657	4.41207	3.26431	3.95505	4.85224	4.11294	4.14967	3.56988	4.06533	5.04316	4.41976	4.57504	4.25335
ENSMUSG00000022708	Zbtb20	0.479957	5.48878	7.46925	0.00627615	0.0323461	4.97476	5.76394	4.50979	4.26282	5.92948	4.75729	4.92538	5.58216	5.61927	5.6337	4.94987	6.06416	6.26603	5.5604	5.40083	5.94048
ENSMUSG00000026605	Cenpf	0.479771	4.85625	5.01088	0.0251885	0.0928576	4.86395	5.30256	3.81836	4.13688	4.46882	4.31462	4.37923	4.28038	5.87752	5.00085	5.63197	5.07576	4.35693	5.02809	5.39564	3.54103
ENSMUSG00000033323	Ctdp1	0.479461	5.84262	7.29078	0.00693093	0.0347438	5.3004	6.22533	4.96117	5.30249	5.94956	5.79778	5.41999	5.38475	5.59016	6.26428	5.81164	5.1164	6.35174	6.28499	5.90457	6.58204
ENSMUSG00000050075	Gpr171	0.479457	8.7508	24.6565	6.85118e-07	1.42337e-05	7.71776	8.32472	7.90103	8.47098	8.87661	8.89011	8.48466	8.80004	9.10301	8.87186	8.71739	9.14515	9.06589	8.94253	8.80594	9.07163
ENSMUSG00000020070	Rufy2	0.479437	3.44442	3.38543	0.065775	0.184111	3.27055	2.93851	3.01072	3.86994	3.69954	1.7061	2.55477	3.77757	3.82505	4.10418	3.06749	3.85925	3.59808	3.16265	2.79454	4.00165
ENSMUSG00000043953	Ccrl2	0.478975	6.43447	9.10198	0.00255333	0.0158296	5.87108	5.98609	5.22423	5.84632	6.61981	6.56318	6.2423	6.58125	6.82309	7.06432	6.22928	6.86986	6.40792	6.4969	6.46341	6.64567
ENSMUSG00000039637	Coro7	0.478188	6.59169	13.7493	0.000208894	0.0020407	6.3423	6.82303	6.26039	5.58923	5.96091	6.38912	6.61039	6.46885	6.86547	6.62957	6.49808	6.08607	7.17494	6.83135	6.79409	7.2128
ENSMUSG00000022034	Esco2	0.478109	4.19457	4.8746	0.0272548	0.0984564	3.56078	3.4806	3.42592	4.4666	3.6443	4.08118	4.2382	3.448	4.53189	4.78718	4.82805	4.69128	4.0826	3.76797	4.96631	3.49754
ENSMUSG00000006705	Pknox1	0.478085	5.77523	8.93587	0.00279624	0.0170307	5.37301	5.86494	4.93836	5.59988	5.76279	5.70438	5.49667	5.2954	6.18189	6.44848	6.07591	5.43232	5.88796	6.06912	5.4911	6.01177
ENSMUSG00000038623	Tm6sf1	0.477288	6.77825	22.0455	2.66258e-06	4.6012e-05	6.21827	6.55491	6.20293	6.46855	7.06716	6.53678	6.31743	6.72267	6.86471	7.01907	6.8346	6.71223	7.28033	6.93196	7.04483	7.11307
ENSMUSG00000030750	Nsmce1	0.477088	6.28337	12.0786	0.000510044	0.0043114	5.50072	5.82877	5.98093	6.17538	6.11617	6.31336	6.39765	5.75578	6.31017	6.58887	6.84048	6.61984	6.28653	6.53024	6.20052	6.47305
ENSMUSG00000028917	Plekhm2	0.476216	3.80048	2.98768	0.0839003	0.218613	4.12418	3.36101	3.4177	3.54212	3.13457	4.32289	3.48246	2.25895	3.30403	4.09955	3.20131	3.829	3.98006	4.41976	4.48516	4.18645
ENSMUSG00000031389	Arhgap4	0.475895	7.07514	16.7421	4.28194e-05	0.000520571	6.73204	6.53691	6.89324	6.65368	7.25981	6.75331	6.7221	6.88744	7.4555	7.5921	6.97471	6.6487	7.53426	7.51492	7.11196	7.25259
ENSMUSG00000054648	Zfp869	0.475617	6.25774	15.9205	6.60587e-05	0.000762448	5.9176	5.75062	5.40566	5.83585	6.44898	6.00333	6.24663	6.19323	6.27858	6.72883	6.15934	6.3905	6.29105	6.51892	6.40269	6.86045
ENSMUSG00000035401	Emsy	0.475445	5.24912	8.65377	0.00326385	0.019337	4.88397	5.02367	4.86767	4.49349	5.12495	5.14999	4.98112	4.64244	5.34645	5.6825	5.54473	5.74902	5.66257	5.26128	5.04126	5.73581
ENSMUSG00000038172	Ttc39b	0.475053	6.64797	17.1766	3.40606e-05	0.000428	6.31833	6.36301	5.95275	6.35057	6.70158	6.5216	6.2542	6.47075	6.6999	7.07556	7.01357	7.07968	6.87828	6.72092	6.8558	6.5803
ENSMUSG00000031834	Pik3r2	0.474699	4.0586	2.82397	0.0928663	0.234271	4.15745	4.20854	2.40893	3.41123	4.56492	3.052	3.54015	4.10069	3.93334	4.44798	4.18277	3.21304	3.53856	4.32694	3.92575	5.39428
ENSMUSG00000028894	Inpp5b	0.474213	7.47658	19.96	7.90786e-06	0.000120017	6.95184	7.33297	6.70503	7.36052	7.6363	7.28187	7.31274	7.31293	7.72651	7.61012	7.31666	7.78575	7.74189	7.48838	7.25909	8.17648
ENSMUSG00000096472	Cdkn2d	0.474059	6.20692	15.4789	8.34302e-05	0.000942016	5.50627	5.91224	5.72011	5.54216	6.12376	6.23668	5.86305	6.28353	6.13856	6.67695	6.30132	6.17894	6.8107	6.26948	6.25592	6.72481
ENSMUSG00000029471	Camkk2	0.473149	4.43201	4.71596	0.0298839	0.105111	3.81427	4.10067	4.47057	3.50484	4.54243	4.54406	4.16215	4.00955	4.0819	4.85741	4.38116	4.80754	4.71381	4.78804	4.01636	5.13285
ENSMUSG00000092417	Gpank1	0.4731	4.41859	6.30778	0.0120209	0.0529862	3.87267	4.21717	3.961	3.44311	4.35299	4.18459	4.55744	4.35632	4.88941	4.48039	4.26368	4.52386	4.76015	4.81392	4.32531	4.92423
ENSMUSG00000060678	H4c3	0.473084	3.52215	3.1703	0.0749888	0.201689	2.75363	2.71287	3.23321	3.39502	2.63683	2.73026	3.6621	3.629	2.99534	3.77315	4.23721	2.93487	4.47276	3.35515	3.5592	4.34617
ENSMUSG00000047959	Kcna3	0.473064	3.20457	3.27477	0.0703529	0.193223	2.9724	3.14268	1.96562	2.52728	3.391	2.74263	2.91242	3.18655	3.48889	3.92739	2.78028	2.30353	3.29054	3.57963	3.42314	4.05262
ENSMUSG00000041685	Fcho2	0.472741	5.41154	7.50746	0.0061444	0.0318426	4.6962	5.07445	5.29553	4.93026	5.43475	5.3432	4.75005	4.76515	5.42892	5.51357	5.37301	5.65559	5.90721	5.33861	6.21824	5.86691
ENSMUSG00000018012	Rac3	0.4725	2.73616	2.31683	0.12798	0.290058	2.95087	2.05998	0.870963	2.07707	3.01988	2.13952	2.48303	3.24987	2.79303	2.50668	1.70547	2.07516	3.79533	3.24952	2.71352	3.46027
ENSMUSG00000023008	Fmnl3	0.472339	6.10425	9.87875	0.00167198	0.0113189	5.67824	6.16858	5.21477	6.05931	6.45902	5.28304	5.62386	6.20924	6.28768	6.17909	6.44799	6.32482	6.19673	6.46367	6.08931	6.24442
ENSMUSG00000084866	A930006K02Rik	0.471034	2.6914	2.46595	0.116337	0.273138	1.80299	2.15293	1.51972	2.24927	2.51892	2.60028	2.13543	3.44026	2.65927	2.435	1.75607	2.81652	3.86967	2.72697	2.12492	3.69656
ENSMUSG00000007080	Pole	0.470979	4.89759	4.76171	0.0290997	0.103403	5.4594	4.97103	5.06486	4.32404	4.49247	2.74263	4.91995	4.5734	4.93354	5.1426	5.48223	5.07833	5.11878	4.74384	4.75989	4.98847
ENSMUSG00000027655	Dhx35	0.470946	4.57707	3.20323	0.073493	0.19904	4.71548	4.35658	4.58515	4.11231	4.9452	2.98066	4.52566	3.65596	4.29535	4.5225	4.37308	4.01247	5.15638	4.88348	4.75585	5.58122
ENSMUSG00000032254	Kif23	0.470791	5.56253	8.60133	0.00335918	0.0198139	5.50072	5.33664	5.3419	5.02548	5.11736	5.04648	4.97851	5.5064	6.26598	5.55811	6.0546	6.15353	4.92901	5.38155	6.07479	5.68502
ENSMUSG00000052031	Tagap1	0.470344	2.83368	2.45084	0.117462	0.274539	1.85026	2.66317	1.48865	3.07714	2.88339	2.70518	2.83386	3.10084	2.99534	3.04834	3.0061	2.96856	3.35234	2.91941	2.59187	2.87174
ENSMUSG00000042496	Prdm10	0.470257	2.93649	2.59193	0.107409	0.257809	2.66387	2.89612	1.79835	1.73465	2.89527	3.08153	2.55477	3.20493	3.79985	3.15034	3.08738	3.34716	2.66875	3.04129	2.9298	2.84885
ENSMUSG00000046962	Zbtb21	0.470079	5.52216	7.88279	0.00499074	0.0269702	5.0297	5.84418	4.94981	5.0096	5.66035	4.72335	4.95484	5.43036	5.78741	5.78264	5.88167	5.38943	5.20505	5.49079	5.75471	6.39126
ENSMUSG00000106147	Snord3a	0.468789	3.7126	4.2043	0.0403215	0.130709	2.77829	3.35319	2.79911	3.24933	3.85361	3.22074	2.7385	3.56642	4.05552	3.66451	3.96886	4.8443	4.69349	3.35515	3.28417	3.84852
ENSMUSG00000022033	Pbk	0.46857	4.51266	5.64525	0.0175027	0.0709904	4.04512	4.01907	4.66722	4.66553	3.81661	4.02149	4.47849	3.24099	5.35729	4.47683	5.23491	5.10887	3.73032	4.17543	4.92732	4.49733
ENSMUSG00000035235	Trim13	0.468382	4.43355	4.78513	0.0287065	0.102512	3.64362	4.3089	3.02161	4.32832	4.43259	4.52985	4.08672	4.40878	4.80007	4.60973	4.73967	4.8199	4.66941	4.60906	3.52162	5.06991
ENSMUSG00000042787	Exog	0.468307	3.86252	3.37639	0.0661369	0.184737	3.23537	3.84056	3.70805	3.19419	3.75275	3.3477	3.73184	3.60844	4.12313	3.39664	4.34443	4.52008	4.39099	4.53145	4.1941	2.03331
ENSMUSG00000006019	Dhx34	0.468213	5.14622	6.17806	0.0129344	0.0564009	4.6334	4.60381	4.35043	4.13688	4.41207	5.38525	5.34509	5.41268	5.60842	4.69199	5.30667	4.07567	5.7021	5.3025	5.99819	5.54963
ENSMUSG00000024975	Pdcd4	0.467148	7.00839	9.19924	0.00242115	0.0152529	6.22725	6.80595	5.75642	6.49065	7.36501	7.06001	6.9527	6.95006	7.21747	7.26524	7.1681	7.51022	7.27863	7.16266	7.23172	6.72481
ENSMUSG00000069094	Pde7a	0.467133	6.27261	12.9488	0.000320122	0.00292554	5.90506	5.98103	5.91527	5.59279	6.41535	6.23887	5.13882	6.22733	6.65667	6.56472	6.12366	6.88391	6.50829	6.73001	6.31204	6.21451
ENSMUSG00000015474	Ppt2	0.467102	3.20959	2.94453	0.0861689	0.222601	2.49566	2.84131	1.79835	2.98267	3.25009	3.052	3.57507	3.39296	3.46504	2.96935	3.61169	3.20364	3.48439	3.36296	3.52162	3.37472
ENSMUSG00000018927	Ccl6	0.467077	3.24761	1.23137	0.267141	0.469543	2.69009	3.15172	3.29736	1.73465	0.353538	3.04203	1.99807	2.94559	3.58794	5.15604	3.54851	4.86532	-3.07739	2.79786	1.547	1.79066
ENSMUSG00000052155	Acvr2a	0.466886	3.40005	1.60383	0.205361	0.397912	2.60995	2.97969	2.66659	0.627531	3.33976	4.16173	2.68835	3.20493	3.46504	1.7988	3.83405	4.61533	3.14847	4.19308	4.07591	2.62464
ENSMUSG00000028675	Pnrc2	0.466814	6.74407	11.5121	0.000691459	0.00549698	6.17251	6.22746	5.78067	6.47724	6.7949	6.47692	6.66409	6.6699	7.0215	7.06075	7.02973	7.35805	6.95071	7.12697	6.75617	6.50635
ENSMUSG00000048534	Jaml	0.46651	6.64682	5.74143	0.0165693	0.0682107	5.8126	6.18297	5.25456	6.13569	6.92374	7.02814	6.78087	6.6432	6.66717	6.81678	7.0457	7.09882	6.49269	6.66276	6.98827	6.67606
ENSMUSG00000042599	Kdm7a	0.465657	4.5475	4.78118	0.0287724	0.102708	3.97753	4.49083	3.24255	3.63478	4.69974	4.66277	3.75639	4.8725	4.745	4.92961	4.59082	5.2342	4.74047	4.35855	4.62463	4.85699
ENSMUSG00000020395	Itk	0.464432	7.90051	16.1128	5.96801e-05	0.000700061	7.38554	7.92764	7.40575	7.43872	7.79809	7.8962	7.58531	7.81564	8.07109	8.35412	7.90389	8.47501	8.01868	8.01671	7.58023	8.17963
ENSMUSG00000032312	Csk	0.464313	6.96946	13.759	0.000207827	0.00203666	6.38807	6.62797	5.98789	6.75003	6.66127	7.07171	7.08396	7.01007	7.17705	6.99746	7.12905	6.82918	7.38595	7.04131	7.25624	7.43511
ENSMUSG00000079659	Tmem243	0.463843	6.2363	11.4716	0.00070669	0.00559428	5.37503	5.46363	5.43854	5.93308	6.21071	6.38122	6.11756	6.29964	6.48641	6.18238	6.33707	6.42833	6.8632	6.29523	6.35407	6.70821
ENSMUSG00000023249	Parp3	0.463575	4.91154	3.95272	0.0467956	0.14554	3.7092	4.75379	4.4586	3.80394	4.43666	5.50813	4.85608	5.15124	4.48522	5.04003	4.8072	4.97714	5.77966	4.57919	5.13134	5.49907
ENSMUSG00000027883	Gpsm2	0.462683	4.28692	3.54554	0.0597057	0.17244	4.25729	4.67449	4.20032	3.91042	4.19376	3.9855	2.89041	2.93463	5.09768	4.01849	5.13091	4.5939	3.71696	4.84215	4.85739	2.24096
ENSMUSG00000027285	Haus2	0.462662	4.96328	5.74855	0.0165023	0.0680545	4.41496	4.73587	4.89459	4.35789	4.89283	4.05165	4.98372	4.6458	4.63527	5.38252	5.65382	5.49724	5.00793	5.41388	4.97329	4.8882
ENSMUSG00000035725	Prkx	0.462424	6.45556	13.7567	0.000208073	0.00203694	6.05887	6.55065	6.23488	6.05803	5.88847	6.38715	5.91031	6.24075	6.84405	6.75188	6.41195	6.25258	6.92043	6.7413	6.45347	6.94652
ENSMUSG00000028771	Ptpn12	0.462341	5.08907	7.95071	0.00480686	0.0262496	4.36701	5.0212	4.66027	4.75399	4.54997	4.82869	5.24672	4.56986	5.41239	5.20857	5.21017	5.39357	5.20505	5.25079	5.25673	5.75132
ENSMUSG00000078920	Ifi47	0.462317	7.65247	18.6711	1.55322e-05	0.000214809	6.94845	7.25386	7.00998	7.05158	7.83942	7.7666	7.46619	7.48913	7.80026	7.74924	7.87914	8.15965	7.92953	7.91175	7.76696	7.75742
ENSMUSG00000037341	Slc9a7	0.46203	4.3282	6.49885	0.0107944	0.048965	4.28336	3.92205	3.04316	3.39502	4.35299	4.34335	3.60241	4.22293	4.60284	5.03519	3.91977	4.63993	5.07493	4.94464	4.1821	4.05262
ENSMUSG00000101970	Chaserr	0.461911	6.95616	21.9904	2.74022e-06	4.72663e-05	6.17367	6.65444	6.42431	6.88674	6.67684	6.63879	6.65758	6.98104	6.99883	7.04579	7.12304	7.38325	7.48387	6.99114	7.27259	7.25911
ENSMUSG00000027111	Itga6	0.461605	4.13038	1.54522	0.213843	0.407836	4.71228	4.247	3.94392	2.31967	4.25498	0.961904	4.07213	4.06089	4.45728	2.98951	4.54838	2.33831	5.09573	4.3933	4.8269	4.19555
ENSMUSG00000034591	Slc41a2	0.460655	3.54108	2.72756	0.0986302	0.243553	4.18537	4.11922	3.45032	2.11716	3.77221	2.82641	2.11659	2.68263	4.29535	3.41166	3.53409	3.02302	4.00226	3.48971	3.60484	3.86002
ENSMUSG00000056069	Otulinl	0.460635	7.25978	24.3197	8.15993e-07	1.65842e-05	6.66752	7.06108	6.93129	6.67229	7.19401	7.40474	7.29557	6.89312	7.35687	7.34465	7.42665	7.30574	7.7969	7.58466	7.45124	7.27583
ENSMUSG00000025876	Unc5a	0.459854	3.93107	2.67553	0.101902	0.248546	3.57492	4.64279	3.8308	2.45092	3.89562	3.60658	2.71364	4.07595	4.29986	3.83572	3.94725	4.17522	4.2025	4.28231	4.6023	2.90541
ENSMUSG00000052776	Oas1a	0.459831	5.86541	7.90534	0.0049289	0.0267442	4.80218	5.33267	5.51569	5.48969	5.90178	6.32163	5.59862	5.72747	6.15356	6.20626	6.16403	6.21915	6.1577	5.96129	5.75673	5.74669
ENSMUSG00000079043	Fastkd5	0.459722	2.50365	1.54388	0.214042	0.408133	1.59668	2.41556	3.17585	1.48185	2.80999	2.00215	2.42296	1.5456	3.10231	3.39664	2.78028	2.76632	1.49076	2.53282	2.88611	1.3437
ENSMUSG00000034317	Trim59	0.459135	5.19804	8.44348	0.00366355	0.0211815	5.15265	5.01873	5.07536	4.68233	4.6827	4.41469	4.96014	4.76515	4.85922	5.67785	5.90568	5.73114	5.20983	5.09296	5.24525	5.70746
ENSMUSG00000020610	Amz2	0.458798	4.35824	4.40391	0.0358566	0.120627	3.9343	4.67762	3.40943	4.16584	4.1597	4.18912	3.4971	4.46323	4.34412	4.63874	4.7891	5.13877	4.88488	4.3741	3.84437	4.03752
ENSMUSG00000024174	Pot1b	0.45852	2.59412	1.2776	0.258346	0.460227	1.85026	2.36982	1.48865	1.8815	1.35554	3.21187	2.64956	2.2052	2.14227	3.34282	1.62609	3.62581	2.91096	3.24106	1.30302	3.16834
ENSMUSG00000097048	1600020E01Rik	0.458345	3.85931	2.75174	0.0971489	0.241362	2.55393	3.46618	3.89144	3.37035	3.34843	3.51575	4.01223	4.3522	4.51263	4.18068	4.15947	3.58295	4.42014	3.9134	3.33922	3.85428
ENSMUSG00000037344	Slc12a9	0.457942	3.00758	1.14358	0.284896	0.490424	2.96168	2.76091	-0.581548	2.17526	4.27784	3.73601	1.75173	2.29371	3.20189	3.9326	3.65233	2.70101	2.64072	3.32346	2.82571	-0.0253359
ENSMUSG00000028173	Wls	0.457727	6.37504	12.8665	0.000334508	0.00302741	5.5712	5.82171	6.0276	6.07593	6.38407	6.11939	6.26813	5.89809	6.42385	6.58473	6.56168	7.38117	6.45395	6.29421	6.57081	6.60442
ENSMUSG00000031659	Adcy7	0.45753	7.7714	15.6621	7.57281e-05	0.000863393	7.04622	7.54631	6.95421	7.56771	8.03096	7.32623	7.60699	8.15738	8.18043	7.89361	7.65752	7.84023	8.09426	8.14035	7.73551	7.864
ENSMUSG00000060477	Irak2	0.455889	6.99997	14.0849	0.000174745	0.00176424	6.47358	6.88598	6.10134	6.64856	7.07306	6.79178	6.52724	7.45259	7.13546	7.46695	6.96869	7.28081	6.93925	7.04859	6.89857	7.5411
ENSMUSG00000056493	Foxk1	0.455545	3.86061	3.73316	0.0533425	0.159482	3.50279	3.00983	3.39275	4.10734	2.67867	3.57923	3.96562	4.22743	3.85596	4.49457	3.61855	4.01784	3.53856	3.5457	4.7839	4.03752
ENSMUSG00000027411	Vps16	0.454813	6.39284	7.3402	0.00674292	0.0340754	6.23284	6.01238	5.21002	5.69232	6.8668	6.5968	5.74687	6.46027	6.49919	6.58556	6.86877	6.6719	6.73152	6.56622	6.20052	6.33677
ENSMUSG00000113204	Gm46430	0.454751	2.73933	1.79405	0.180433	0.365202	2.37153	3.00983	1.98801	3.20353	2.19292	1.12205	3.07739	2.13027	2.51182	3.49157	2.87489	3.05474	3.08747	3.051	3.25011	1.01402
ENSMUSG00000026430	Rassf5	0.454694	7.76459	26.1055	3.23257e-07	7.38906e-06	7.49789	7.46707	7.19577	7.41981	7.92339	7.86328	7.348	7.63474	7.8922	7.95223	7.76874	8.11083	8.06457	7.98478	7.66022	8.04136
ENSMUSG00000021772	Nkiras1	0.454513	3.05144	1.10163	0.29391	0.500868	2.45035	2.97969	3.27022	2.41921	1.21094	3.44935	1.79976	3.72124	2.90365	3.28691	2.55592	3.80434	4.00226	2.89806	3.36066	1.86099
ENSMUSG00000002625	Akap8l	0.454352	6.55366	19.1175	1.22915e-05	0.000175708	6.28753	6.14614	5.86474	5.80397	6.6604	6.58225	6.33588	6.62881	6.35629	6.83708	6.40305	6.67104	7.09456	6.83627	6.75617	6.92411
ENSMUSG00000022696	Sidt1	0.45426	5.36024	4.59658	0.0320358	0.110681	4.5888	5.84974	5.77746	5.11974	4.90169	3.94858	4.5434	5.20928	5.797	5.90442	5.43643	4.99086	5.00244	4.86983	6.06012	5.94858
ENSMUSG00000039007	Cpq	0.454179	2.67121	1.11228	0.291587	0.497999	0.755064	2.8074	1.77278	2.65529	2.09331	2.2302	2.87927	2.60173	2.58742	2.8965	3.31536	0.26611	3.27239	2.86543	3.30644	3.28378
ENSMUSG00000040435	Ppp1r15a	0.453489	8.79746	36.9702	1.19948e-09	4.65308e-08	8.53045	8.52688	8.25699	8.61462	8.85244	8.59099	8.54601	8.62091	8.88193	9.07313	8.85649	8.83568	9.1508	9.00503	8.74151	9.29049
ENSMUSG00000049421	Zfp260	0.453452	4.12457	3.32204	0.0683569	0.189242	3.79627	4.31294	3.98346	3.48966	3.34843	3.06192	3.93368	4.41274	4.81901	4.53284	4.36087	4.37687	4.1587	4.4047	4.54258	3.03274
ENSMUSG00000072980	Oip5	0.453053	3.49217	2.95982	0.0853573	0.221238	3.98284	3.87916	3.54396	3.30245	1.28505	2.39607	3.24289	3.04073	4.0975	3.79049	3.92531	3.63982	2.58296	3.13554	3.84437	3.89396
ENSMUSG00000037857	Nufip2	0.452685	5.71417	11.0816	0.000871879	0.00671986	5.32988	5.74316	5.40358	5.65537	5.44084	5.30198	5.21828	5.22512	6.03434	6.13792	5.85291	6.02199	5.77805	5.54331	5.96707	6.19309
ENSMUSG00000051890	Klhdc1	0.452559	2.6807	1.89161	0.16902	0.350681	2.19966	3.02957	1.82346	2.31967	2.80999	0.918928	2.68835	2.2052	2.61659	3.06743	1.92036	3.43011	2.73653	1.6413	3.05346	3.83111
ENSMUSG00000028270	Gbp2	0.452342	5.81697	5.60426	0.0179169	0.072294	4.86683	5.49593	4.67759	5.46467	6.07759	5.52614	5.99527	5.5627	5.6531	6.37569	6.31298	6.08351	5.81301	6.13563	5.84876	6.09559
ENSMUSG00000053541	Gvin-ps6	0.452304	6.23199	8.90054	0.00285086	0.017307	6.16551	5.90557	5.43447	5.50677	6.33039	6.37129	4.96804	6.25735	6.68104	7.03794	6.77452	6.04455	6.34416	6.25276	6.03866	6.29187
ENSMUSG00000049792	Bag5	0.45221	5.47228	5.69005	0.0170614	0.0697452	5.30677	5.45636	4.84025	5.17538	5.63223	5.558	4.96804	4.49344	5.93219	5.47477	5.62858	6.06026	5.42644	5.22315	5.60329	5.92689
ENSMUSG00000024056	Ndc80	0.451212	5.36688	7.94659	0.00481781	0.0262328	5.29186	4.89772	5.34624	4.88745	4.69635	4.80233	5.58498	4.76824	5.85933	5.85994	5.8427	5.97027	5.37207	5.39686	5.24236	5.0993
ENSMUSG00000048546	Tob2	0.450882	7.42809	21.953	2.79417e-06	4.79315e-05	7.00959	7.03811	6.66998	6.9526	7.64907	7.4062	7.02267	7.63262	7.5259	7.73252	7.40897	7.2215	7.74888	7.64799	7.69915	7.85218
ENSMUSG00000073643	Wdfy1	0.450656	4.40959	3.52279	0.0605305	0.173695	3.6369	4.41028	2.59546	4.53477	4.42031	4.64969	4.31458	4.12983	4.07666	4.56678	4.54119	4.5939	4.98024	4.54868	4.45058	4.82509
ENSMUSG00000031577	Tti2	0.450611	3.39294	2.10619	0.146704	0.320079	2.80253	3.27264	2.6804	3.6956	2.63683	2.98066	2.9233	3.59457	3.4326	4.52596	3.90863	3.51616	2.96847	3.73824	3.78217	1.61187
ENSMUSG00000014592	Camta1	0.449392	3.72025	2.8687	0.0903178	0.229764	3.77805	3.72421	2.94358	3.42726	3.57213	3.55838	3.38349	3.5593	3.75464	3.82455	4.30675	4.06533	4.00226	3.1079	3.81361	4.0626
ENSMUSG00000089824	Rbm12	0.449326	4.49753	5.04409	0.0247101	0.0914546	4.21276	4.19985	3.64604	3.58563	4.73322	4.14318	4.31044	4.2453	3.7677	4.67342	4.9607	4.74735	5.31334	4.81107	4.99402	4.33386
ENSMUSG00000036986	Pml	0.449186	6.13391	8.00086	0.00467552	0.0256523	5.93415	6.25708	5.23129	5.33684	6.47098	5.97738	5.8517	5.87246	6.45547	6.43293	6.49436	6.22613	6.14653	6.44539	6.55462	5.61043
ENSMUSG00000026698	Pigc	0.449126	4.68548	4.90021	0.0268534	0.0974204	4.57479	4.28034	4.83099	4.02546	4.94805	3.42652	4.26411	4.43626	4.52422	4.73739	4.69498	4.36427	5.14645	4.55552	5.04788	5.73113
ENSMUSG00000024299	Adamts10	0.4487	6.4296	16.3971	5.13649e-05	0.000614866	5.8639	6.23493	5.63222	5.5495	7.10538	6.14642	5.78615	6.58564	6.20847	6.41161	6.28311	6.14742	7.25744	6.3795	6.44094	7.30818
ENSMUSG00000027654	Fam83d	0.447962	4.03389	3.97647	0.0461401	0.144124	3.29638	3.84056	4.2796	4.04637	3.52702	2.9056	4.23384	3.64927	4.42466	4.17629	4.33614	4.43828	2.86324	3.95018	4.75989	4.35838
ENSMUSG00000022617	Chkb	0.447369	2.67459	2.3762	0.123197	0.283616	2.08576	2.53088	2.17526	1.97171	2.70591	2.38032	2.17238	3.18655	3.14297	2.67793	2.57013	3.09597	3.03459	2.5189	2.64527	3.08264
ENSMUSG00000034412	Tbc1d10a	0.447161	5.99878	10.4512	0.00122572	0.00878102	5.39709	5.88675	5.47862	5.58745	5.87053	5.90765	6.05833	5.68392	5.92054	6.27253	6.17802	5.65559	6.50148	6.27156	6.0253	6.6273
ENSMUSG00000035900	Gramd4	0.447157	7.37046	13.3768	0.000254757	0.00242045	7.13181	7.05808	6.58807	6.42231	7.59364	7.44458	7.28084	7.24518	7.44029	7.10068	7.12604	7.5759	8.11955	7.7258	7.2288	7.88455
ENSMUSG00000022434	Fam118a	0.446922	3.8208	3.50275	0.0612671	0.175057	3.49537	3.82369	3.3415	3.80394	3.57213	3.01167	3.58196	3.54494	3.78065	3.6832	4.08226	3.62581	3.84532	3.37846	4.15781	5.10896
ENSMUSG00000051469	Zfp24	0.446642	5.20066	9.16432	0.00246779	0.0154427	4.78099	5.06969	4.72501	4.51615	5.29601	4.92142	4.72228	5.08334	5.55669	5.39201	5.43449	5.55383	5.42644	5.24022	4.81918	5.90069
ENSMUSG00000097154	Gm26510	0.446294	2.56902	1.81018	0.178487	0.362598	1.56869	2.76091	2.28782	1.57113	3.27758	3.08153	1.51329	2.2052	3.45699	2.85316	2.4827	1.89999	3.14847	2.6777	2.59187	1.55644
ENSMUSG00000032580	Rbm5	0.445756	7.46454	26.5099	2.62185e-07	6.12791e-06	6.85593	7.41969	6.84806	6.93168	7.44346	7.17805	7.09062	7.59393	7.59484	7.66833	7.34017	7.55572	7.96033	7.6132	7.67635	8.00558
ENSMUSG00000038910	Plcl2	0.44546	6.19997	10.6156	0.00112138	0.00826797	5.5409	5.56858	5.54241	5.48969	6.36711	6.04514	6.1756	6.0379	6.3487	6.57393	6.48689	6.50782	6.37213	6.26114	6.34871	6.72324
ENSMUSG00000029726	Mepce	0.444949	5.04664	8.54438	0.0034659	0.0202138	4.15745	4.61692	4.61063	4.90472	4.94805	5.08101	5.14115	4.89531	5.29326	5.24466	4.91132	5.09368	5.35276	5.40256	5.29064	5.2727
ENSMUSG00000026889	Rbm18	0.444939	5.9776	14.5577	0.000135934	0.00142153	5.56235	5.50653	5.35056	6.0268	5.52162	5.78886	5.51117	6.10058	6.45143	6.00314	5.99265	6.61275	5.841	5.99311	6.0861	6.52271
ENSMUSG00000059810	Rgs3	0.444472	7.19922	13.3535	0.000257944	0.00244081	6.4565	6.79229	6.57704	6.73401	7.59364	6.98777	6.91911	7.24296	6.93875	7.58467	7.56876	7.40956	7.61211	7.46543	7.22953	7.33211
ENSMUSG00000007589	Tinf2	0.444365	6.53067	13.7381	0.000210147	0.0020508	5.5391	6.25393	5.99066	6.36936	6.38723	6.42508	6.26172	6.91839	6.51283	6.62957	6.69732	6.42125	7.03524	6.53111	6.43463	7.2564
ENSMUSG00000036403	Cep135	0.444224	4.50344	3.42506	0.0642138	0.181589	3.67679	4.99382	4.1466	3.48966	5.60356	3.73601	3.82763	3.57351	5.19757	4.73142	4.31942	5.09113	4.67287	4.30276	3.68352	4.68995
ENSMUSG00000021240	Abcd4	0.444114	4.50999	5.31292	0.0211678	0.081641	4.06529	4.25959	4.2051	4.35789	4.37012	4.66927	4.45992	3.57351	4.75487	4.42597	4.82212	4.32579	4.92029	4.71665	4.65098	4.96205
ENSMUSG00000025646	Atrip	0.443802	4.6439	6.4112	0.0113403	0.0508978	3.90101	4.99633	4.04348	4.41929	4.33129	4.8856	3.77453	4.65251	4.91605	4.46608	4.7891	4.74735	5.05913	5.01823	4.76794	4.75295
ENSMUSG00000008206	Cers4	0.443671	5.28961	7.41543	0.00646668	0.0330005	5.15971	5.05531	4.34177	4.99891	5.46096	4.93766	5.20274	5.07587	5.37447	6.02406	5.31302	5.32803	5.51596	5.48005	5.84496	4.64747
ENSMUSG00000040128	Pnrc1	0.442413	9.68335	26.4765	2.66764e-07	6.21939e-06	9.08609	9.4186	9.01154	9.27785	9.70458	9.781	9.36528	9.72831	9.73289	9.94205	9.69325	9.72751	9.8324	9.99492	10.0035	10.1032
ENSMUSG00000041143	Tmco4	0.442205	6.10085	8.51939	0.00351383	0.0204423	5.82597	6.22746	4.88269	5.11974	6.09056	5.77386	6.06817	6.40671	5.80968	6.27664	5.98339	6.21915	5.97051	6.40999	6.3554	6.9818
ENSMUSG00000052681	Rap1b	0.441917	9.5222	42.5996	6.7172e-11	3.413e-09	9.25163	9.18697	9.26919	9.18456	9.3807	9.27639	9.02737	9.0907	9.84574	9.72911	9.67734	10.0387	9.78306	9.73238	9.60196	9.76754
ENSMUSG00000027569	Mrgbp	0.441644	5.41757	7.78535	0.00526717	0.0280746	5.04756	5.42129	5.63044	5.02811	5.14996	5.3124	4.60215	4.86096	5.50303	5.37679	5.75835	5.1608	5.77644	5.62356	5.32104	6.25316
ENSMUSG00000057858	Fam204a	0.441412	5.57276	9.08661	0.00257488	0.0159421	5.13844	5.08864	4.89755	5.29158	5.32045	5.36937	5.39285	5.3251	6.09389	5.66381	5.77531	6.34313	5.6953	5.40823	5.42393	6.08216
ENSMUSG00000026754	Golga1	0.441148	3.73194	3.84528	0.0498863	0.152215	3.41904	4.06763	3.07488	3.50484	3.43236	2.88341	3.8449	3.16794	4.0819	3.98876	3.3651	4.26382	4.32646	3.46087	3.97525	3.88273
ENSMUSG00000065126	Snord104	0.441055	2.70914	1.95816	0.161711	0.340733	1.28881	1.08161	2.01006	2.2849	2.56427	2.34828	2.40755	2.72144	2.55766	3.45579	3.18294	3.16541	3.74356	2.61364	2.41869	3.08264
ENSMUSG00000058706	0610030E20Rik	0.440831	4.41457	4.05849	0.0439497	0.139095	3.8554	3.95855	3.7545	3.38684	5.50427	4.10054	4.34322	4.04568	4.64945	4.70728	4.57681	3.90637	4.41601	4.56571	4.59327	4.84258
ENSMUSG00000019843	Fyn	0.440425	8.61135	37.1787	1.07787e-09	4.21633e-08	8.45576	8.28574	8.04745	8.05835	8.85205	8.34409	8.08697	8.68959	8.89445	8.70913	8.51307	8.68528	9.2661	8.9547	8.52267	8.78216
ENSMUSG00000032010	Usp2	0.440299	2.27052	1.43098	0.231605	0.428852	2.16268	1.6394	1.48865	1.17514	2.57908	0.460678	2.39196	2.94559	2.67321	1.55008	1.62609	3.24088	2.47598	1.5067	2.81021	2.83727
ENSMUSG00000042742	Bmt2	0.440063	4.726	6.39835	0.0114226	0.0511692	4.11936	4.68698	4.19552	4.5124	5.00398	4.25107	4.6089	3.89539	4.80007	5.1426	4.91411	4.82604	5.09315	4.64155	5.36414	4.74987
ENSMUSG00000034349	Smc4	0.439844	7.90349	20.468	6.06352e-06	9.47957e-05	7.4469	7.79224	7.62874	7.50866	7.59319	7.5256	7.73177	7.56488	7.84985	8.09715	8.48382	8.23195	7.56814	8.04491	8.55005	8.14863
ENSMUSG00000078773	Rad54b	0.439772	3.14982	0.687652	0.406964	0.609143	3.60968	3.01973	3.65307	2.65529	3.59416	1.36555	1.59722	-0.510523	3.81879	3.14136	4.35268	3.25004	2.15776	3.77384	-1.24617	3.6772
ENSMUSG00000022575	Gsdmd	0.439173	7.03864	19.4981	1.00701e-05	0.000147564	6.34848	6.75497	6.43045	6.62182	6.94746	7.114	6.90271	7.16239	6.92425	7.11852	7.22926	6.77784	7.66526	7.18983	7.28316	7.48885
ENSMUSG00000035051	Dhx57	0.438741	4.24788	1.90015	0.168061	0.349312	4.40312	3.89	1.79835	4.34529	4.16951	3.74219	4.09637	4.53397	5.05304	4.06672	4.05726	4.19433	4.90269	5.13235	3.89669	2.94911
ENSMUSG00000010453	Kansl3	0.438735	5.87807	12.4235	0.000423974	0.00369751	5.86821	5.41379	5.16651	5.24712	6.04863	5.57194	5.81127	5.9412	6.08217	6.03015	5.71584	6.14374	6.21585	6.10916	5.95479	6.18968
ENSMUSG00000064267	Hvcn1	0.438085	4.71405	6.15051	0.0131374	0.0569147	4.06529	4.50853	3.88549	4.23121	5.0995	4.99051	4.36334	4.50831	4.99314	4.85467	4.77383	4.79195	5.01067	4.98064	4.87984	4.82802
ENSMUSG00000079499	6530402F18Rik	0.438053	3.98762	3.82867	0.0503829	0.152882	4.07527	3.31348	3.35017	4.32832	3.40769	3.54431	4.25983	3.45569	4.04483	4.57347	3.60481	3.9576	4.60195	4.44942	4.25834	3.4678
ENSMUSG00000032280	Tle3	0.438007	5.71018	11.7062	0.000622931	0.00507298	5.35468	5.56858	4.77093	5.31331	5.89735	5.48438	5.39676	5.86091	5.98067	5.97814	5.52663	5.93803	6.19793	5.96001	5.73637	5.78186
ENSMUSG00000022322	Shcbp1	0.437202	5.23923	6.84359	0.00889599	0.0419832	5.59047	5.16873	5.66559	4.96362	4.51959	4.70133	4.55395	3.84941	5.66362	5.52914	5.79359	5.41817	4.94342	5.65254	5.41371	5.02722
ENSMUSG00000018654	Ikzf1	0.437176	6.75715	15.9102	6.64199e-05	0.000765672	6.53997	6.63282	5.76293	6.41831	6.83014	6.5951	6.63707	6.57332	7.03574	6.8322	6.93203	6.79045	7.11826	6.97975	7.07677	6.84968
ENSMUSG00000021948	Prkcd	0.436933	6.4584	11.7413	0.000611284	0.00498682	6.14552	6.22746	5.88576	5.92886	6.49265	6.16148	6.25635	6.35005	6.29446	6.8343	6.43543	6.36121	6.69023	6.5259	6.35674	7.51407
ENSMUSG00000025898	Cwf19l2	0.436274	4.16242	2.79681	0.0944518	0.237437	3.83791	4.28034	2.32348	4.41125	3.92489	4.29375	4.07213	3.03046	4.14832	4.72842	4.64552	4.67437	4.10329	4.09327	4.4655	3.95953
ENSMUSG00000001211	Agpat3	0.435839	7.22037	17.6441	2.66344e-05	0.000347287	6.53816	6.78868	6.50706	6.74764	7.42258	7.36427	6.99199	7.38167	7.24808	7.40499	7.15697	7.22905	7.69963	7.53926	7.31646	7.54065
ENSMUSG00000035958	Tdp2	0.435836	5.96169	8.72456	0.00313952	0.0187309	5.467	5.63937	5.60532	6.03205	5.96655	5.52793	5.5503	5.41466	6.30121	6.20626	6.25809	5.91806	6.21229	5.51027	6.35407	6.63902
ENSMUSG00000038332	Sesn1	0.435576	6.06584	8.24836	0.00407889	0.0229859	5.77021	5.55332	5.05429	4.94425	6.52932	6.03763	5.83163	6.02244	6.073	5.90309	6.25699	5.88903	6.1577	6.2496	6.46217	6.99749
ENSMUSG00000054717	Hmgb2	0.435513	9.09128	33.394	7.52541e-09	2.47729e-07	8.86565	8.9202	8.8955	8.97066	8.80933	8.88122	8.98531	8.77278	9.35824	9.17675	9.67148	9.4214	9.08211	8.95889	9.25235	9.09871
ENSMUSG00000057649	Brd9	0.435088	5.4687	7.27998	0.00697272	0.0348785	5.21041	5.02612	5.51954	5.00159	5.35742	4.94035	5.3082	5.24523	5.90437	5.43307	5.4916	5.8534	5.39532	5.62518	5.19241	6.28229
ENSMUSG00000044471	Lncpint	0.434756	2.54974	1.04218	0.307314	0.514982	2.06587	2.97969	1.09377	1.45082	2.56427	2.60028	1.99807	2.24126	2.52726	3.73784	3.19215	1.53053	2.97971	1.19274	2.94407	2.81382
ENSMUSG00000051212	Gpr183	0.43437	6.62085	9.20016	0.00241994	0.0152556	6.25935	6.62391	5.72344	6.43525	6.40396	6.77757	6.2281	6.29858	6.56893	7.31401	6.92514	7.15904	6.25683	6.90076	6.60938	6.64152
ENSMUSG00000031488	Rab11fip1	0.433548	4.21258	3.95613	0.046701	0.145439	3.60968	3.92732	4.37187	3.41926	4.30482	3.7847	4.26411	4.01997	4.25882	4.74037	4.02667	4.43024	3.78896	4.29053	4.93806	4.4062
ENSMUSG00000026102	Inpp1	0.433238	6.13237	7.86036	0.00505302	0.0272438	5.52095	6.14501	5.99343	5.30683	5.84931	5.96555	5.52016	6.35211	6.37881	6.71679	6.64039	6.28637	6.28313	6.53371	5.94772	5.81176
ENSMUSG00000030397	Mark4	0.433234	3.62297	2.40108	0.121252	0.280381	2.70302	3.6874	3.31518	2.88158	2.75888	3.32318	4.11547	3.75281	3.74146	3.9584	4.24609	2.57544	4.38677	3.82565	3.54989	3.59705
ENSMUSG00000020897	Aurkb	0.433184	6.10315	11.5822	0.000665859	0.00532516	6.07886	6.25078	6.29784	5.84034	5.06573	5.26599	6.13053	5.78661	6.21326	6.23292	6.52568	6.37698	5.99424	6.0044	6.5193	6.29822
ENSMUSG00000079084	Ccdc82	0.433032	5.20453	6.53034	0.010605	0.0483403	4.70265	5.18422	4.79969	4.61394	4.74639	4.77848	5.01203	5.14411	6.01393	5.83788	5.65048	5.29743	5.35059	5.36414	4.9593	4.84836
ENSMUSG00000035992	Fnip1	0.432965	3.93446	3.3985	0.0652556	0.183757	3.7596	3.18731	3.50568	2.66884	4.37012	3.93785	3.43762	3.66262	3.77419	4.1586	3.55567	4.75381	4.37406	3.95536	4.29778	4.22252
ENSMUSG00000022580	Rhpn1	0.432942	3.01721	0.76529	0.381678	0.587472	2.83814	1.93992	2.40893	0.834032	3.15447	2.26494	2.05854	2.82009	3.78707	3.05792	2.00647	-3.07739	4.11861	3.91872	-0.190658	4.73746
ENSMUSG00000001444	Tbx21	0.432541	9.75796	21.8332	2.97413e-06	5.05548e-05	9.16956	9.24381	8.81462	9.17954	9.93362	9.93949	9.59073	9.96435	9.7113	9.96275	9.7371	9.51511	10.1761	10.1227	9.93923	10.2719
ENSMUSG00000074063	Osgin1	0.432226	7.44373	5.23643	0.0221187	0.0842998	6.91479	7.22525	6.47967	7.49969	7.32769	7.68959	6.7514	7.39173	7.18984	8.4066	8.13413	7.55341	7.30789	7.30787	7.29504	7.44373
ENSMUSG00000046179	E2f8	0.432218	3.36213	1.57638	0.209283	0.401763	3.84959	3.18731	3.12625	3.01486	3.51167	1.75579	1.86894	3.77757	3.73483	3.8957	2.62561	4.36005	3.05598	2.85438	3.94007	2.67756
ENSMUSG00000040302	Rbm48	0.431745	4.1819	4.12663	0.0422133	0.135016	3.40327	3.57767	3.15622	3.64166	4.00383	4.42624	4.13433	4.50831	4.85922	4.33043	4.00591	4.37687	4.24502	3.98604	4.24687	4.85124
ENSMUSG00000042524	Sun2	0.431092	4.46989	4.13448	0.042018	0.13453	3.53931	4.97867	3.95533	4.50864	3.95358	4.24238	3.78053	4.45941	4.85617	4.60321	5.2079	3.9798	4.83318	4.69205	4.52369	4.29204
ENSMUSG00000020782	Llgl2	0.431072	4.3587	2.43662	0.118531	0.276277	3.9343	3.93781	3.58125	3.64852	4.6339	3.5301	4.4449	3.59457	3.07104	4.43702	4.1453	3.23166	5.01067	4.15758	4.87613	6.05241
ENSMUSG00000076866	Trdv2-2	0.429715	3.55282	3.57228	0.0587517	0.170263	2.60995	2.91747	3.06438	3.14657	3.26847	3.52295	3.05777	3.75281	3.49676	3.39664	3.23737	3.80434	4.32646	3.8702	3.81361	4.32559
ENSMUSG00000097589	Dleu2	0.428834	3.32827	2.27722	0.131287	0.295688	3.33012	2.74905	2.84889	3.07714	2.93034	3.27287	2.49767	2.96728	3.47303	3.63282	3.63215	2.90037	4.01869	3.41651	2.64527	4.38646
ENSMUSG00000037826	Ppm1k	0.428707	3.53164	2.67404	0.101997	0.248585	3.36309	2.97969	3.25183	3.04634	3.25009	2.838	3.46021	3.04073	3.40779	3.33496	4.3892	4.36427	3.02378	2.88727	3.82136	4.41402
ENSMUSG00000048878	Hexim1	0.428588	4.43549	4.02531	0.0448224	0.141045	3.39533	4.57386	3.74138	4.28938	4.34001	4.56163	3.86197	4.44402	4.06083	4.57347	4.22828	4.85935	4.85164	5.03545	4.99402	4.09214
ENSMUSG00000047213	Ythdf3	0.428397	6.48347	12.8809	0.000331949	0.00301008	6.01546	6.23386	6.06362	6.28281	6.21782	6.54298	5.9901	6.22508	6.55958	6.76217	6.83828	6.84438	6.57368	6.40243	6.72033	6.94787
ENSMUSG00000053536	Cstf2t	0.427979	5.04467	4.18328	0.0408245	0.131701	4.97476	3.509	4.59976	5.47242	5.14996	5.07123	4.74086	4.54122	5.50108	5.23414	5.45186	5.37485	5.07231	5.21238	5.21319	4.42953
ENSMUSG00000024240	Epc1	0.427971	5.18335	6.48515	0.0108779	0.0492722	4.49523	5.13722	4.62141	4.68899	5.11482	5.21805	4.98372	4.8228	5.53585	5.70401	5.58901	5.29521	5.34626	5.49079	4.84223	5.36029
ENSMUSG00000019907	Ppp1r12a	0.427916	6.80955	13.7865	0.000204798	0.00201331	6.62398	6.59687	6.11284	6.11604	6.32601	6.59254	6.57546	6.87674	7.11708	7.00861	6.95522	7.11584	7.33384	6.98672	7.19637	6.72795
ENSMUSG00000002910	Arrdc2	0.427265	3.78662	1.90445	0.167582	0.349013	3.53208	3.81803	2.44174	3.22202	3.49615	4.0164	3.42236	3.36872	3.68751	3.57397	4.31098	3.71453	4.29533	3.85919	2.35601	5.11377
ENSMUSG00000056708	Ier5	0.427038	8.27986	19.6309	9.39401e-06	0.000139848	7.56452	7.79693	7.74545	8.00328	8.50243	8.30654	7.9343	8.42223	8.34141	8.51247	8.41168	8.05736	8.68835	8.58776	8.49839	8.52267
ENSMUSG00000042784	Muc1	0.42683	4.50043	4.39242	0.036099	0.121181	3.58893	4.25121	3.26105	4.17061	4.10448	4.60633	4.60215	4.91776	4.68086	4.77562	4.36495	4.0232	5.18092	4.74384	4.14551	5.19543
ENSMUSG00000003200	Sh3gl1	0.426756	6.61685	18.0749	2.12388e-05	0.000282851	6.47735	6.38521	6.20054	5.98409	6.42152	6.32986	6.61878	6.55374	6.76972	7.05239	6.76219	6.53805	7.00875	6.51279	6.95693	6.84318
ENSMUSG00000025907	Rb1cc1	0.426604	5.44549	6.03147	0.014053	0.0600738	5.33612	5.72814	4.68103	4.75399	4.25958	5.19347	5.32881	5.53936	5.99184	5.41641	5.53026	5.40592	5.78927	5.77473	5.5342	5.8425
ENSMUSG00000025925	Terf1	0.426336	5.13012	5.25526	0.0218805	0.0835282	3.8554	5.22547	4.75469	5.18248	4.9366	4.48267	5.1825	4.80183	5.34209	5.58154	5.47659	5.2434	5.3266	5.37191	5.3265	5.14699
ENSMUSG00000046822	Slc39a3	0.426129	4.48973	4.92201	0.0265166	0.0965358	4.17148	4.88422	3.74138	4.28938	4.28689	3.62675	4.3351	4.48595	4.48917	4.24497	4.53396	4.21319	4.92029	4.52101	5.14994	5.03484
ENSMUSG00000035521	Gnptg	0.425858	6.68887	15.1157	0.000101121	0.00111221	6.26372	6.05636	6.19574	6.41731	6.53408	6.88893	6.54584	6.67568	6.52826	6.92539	6.71901	6.37174	7.28995	6.81007	6.78421	7.32901
ENSMUSG00000002307	Daxx	0.424558	6.05104	9.2896	0.00230458	0.0146668	5.46889	5.69452	5.58343	6.02812	5.7996	6.23996	5.81857	5.72905	6.14858	6.3535	6.1757	5.69637	5.85326	6.51892	6.2659	6.74819
ENSMUSG00000036840	Siah1a	0.424006	3.89641	3.78272	0.0517845	0.15577	3.48043	3.12444	3.35017	3.71532	3.71303	3.87741	3.58196	3.88973	4.2402	4.37708	3.41318	4.3171	4.34395	3.91872	3.86703	4.33386
ENSMUSG00000035314	Gdpd5	0.423891	5.13753	4.76543	0.0290369	0.103337	5.20587	4.81195	4.31102	4.1271	5.19871	4.52269	5.06458	5.35626	4.37005	5.00085	4.98211	5.55198	6.13276	5.68874	5.1954	5.2157
ENSMUSG00000026482	Rgl1	0.422668	5.09329	3.91205	0.0479411	0.147921	4.77793	4.56374	3.68767	4.68899	4.98187	5.63968	4.35934	5.24745	4.89835	5.9268	5.44224	5.09622	4.77956	5.54159	5.50801	4.83677
ENSMUSG00000026860	Sh3glb2	0.422499	5.84207	8.99222	0.00271131	0.0165999	5.41881	5.71448	5.27974	5.82076	5.35312	5.6594	5.71278	5.72747	5.99184	5.58982	6.14161	5.58131	6.38486	6.04017	5.91367	6.4981
ENSMUSG00000090019	Gimap1	0.422375	7.92726	32.6545	1.10085e-08	3.51258e-07	7.60298	7.71318	7.64204	7.4148	7.84479	7.71925	7.73177	7.96899	7.91476	8.08403	7.9525	7.58995	8.24209	8.11773	8.21872	8.58784
ENSMUSG00000026778	Prkcq	0.422021	7.73488	18.2633	1.92374e-05	0.000257665	7.32982	7.4639	7.04109	7.39047	7.84746	7.84007	7.40491	7.50312	7.92718	7.972	7.95046	7.74421	8.01083	7.93323	8.01574	7.92956
ENSMUSG00000026536	Ifi211	0.421934	2.93764	1.69987	0.192305	0.380259	2.66387	2.48871	2.42543	1.92731	2.82248	2.73026	3.26872	2.11091	3.36546	4.37708	2.51244	3.82287	2.77573	2.79786	2.87124	0.743203
ENSMUSG00000008384	Sertad1	0.42182	7.35641	19.2245	1.1621e-05	0.000166889	6.91618	7.14324	6.67774	7.41279	7.32714	7.41975	7.01506	7.08204	7.68495	7.70078	7.37852	7.41822	7.68384	7.52105	7.57106	7.31916
ENSMUSG00000047945	Marcksl1	0.421582	4.26128	3.93937	0.0471684	0.146116	4.3216	4.4401	4.99473	3.89321	3.17411	3.56537	3.54015	2.65616	5.07685	5.0058	5.55726	4.79821	3.18774	3.51096	3.26155	3.10213
ENSMUSG00000021965	Ska3	0.420717	4.34132	4.15257	0.0415714	0.133419	3.93978	4.02891	3.84926	5.00159	3.88374	3.50126	3.78053	4.14419	4.88042	4.67342	4.7769	4.75058	3.73695	4.26989	4.04313	4.91874
ENSMUSG00000026349	Ccnt2	0.420664	5.30788	5.46413	0.0194107	0.0768945	4.97209	5.41942	4.47057	4.96911	5.59812	5.0883	4.63562	4.4897	5.89101	6.23925	5.73961	5.18249	5.23113	5.44735	5.50079	4.65739
ENSMUSG00000052889	Prkcb	0.420563	7.8053	19.6317	9.38969e-06	0.000140007	7.19211	7.56292	7.08329	7.4854	7.95531	7.57445	7.55982	8.14167	8.11103	7.98586	7.88945	7.66079	8.2846	7.73336	7.95095	8.11575
ENSMUSG00000020120	Plek	0.420483	9.07496	29.2941	6.21852e-08	1.68026e-06	8.873	8.60565	8.69745	8.47412	8.99537	9.11486	8.73832	8.9497	9.28718	9.32763	8.96851	9.38014	9.40485	9.37771	9.40027	9.12961
ENSMUSG00000032089	Il10ra	0.420158	7.28902	11.8874	0.000565138	0.0047006	6.94369	6.94306	6.7581	6.70389	7.59136	6.89518	7.07911	7.46694	7.33015	7.59868	7.38707	7.31668	7.81309	7.588	7.60065	6.98574
ENSMUSG00000036893	Ehmt1	0.420101	5.6459	7.88931	0.00497279	0.0269354	5.01162	5.41003	4.64273	4.53477	5.85844	5.56673	5.74993	5.75423	6.01804	5.70248	5.56792	5.75064	5.93199	5.90219	5.57833	6.28868
ENSMUSG00000022020	Naa16	0.420099	4.97473	5.28148	0.0215534	0.0827187	3.33012	4.96591	4.2288	4.93026	5.02035	4.52269	5.16427	4.69538	5.23567	4.98587	5.09205	5.82456	5.35276	4.83093	5.45417	4.47134
ENSMUSG00000031652	N4bp1	0.419973	5.4891	5.84023	0.0156638	0.0654047	5.0702	5.1776	5.54052	5.02811	5.32704	5.45083	5.15737	5.15361	5.7954	5.17376	5.13808	5.45032	6.34199	5.60226	5.4911	6.1149
ENSMUSG00000021671	Poc5	0.41989	4.6287	4.53096	0.0332869	0.113909	4.96406	4.82614	4.29315	3.54212	4.25498	4.49003	3.93905	4.27604	4.89537	4.45887	4.81915	4.75702	5.31112	4.82245	4.63787	4.84836
ENSMUSG00000040918	Slc19a2	0.419406	3.70438	2.23191	0.135186	0.30243	3.37122	3.02957	2.98868	3.51987	3.69275	3.59979	3.00752	3.74026	3.26772	4.24916	4.3892	2.33831	4.10842	3.59298	4.09523	4.53367
ENSMUSG00000068566	Myadm	0.419326	4.78991	4.9697	0.0257952	0.0946836	4.74704	4.81195	4.30211	4.3537	4.73982	4.43771	4.59536	4.20935	4.82215	4.99587	4.91132	5.10382	5.87147	4.93419	4.10161	4.66723
ENSMUSG00000025437	Usp33	0.41833	4.12943	3.38168	0.065925	0.184365	3.84959	3.90611	3.4177	3.17533	4.18895	4.72023	3.53306	3.64927	4.7905	3.79622	3.59789	4.45025	4.03494	4.63833	4.10161	4.81627
ENSMUSG00000022853	Ehhadh	0.418239	2.70174	1.0142	0.313898	0.523108	2.46561	3.5506	2.566	1.68217	0.869314	2.84948	2.24357	2.03078	3.39942	2.31234	3.72398	2.80413	1.69538	0.965259	3.6664	2.6905
ENSMUSG00000028599	Tnfrsf1b	0.418175	9.14558	23.8302	1.0522e-06	2.04937e-05	8.8224	8.92466	8.24251	8.68569	9.3314	9.15924	8.89906	9.34783	9.2051	9.44791	8.94314	9.1124	9.54484	9.56792	9.11774	9.38314
ENSMUSG00000045827	Serpinb9	0.41793	10.5494	39.393	3.46544e-10	1.52823e-08	10.2129	10.2942	10.0857	10.2308	10.2077	10.2595	10.2325	10.4663	10.7867	10.7792	10.7363	10.8664	10.7678	10.7803	10.6458	10.9802
ENSMUSG00000034765	Dusp5	0.417764	9.77016	22.8466	1.75461e-06	3.22276e-05	9.15683	9.43002	9.00247	9.55728	9.61706	9.81939	9.6305	9.78571	9.83995	10.0397	9.84612	9.97074	9.90812	10.1179	9.94623	10.1405
ENSMUSG00000022565	Plec	0.417681	6.83206	17.3838	3.05419e-05	0.000390076	6.92725	6.58525	6.68718	6.19424	6.97081	6.26592	6.42949	6.75186	6.76566	7.12764	6.83975	6.32048	7.54895	7.26055	7.02902	6.88667
ENSMUSG00000031357	Syap1	0.417475	6.17157	11.1131	0.000857205	0.00662315	5.76406	5.80031	5.9269	5.57491	6.13883	6.44225	5.9771	5.55197	6.20248	6.34961	6.42765	6.49727	6.11759	6.43893	6.52406	6.45327
ENSMUSG00000047153	Khnyn	0.417258	6.17347	8.56311	0.00343042	0.0200569	5.92865	6.12679	5.9211	5.82681	6.38407	5.48989	5.15275	6.47265	6.02077	6.32007	6.11521	6.22613	6.74228	6.51805	6.25449	6.48887
ENSMUSG00000043415	Otud1	0.417025	4.0446	2.06761	0.150457	0.325005	3.18093	3.20479	3.50568	3.47431	3.93067	4.17549	3.27723	5.05576	3.90997	4.5533	4.21478	4.47391	3.81428	4.73182	4.17001	3.17755
ENSMUSG00000031753	Cog4	0.417002	5.38362	4.19415	0.0405636	0.131176	4.92319	5.38534	4.50203	5.05415	5.48475	5.49722	5.10576	4.69213	5.35297	4.91387	5.33399	5.792	5.92329	5.033	5.26244	6.51
ENSMUSG00000020170	Frs2	0.416529	3.48475	1.9023	0.167821	0.349045	2.16268	2.90683	3.65307	3.02543	4.49247	3.31492	3.18981	2.22334	2.98419	3.61347	3.01651	4.07051	3.64117	4.06481	4.0231	3.29228
ENSMUSG00000057329	Bcl2	0.416423	7.28387	12.2471	0.000465988	0.00398584	6.67246	7.30539	6.45477	6.6192	7.63453	6.9688	6.98681	7.2318	7.56616	7.67728	7.58809	7.53291	7.68298	7.22723	7.43743	7.18566
ENSMUSG00000027009	Itga4	0.416405	6.34392	12.3136	0.000449667	0.00387817	6.48299	5.90424	6.21603	5.93308	6.17947	5.79184	5.54503	6.22396	6.67672	6.60284	6.375	6.45828	6.87753	6.47993	6.40527	6.69464
ENSMUSG00000049516	Spty2d1	0.415832	7.58364	12.6423	0.000377117	0.00334186	7.23282	7.81411	6.81713	6.97527	7.72467	7.34055	7.35203	7.3161	7.69182	7.85568	7.80786	7.9462	7.74148	7.81217	7.60963	7.75242
ENSMUSG00000027510	Rbm38	0.41567	2.63338	1.83248	0.175835	0.358925	2.18129	2.09789	2.79911	2.41921	1.89459	2.87219	2.24357	2.48629	2.31235	2.81977	3.68534	2.21273	2.36041	2.47631	2.71352	3.31751
ENSMUSG00000085399	Foxd2os	0.415465	3.32425	2.00385	0.156901	0.334366	2.63716	2.4599	3.04316	3.73478	2.87142	3.10089	3.50436	3.24987	3.39942	3.88498	3.97954	2.8288	3.77613	3.16265	3.10519	3.42201
ENSMUSG00000030844	Rgs10	0.415398	2.37941	1.4481	0.228833	0.425827	2.60995	1.44725	2.09502	1.38668	2.87142	2.47236	2.59616	1.73453	2.27625	2.84211	2.94199	2.93487	2.44389	2.04257	2.64527	1.13249
ENSMUSG00000047407	Tgif1	0.415195	7.72548	15.0844	0.000102809	0.00112416	7.15964	7.42855	6.82725	7.26173	7.86343	8.08177	7.54713	7.77931	8.0222	7.94934	7.43493	7.90365	7.82325	8.00334	7.64829	8.18049
ENSMUSG00000059323	Tonsl	0.4151	4.91881	4.92857	0.0264161	0.0962823	4.72184	4.31294	5.10383	4.50487	4.82303	4.48635	4.20291	4.91776	4.60648	5.21072	5.06972	4.40586	5.05117	4.90237	5.83351	5.49907
ENSMUSG00000024241	Sos1	0.415045	4.35264	3.54422	0.0597534	0.172365	5.09984	4.06763	4.38036	3.07714	3.91908	3.84907	3.83341	3.87259	4.67047	4.62913	4.02151	4.13127	4.77634	4.65115	4.73137	4.65079
ENSMUSG00000033713	Foxn3	0.415024	6.23625	14.6972	0.000126231	0.00133048	5.84214	5.92415	6.28094	5.83585	6.27918	5.87007	5.62386	6.24298	6.37881	6.1922	6.61577	6.32265	6.72068	6.66513	6.202	6.26726
ENSMUSG00000038866	Zcchc2	0.414882	5.78756	8.9867	0.00271951	0.0166392	5.57648	5.67585	5.45471	5.21516	5.67421	5.58231	5.53087	5.59266	6.49331	5.3222	5.93205	6.00991	6.23824	6.13334	5.89174	5.64073
ENSMUSG00000099974	Bcl2a1d	0.413652	4.02472	4.34001	0.0372266	0.123723	3.48043	3.61736	3.40111	3.92178	4.14981	3.88301	3.69422	3.5593	4.18772	4.5225	4.00591	4.63993	4.37406	3.92928	3.94007	4.35838
ENSMUSG00000028797	Tmem234	0.413523	7.33951	16.9513	3.83518e-05	0.000471777	6.97402	7.02956	6.87383	7.09739	7.06585	7.40766	7.06689	7.30549	7.47106	7.63832	7.31032	7.03068	7.69878	7.54142	7.34632	8.0325
ENSMUSG00000039852	Rere	0.413505	3.72818	2.60108	0.106791	0.256854	3.46532	4.1146	3.23321	2.3703	3.61586	2.87219	3.43762	4.03031	3.97897	3.38908	4.15947	3.80434	4.2543	4.37022	3.38179	3.80756
ENSMUSG00000000290	Itgb2	0.413407	9.98681	36.2134	1.76854e-09	6.64019e-08	9.67736	9.66039	9.62318	9.42444	10.066	9.71932	9.65488	9.85225	10.1464	10.0587	9.95858	9.83416	10.5981	10.4449	9.97226	10.4815
ENSMUSG00000052837	Junb	0.413315	11.7244	20.1982	6.98199e-06	0.000107183	11.0642	11.4373	10.9735	11.3911	11.9006	11.8781	11.5153	11.7833	11.6493	12.0784	11.6861	11.3666	12.2238	12.0515	11.9004	12.0249
ENSMUSG00000062526	Mppe1	0.412518	5.79518	10.0271	0.00154257	0.0105807	5.65513	5.48703	5.40358	5.52922	5.95098	5.24874	5.49667	5.70182	5.93074	6.27664	5.89585	6.09499	6.08675	6.07982	5.75269	5.69147
ENSMUSG00000001248	Gramd1a	0.412365	8.70882	10.0885	0.00149195	0.0103015	7.8966	8.60133	7.75283	8.5659	8.98307	8.63294	8.34546	8.88369	8.61126	9.25338	8.53202	8.29721	9.33673	8.81837	8.68579	9.17215
ENSMUSG00000041935	AW549877	0.412003	4.3996	4.58094	0.0323296	0.111531	3.79627	4.17347	3.4177	4.28058	4.23642	4.11489	4.29376	4.27169	5.20239	4.41855	4.44424	4.0232	4.60195	4.64476	4.65965	4.89659
ENSMUSG00000057982	Zfp809	0.411197	4.82809	6.36019	0.0116709	0.052032	4.5888	4.62668	4.5175	4.57849	4.44072	5.05643	4.00712	4.62549	5.0477	5.11305	4.94715	5.26616	4.85469	4.85606	5.02792	5.15634
ENSMUSG00000023909	Paqr4	0.410497	4.01695	2.16282	0.141385	0.311747	4.5642	4.07714	3.1463	3.1658	3.58685	3.50126	3.82182	3.86683	4.40808	3.57397	4.37713	3.37255	4.7272	4.10729	5.03794	3.00194
ENSMUSG00000024193	Phf1	0.41	4.86664	5.78416	0.0161712	0.0670444	4.22178	4.66189	4.30211	3.88162	4.91342	4.81703	4.91178	4.90938	4.37859	4.96821	4.42091	4.46607	5.54272	5.35241	4.83841	5.86121
ENSMUSG00000041264	Uspl1	0.409938	5.75999	9.81513	0.00173082	0.0116413	5.63502	5.81461	5.05164	5.36208	5.74156	5.11234	5.16885	5.97639	6.24978	5.86404	5.53751	6.44737	5.80829	5.87922	5.57833	6.10889
ENSMUSG00000027534	Snx16	0.409407	2.32797	0.786255	0.375235	0.580711	2.32208	0.230118	2.05317	-0.0731421	2.54931	2.54482	2.55477	2.4405	2.92713	2.77402	0.422993	2.32103	2.89918	2.95086	2.69676	1.88369
ENSMUSG00000027387	Zc3h8	0.40916	2.90442	2.08813	0.148448	0.322229	2.12473	2.41556	2.26966	3.14657	2.71934	2.44233	2.84535	2.92357	3.14297	3.16814	3.15493	3.35567	3.2815	3.03152	2.59187	3.12136
ENSMUSG00000039384	Dusp10	0.408435	5.68361	9.03344	0.00265085	0.0162937	4.90371	5.28623	4.74158	5.56045	5.72002	5.83582	5.73457	5.84196	5.86085	5.49782	5.60635	5.91806	5.93199	5.85449	5.78278	6.18169
ENSMUSG00000020228	Helb	0.408177	4.50326	4.06922	0.0436715	0.138637	4.59921	4.51555	4.83408	4.14175	4.61607	3.58612	3.62258	4.06089	4.76793	5.14485	4.32781	4.84733	4.37406	4.59254	4.11429	4.92149
ENSMUSG00000006585	Cdt1	0.407887	6.22616	10.6675	0.00109033	0.00806447	6.17715	5.9451	5.84341	5.75241	6.09314	6.28402	5.59523	6.24298	6.55393	6.49064	6.59941	5.73114	6.60938	6.13334	6.36339	6.61632
ENSMUSG00000033436	Armcx2	0.407449	3.94352	2.47073	0.115984	0.272514	3.95066	3.73026	2.93207	3.91042	4.00383	3.45688	3.5472	3.60844	4.00678	4.97075	4.52304	4.04442	3.21651	3.67687	3.36066	4.61053
ENSMUSG00000078762	Haus5	0.40708	2.58025	1.72499	0.189052	0.376374	2.45035	2.47438	1.6377	2.58558	2.50348	2.34828	2.11659	2.65616	2.34757	3.10487	3.107	2.48521	2.47598	2.5872	2.45901	3.18671
ENSMUSG00000002699	Lcp2	0.407039	8.29432	18.8801	1.39198e-05	0.000195694	7.95183	8.16763	7.97294	8.14512	8.37487	8.24806	7.86826	8.15679	8.55304	8.51312	8.60952	8.68084	8.17588	8.42351	8.33839	8.23033
ENSMUSG00000020134	Peli1	0.406516	7.07353	10.4636	0.00121749	0.00875559	6.13482	6.70059	5.89764	6.95951	7.39826	7.11994	6.80239	7.11763	7.12154	7.20618	7.10057	7.52869	7.18953	7.32897	7.30958	7.3602
ENSMUSG00000018507	Trpv2	0.405482	7.41534	21.7571	3.09443e-06	5.23143e-05	6.9141	7.07183	6.9983	7.2712	7.51691	7.18826	7.18123	7.39224	7.52493	7.03976	7.42127	7.25146	7.88018	7.76134	7.68965	7.98408
ENSMUSG00000037553	Zdhhc18	0.405415	7.36458	21.2706	3.98795e-06	6.58716e-05	6.78319	7.35318	7.02697	6.94357	7.40139	7.21349	7.14043	7.44198	7.53452	7.38658	7.52612	7.35009	7.64996	7.71287	7.57851	7.45325
ENSMUSG00000039747	Orai2	0.405302	4.86637	5.16785	0.0230086	0.0867719	4.62662	4.40651	4.52135	4.41125	4.98187	4.46784	4.20737	4.93987	5.02612	4.57013	4.34856	4.63993	5.17361	5.41012	4.93091	5.97525
ENSMUSG00000002797	Ggct	0.404961	4.94614	7.36483	0.0066512	0.0337579	4.22626	4.63314	4.68788	5.06955	4.90169	4.76338	4.6089	4.7051	5.36376	4.98336	5.23936	5.62598	4.99415	4.90237	4.90924	4.95671
ENSMUSG00000026289	Atg16l1	0.404948	5.4054	5.7027	0.0169389	0.0693656	4.79011	4.64599	4.40968	5.40925	5.51778	5.55625	5.57983	5.35626	5.37234	5.64328	5.53751	5.51065	5.91308	5.7718	5.24236	5.45238
ENSMUSG00000001150	Mcm3ap	0.404881	5.73438	5.97113	0.014542	0.0614894	5.76251	5.73867	4.84945	5.07211	5.91351	5.18442	5.60032	5.90373	5.62107	5.75935	5.95254	5.99091	5.46492	6.22516	6.0552	5.96064
ENSMUSG00000030798	Cd37	0.40471	8.40642	16.9418	3.85441e-05	0.00047352	7.69811	8.07179	7.76706	8.16646	8.61918	8.54094	8.28029	8.47168	8.52134	8.74737	8.32322	8.27887	8.73881	8.60948	8.47154	8.69541
ENSMUSG00000020491	2810021J22Rik	0.404426	2.70488	0.586662	0.443713	0.642048	2.92902	2.35425	2.37535	0.0968503	3.32227	0.874632	2.01851	3.48606	2.85553	0.351037	3.23737	3.79184	1.42654	2.62668	3.41291	2.83727
ENSMUSG00000021485	Mxd3	0.404127	3.18445	2.06525	0.15069	0.325133	1.96209	3.3842	3.04316	3.23118	3.46461	1.75579	3.37559	2.93463	3.44078	3.12323	3.94725	3.24088	2.80127	2.73903	4.06289	2.6905
ENSMUSG00000045252	Zfp574	0.403935	5.06567	4.14265	0.0418158	0.133974	3.83791	4.53295	4.54041	4.81619	4.79476	5.17075	5.00948	5.68555	4.68086	5.38632	5.25043	5.31062	5.46891	4.99579	5.50561	5.0323
ENSMUSG00000041406	BC055324	0.403759	3.84499	1.47225	0.224992	0.421111	4.50265	3.93781	4.13159	3.44311	3.43236	3.42652	1.15547	3.37685	3.90407	4.3694	4.10195	3.78556	3.92882	3.12639	4.10796	4.43338
ENSMUSG00000006476	Nsmf	0.403512	6.00712	10.4513	0.00122562	0.00878703	5.41095	5.63776	5.39522	5.5255	6.09056	6.12767	5.74534	6.20582	5.75499	6.44848	5.79812	5.86537	6.75867	6.25065	5.98444	6.3223
ENSMUSG00000024910	Ctsw	0.40333	10.5022	17.0027	3.73267e-05	0.000462208	9.65538	10.0202	9.76353	10.2662	10.6068	10.5839	10.4004	10.6792	10.5487	10.8054	10.6683	10.4877	10.9336	10.6695	10.5386	10.7746
ENSMUSG00000042203	Tbc1d22b	0.403178	4.73073	5.39236	0.0202251	0.0790816	4.48403	4.45112	4.53281	4.31114	4.43259	4.53341	4.74699	4.60488	4.81272	5.09688	4.93896	4.66412	5.40785	5.06688	4.73137	4.37449
ENSMUSG00000050628	Ubald2	0.403099	5.90246	11.8686	0.000570896	0.00472328	5.44599	5.60194	5.19566	5.71372	5.37449	5.97082	5.9144	6.04557	5.69301	6.11975	5.8688	5.63825	6.02574	6.2674	6.25306	6.60356
ENSMUSG00000030346	Rad51ap1	0.402907	4.67756	2.83454	0.0922574	0.233049	4.59921	4.43641	4.50203	4.19422	4.77882	3.75446	4.36733	4.14894	4.87741	4.5086	5.42866	5.1189	3.83916	4.30276	4.30333	5.89372
ENSMUSG00000027215	Cd82	0.402612	8.97003	24.126	9.0232e-07	1.79485e-05	8.71496	8.60853	8.56967	8.64085	8.79731	8.89514	8.92382	9.08807	9.07538	9.19314	9.04473	9.1135	9.24312	9.17167	8.97536	9.20505
ENSMUSG00000046441	Cmtr2	0.402344	3.2263	0.927109	0.335615	0.546061	3.7092	2.58526	2.35827	3.64166	0.0477393	3.59979	3.70056	2.39321	3.41611	4.29442	2.38963	3.03367	3.09782	2.34044	3.25011	3.87709
ENSMUSG00000025034	Trim8	0.401665	6.29928	12.095	0.000505571	0.00428133	6.07389	6.29224	6.17515	5.9133	5.92659	5.91587	6.15958	6.06581	6.32128	6.47999	6.28849	6.10639	6.50537	6.45821	6.5662	7.04798
ENSMUSG00000028140	Mrpl9	0.401579	6.5355	15.1314	0.000100284	0.0011056	6.00506	6.45075	5.92545	6.01624	6.47692	6.64293	6.60449	6.36749	6.55958	6.61667	6.35667	6.61896	6.93709	6.74504	6.80879	6.94921
ENSMUSG00000023034	Nr4a1	0.40136	10.1844	32.462	1.21549e-08	3.83906e-07	9.75752	9.77138	9.46221	9.6144	10.2777	9.97508	9.98482	10.3612	10.0271	10.3434	10.1486	10.0593	10.6238	10.6005	10.3773	10.8193
ENSMUSG00000008730	Hipk1	0.401353	5.57142	6.02548	0.0141008	0.0601408	4.72502	5.51181	5.18843	4.84033	5.35742	5.35735	5.67465	5.78509	5.64427	5.80698	5.59597	5.99091	6.0737	5.5621	5.93348	5.38635
ENSMUSG00000000759	Tubgcp3	0.401154	5.63824	4.516	0.0335792	0.114532	5.294	5.62808	5.81082	4.56044	5.50814	4.52985	6.02462	5.78966	5.58832	6.14243	5.74275	5.54082	6.02845	5.97027	5.66276	5.39032
ENSMUSG00000019820	Utrn	0.400896	5.65435	7.68123	0.00557982	0.0293891	5.311	5.55843	4.98363	4.91613	5.91205	5.56499	4.61898	5.59441	6.00293	6.12659	6.03936	6.12269	6.3732	5.57056	4.76794	5.6307
ENSMUSG00000018076	Med13l	0.400806	4.45866	3.04445	0.0810135	0.212811	4.81415	4.36438	2.566	3.72184	4.13986	4.43771	4.22066	4.65251	4.52806	4.19377	4.08226	5.00987	5.10088	5.06927	4.04975	4.68995
ENSMUSG00000015619	Gata3	0.400468	5.63313	8.46076	0.0036289	0.0210072	5.03482	5.60523	5.26377	5.30683	5.50621	5.51536	5.73611	5.31244	5.75662	5.54285	5.77684	5.77464	5.79086	5.75259	5.6541	6.33059
ENSMUSG00000026812	Tsc1	0.400446	4.21867	3.99024	0.0457646	0.143335	3.65032	4.3089	4.28864	2.68226	3.91908	3.93246	4.45618	4.45173	4.54712	4.31454	4.8602	3.73425	3.94611	4.60578	4.65098	3.89396
ENSMUSG00000020248	Nfyb	0.400377	6.20777	12.6636	0.000372838	0.00331022	6.02965	6.03698	5.94561	5.84333	6.09572	5.89384	6.14803	5.93571	6.51089	6.32899	6.4296	6.59758	6.43367	6.26636	6.03032	6.47866
ENSMUSG00000020536	Llgl1	0.400336	5.4112	6.32863	0.0118804	0.0526896	4.99594	5.09334	5.15913	5.03073	5.10207	5.13129	5.76514	4.94808	4.75159	6.01548	5.97005	5.14369	5.82396	5.85588	5.63002	5.24667
ENSMUSG00000056938	Acbd4	0.40017	3.79317	1.34668	0.245859	0.445972	2.33875	1.50481	3.45032	4.16105	4.031	4.31876	3.13469	4.19563	3.23987	4.23657	4.41304	3.35567	3.75668	3.77969	2.53642	4.83968
ENSMUSG00000031609	Sap30	0.400162	4.53926	4.26738	0.0388508	0.127623	4.01431	4.42527	4.43842	4.18482	3.77221	4.51549	4.32692	4.23639	4.65649	4.92961	5.07471	4.30397	4.71381	4.06001	5.00427	5.1281
ENSMUSG00000029050	Ski	0.400015	5.66093	3.42395	0.0642571	0.181602	4.00912	5.95287	4.55172	4.31545	6.60813	5.86866	5.41035	5.73854	5.75335	5.83649	5.69492	5.3237	6.39329	6.12188	5.34275	5.28341
ENSMUSG00000060427	Zfp868	0.399955	5.15679	4.96273	0.0258992	0.0948793	4.76566	5.13722	3.66701	5.11232	4.78202	5.31654	4.94953	5.19326	5.22387	5.31224	5.32982	5.95494	5.08277	5.2253	5.03794	5.41585
ENSMUSG00000029389	Ddx55	0.399128	4.85998	5.3792	0.0203783	0.0794812	4.37106	4.32497	4.61423	4.33683	4.87194	4.88001	4.78925	4.67246	4.82839	4.97328	5.30242	4.75381	4.56141	4.96532	5.20728	5.62398
ENSMUSG00000055723	Rras2	0.399065	6.62955	13.1972	0.00028037	0.00261594	6.41681	6.54208	6.14682	6.30358	6.31167	6.49075	6.72054	6.43325	6.81446	6.65504	7.02199	6.87801	6.78692	6.78993	6.72136	6.74122
ENSMUSG00000038290	Smg6	0.398824	5.18646	5.17377	0.0229304	0.0866517	4.61298	5.24249	4.37187	4.67228	4.77882	5.10517	5.10815	4.91497	5.56793	5.0058	5.41494	4.79508	5.97332	5.76001	5.12822	5.51005
ENSMUSG00000058773	H1f5	0.398557	3.4749	2.61641	0.105763	0.255104	3.24424	2.4599	3.0853	3.45097	2.96457	2.97017	3.02783	3.81991	3.63858	3.79049	4.21478	3.829	3.61259	2.82073	3.75003	3.78964
ENSMUSG00000027882	Stxbp3	0.398468	4.93969	5.27899	0.0215843	0.0828033	4.4228	4.5939	4.48639	4.56406	4.96788	4.78747	4.7316	4.79881	5.48733	5.38822	4.91689	4.38105	5.08277	5.32067	4.98714	5.41585
ENSMUSG00000040339	Fam102b	0.398241	3.09623	1.2464	0.264242	0.466465	0.357121	3.92732	2.82422	2.54208	2.21205	2.64052	2.5265	4.18641	3.71474	2.96935	2.87489	1.87652	3.32618	3.1079	2.9298	3.83694
ENSMUSG00000030263	Lrmp	0.398009	7.57457	17.181	3.39822e-05	0.00042759	7.2041	7.42063	6.92477	7.13142	8.05234	7.30239	7.32613	7.68674	7.63147	7.77342	7.68267	7.67786	7.8318	7.65874	7.66938	7.77422
ENSMUSG00000041777	Cir1	0.397712	3.45158	2.6637	0.102661	0.249748	2.8614	3.06827	3.03243	3.01486	3.43236	3.4111	3.1253	3.18655	3.40779	3.83572	3.70479	3.43815	4.02413	3.59298	3.10519	4.17729
ENSMUSG00000004071	Cdip1	0.397655	4.62637	3.00662	0.0829249	0.216554	4.09993	4.62343	3.98902	3.35367	4.88987	4.44908	3.816	5.48777	4.68086	5.32022	5.024	4.23643	4.94629	4.3741	4.70227	4.47508
ENSMUSG00000017697	Ada	0.397353	4.66768	4.46433	0.0346097	0.117234	4.45374	4.01412	4.33741	4.89899	4.51959	3.99069	4.39495	4.76205	4.77765	5.00333	5.30455	4.8683	4.83627	4.85882	4.75585	4.22696
ENSMUSG00000064120	Mocs1	0.397204	3.7446	1.95533	0.162013	0.341217	3.64362	4.15561	3.37587	0.881348	4.50027	3.71104	2.51216	4.00432	4.18285	4.07618	3.79224	3.24088	3.80799	3.30736	3.73369	4.24021
ENSMUSG00000069206	Zfp874a	0.396694	3.17624	1.14808	0.283952	0.489791	2.90683	2.90683	2.79911	3.52733	2.63683	1.30006	3.1533	2.83196	3.10231	2.23002	3.63215	3.3975	3.82054	4.14856	3.92575	1.7418
ENSMUSG00000056429	Tgoln1	0.396639	7.88465	16.1242	5.93208e-05	0.000697597	7.3577	7.59806	7.59814	7.5659	7.91175	7.93884	7.53919	7.91106	8.03947	8.18444	8.09074	8.1499	8.03189	8.0678	8.03003	7.81576
ENSMUSG00000019842	Traf3ip2	0.396546	4.58889	4.3091	0.037909	0.125589	3.28782	4.49794	4.53662	4.68567	4.2733	4.3352	4.27689	4.86962	4.24954	4.5768	4.5943	4.6538	4.64845	4.69824	4.90924	5.40413
ENSMUSG00000027424	Mgme1	0.396402	4.02678	3.66907	0.055431	0.164151	3.57492	3.82934	3.12625	3.90471	3.69275	4.5191	3.94974	3.71484	4.05018	4.3025	4.16883	4.04442	4.19288	4.31892	4.63787	3.66414
ENSMUSG00000059540	Tcea2	0.396304	2.71757	0.873914	0.349874	0.558091	1.98345	2.76091	-1.2382	2.88158	2.32175	1.7061	3.1533	3.53045	1.64419	2.62737	2.98504	2.43788	3.96883	2.70254	2.64527	2.78998
ENSMUSG00000021725	Parp8	0.396261	5.08876	5.42718	0.0198256	0.0781407	4.56774	5.1258	4.62141	4.64169	4.61607	5.10517	4.53987	4.76824	5.41446	5.25302	5.48223	5.15349	5.00793	5.02809	5.3265	5.92689
ENSMUSG00000023892	Zfp51	0.396111	5.51808	5.38485	0.0203124	0.0793566	5.33612	5.52056	4.78698	4.93867	5.715	4.1385	5.2532	5.64575	5.71171	5.489	5.16875	5.69972	5.7716	5.60556	6.27157	6.01434
ENSMUSG00000029165	Agbl5	0.395666	3.3812	1.5918	0.20707	0.399896	3.19015	3.87916	2.05317	3.23118	3.25009	3.15745	2.26083	3.58056	3.89219	2.06886	3.65899	3.00148	3.47648	4.06959	3.7742	3.69013
ENSMUSG00000031812	Map1lc3b	0.395545	7.50356	23.5617	1.20973e-06	2.31757e-05	7.11678	7.22793	7.13688	7.36105	7.5431	7.41734	7.15377	7.46931	7.64215	7.66754	7.62003	7.64395	7.72322	7.62543	7.55138	7.88525
ENSMUSG00000021809	Nudt13	0.395345	3.52754	1.40948	0.235143	0.433686	3.01451	1.98106	2.82422	3.7476	3.69954	3.65975	3.71941	3.05092	3.64567	4.5086	3.74292	2.68758	3.63407	3.02168	3.85952	3.88273
ENSMUSG00000022686	B3gnt5	0.39476	3.87258	1.87782	0.170582	0.352513	4.49894	2.97969	3.89737	3.27613	3.06264	4.26829	2.68835	3.19577	4.81272	4.17629	4.13578	2.81652	4.53119	4.13494	3.6227	3.61072
ENSMUSG00000029624	Ptcd1	0.394465	4.81851	1.99712	0.157598	0.335241	4.22626	4.26793	2.81172	4.87873	4.90757	4.92414	4.64551	5.15361	4.83771	5.29006	5.18269	3.51616	5.50434	4.78513	4.80752	5.3067
ENSMUSG00000055865	Tafa3	0.394393	2.85438	1.28493	0.256984	0.45885	2.99361	1.35636	3.05381	1.62772	2.90706	2.51628	2.39196	2.83196	1.82999	3.66451	2.85181	3.32998	2.39439	3.07022	1.43016	4.18188
ENSMUSG00000030822	Prr14	0.393702	7.01919	16.6368	4.52653e-05	0.000546751	6.76711	6.8378	6.57796	6.44316	7.00273	6.80807	6.84737	7.11338	6.99814	7.40264	6.91404	7.16268	7.05063	7.07797	7.15171	7.67848
ENSMUSG00000038213	Tapbpl	0.393254	7.49889	19.4604	1.02708e-05	0.000150033	6.88175	7.13813	6.94566	7.20475	7.49023	7.71218	7.40491	7.57552	7.52638	7.52248	7.63784	7.39156	7.89324	7.72466	7.60795	7.87749
ENSMUSG00000004612	Nkg7	0.392984	11.567	27.0269	2.00643e-07	4.80977e-06	10.9044	11.0953	10.9946	11.2757	11.5207	11.5267	11.3273	11.6194	11.8352	11.8057	11.7026	11.663	12.0009	11.6905	11.6589	11.9174
ENSMUSG00000040272	Accs	0.392962	3.66682	2.91952	0.0875139	0.224771	3.09522	3.05869	3.42592	2.3703	4.06821	3.65321	3.70687	3.69548	4.04483	3.41911	3.63891	3.21304	4.13378	3.65157	4.22365	4.12586
ENSMUSG00000037773	Pced1a	0.392931	4.3498	3.49407	0.061589	0.175869	3.63014	4.21717	3.61041	4.37038	4.90757	4.00103	3.33542	4.5734	4.30882	4.5225	3.79829	4.16072	4.78277	4.68894	4.76794	4.77437
ENSMUSG00000033326	Kdm4a	0.392881	4.5926	5.80573	0.015974	0.0663149	4.23074	4.53295	4.05413	4.30681	4.24573	4.63649	4.39495	4.67246	4.65649	4.62913	4.74594	4.80132	4.58367	4.83935	4.77195	5.0323
ENSMUSG00000026288	Inpp5d	0.392146	8.1475	21.1192	4.31593e-06	7.04182e-05	7.82408	7.83705	7.5995	7.42282	8.63498	8.11219	7.80568	8.23263	8.23758	8.47185	8.03036	8.01264	8.4482	8.37386	8.21946	8.49875
ENSMUSG00000029068	Ccnl2	0.392074	7.13582	17.3302	3.14162e-05	0.00040015	6.79002	7.01787	6.5899	6.85227	7.32165	6.95756	6.87145	6.9777	7.19226	7.37322	7.21351	7.16268	7.55224	7.24584	6.88476	7.70899
ENSMUSG00000047777	Phf13	0.39158	3.89761	2.87134	0.0901696	0.229637	3.53208	3.03934	3.45836	3.81007	3.69275	4.24238	3.87884	3.5593	3.76119	3.3584	4.01633	4.91513	4.3698	4.17543	3.79797	3.64434
ENSMUSG00000020914	Top2a	0.391559	7.80905	13.2154	0.000277654	0.00259839	7.84611	7.85099	7.52203	7.55682	7.53125	7.03066	7.68299	7.28513	8.08583	7.88624	8.35793	8.39802	7.29895	7.81929	8.21431	7.80725
ENSMUSG00000068479	Mfap1a	0.391522	4.21834	3.69907	0.0544427	0.161891	3.83204	4.06284	3.88549	3.93865	4.50027	4.0909	3.47508	3.98849	4.31328	4.87106	4.34856	5.00446	4.1388	4.23626	3.88193	4.10669
ENSMUSG00000055044	Pdlim1	0.39058	6.23615	11.8385	0.000580174	0.00478311	5.72813	6.13821	5.85107	5.66555	6.34779	6.07604	6.14803	6.23518	6.69649	6.33885	6.41392	6.26845	6.28313	6.41752	6.10687	6.63985
ENSMUSG00000074733	Zfp950	0.390305	4.03033	2.62973	0.104879	0.25356	4.22178	3.64962	3.32401	3.7476	3.15447	4.16173	3.44519	4.18641	4.79689	4.48039	3.97954	4.04442	4.47673	3.72617	4.03648	4.05262
ENSMUSG00000060441	Trim5	0.389576	3.19536	1.73828	0.187357	0.374034	2.75363	3.4734	2.76062	2.62781	2.77183	2.94896	3.46767	2.3608	2.95022	3.80193	3.0061	3.25914	3.43628	3.35515	3.28417	3.89396
ENSMUSG00000040663	Clcf1	0.389247	5.1382	5.10296	0.023885	0.0893203	4.57479	5.23825	3.62477	4.61744	5.1199	5.31654	4.93616	5.39478	5.09509	5.16271	4.97411	4.75381	5.56153	5.26337	4.83841	6.22788
ENSMUSG00000013033	Adgrl1	0.389064	3.20436	2.43323	0.118788	0.276599	2.14383	3.20479	2.87315	3.19419	3.33104	2.97017	2.91242	3.19577	3.27688	2.96935	2.99561	3.65369	3.69668	3.14463	3.5311	3.51218
ENSMUSG00000020733	Slc9a3r1	0.388596	8.48262	21.9853	2.74743e-06	4.73033e-05	7.89343	8.298	7.89992	8.08828	8.5586	8.55746	8.28952	8.6849	8.38338	8.75438	8.28819	8.42481	8.76927	8.82581	8.6145	8.89923
ENSMUSG00000066258	Trim12a	0.388183	5.9689	7.52714	0.00607764	0.031549	5.29827	5.76982	5.26606	5.67397	5.9003	6.12531	5.63217	5.7179	6.33561	6.60936	6.0609	6.06286	6.08415	6.26948	5.69688	6.28549
ENSMUSG00000041037	Irgq	0.388118	2.96388	1.16046	0.281371	0.486776	2.0045	2.71287	1.42443	2.74756	3.71972	3.11999	2.63639	2.2052	3.53545	1.21555	3.3069	2.40545	3.41988	4.2105	2.02101	3.27522
ENSMUSG00000031756	Cenpn	0.388057	4.32686	3.70275	0.054323	0.161792	3.81427	4.50148	4.27049	4.17536	3.85361	3.95922	4.22066	3.77757	4.33976	4.34614	5.09451	5.13135	3.81428	3.90807	4.38408	4.63749
ENSMUSG00000033767	Tmem131l	0.387897	4.92807	3.46281	0.0627635	0.178569	3.45771	4.92169	3.915	4.27173	5.22248	5.21361	4.94152	5.06334	4.89835	5.0058	5.32982	4.73761	5.10602	5.04519	5.12509	5.37838
ENSMUSG00000031787	Katnb1	0.387554	6.14009	10.4646	0.00121682	0.00875756	5.62486	6.27166	6.06231	5.91614	6.04597	5.79333	5.77868	5.78661	6.14983	6.52902	6.41195	6.38011	6.40895	6.47363	6.28985	5.88531
ENSMUSG00000027829	Ccnl1	0.387538	8.15989	15.0298	0.000105825	0.00114775	7.34486	8.15364	7.53063	7.93133	7.98514	8.16343	7.95764	8.02919	8.47953	8.3626	8.22617	8.7432	8.43116	8.12779	8.01194	8.46245
ENSMUSG00000032883	Acsl3	0.387268	3.68329	1.52396	0.217021	0.411797	3.32176	4.03381	2.76062	3.13685	3.50393	3.40332	2.9341	3.5593	4.745	3.12323	4.34856	4.6538	4.02413	3.40141	3.79797	-0.938632
ENSMUSG00000026034	Clk1	0.387252	7.80121	18.8828	1.38999e-05	0.000196003	7.28052	7.44702	7.18794	7.63353	7.77095	7.79955	7.57327	7.64445	8.06449	7.93642	7.94264	7.99231	8.01356	7.78334	7.90608	8.36977
ENSMUSG00000035944	Ttc38	0.38578	4.16899	3.1116	0.0777365	0.207113	4.45756	3.81234	2.96631	3.59984	4.37437	3.65975	3.83917	4.55919	4.11804	4.75221	4.35678	4.45025	4.32206	4.34677	4.18811	3.938
ENSMUSG00000006169	Clint1	0.384463	7.78636	20.8897	4.86494e-06	7.82829e-05	7.45218	7.45617	7.40054	7.55408	8.05829	7.57747	7.42611	7.68265	8.04786	7.82586	7.89192	7.91341	7.95714	7.88113	7.92285	8.19276
ENSMUSG00000036916	Zfp280c	0.384101	2.73361	0.916874	0.338297	0.54842	3.33844	2.79592	1.4569	2.45092	2.4237	1.80382	2.60969	1.22389	2.65927	3.84682	3.60481	3.91791	-1.23661	3.06064	2.69676	-0.938632
ENSMUSG00000029714	Gigyf1	0.383788	3.42074	1.88247	0.170054	0.35181	3.49537	3.4369	2.98868	2.03585	3.63724	2.64052	2.03867	4.20022	2.89177	3.74378	3.11672	3.32131	3.95182	4.11657	2.02101	4.28353
ENSMUSG00000047909	Ankrd16	0.383745	4.45387	4.26228	0.0389675	0.127648	4.53194	3.92732	3.78038	4.7348	3.91908	4.18912	3.71315	4.73385	3.9217	4.53969	4.42872	4.85335	4.92611	4.37022	4.32531	5.27914
ENSMUSG00000037965	Zc3h7a	0.383636	6.69147	9.22335	0.00238948	0.0150941	6.8581	6.81024	6.32887	6.16347	6.18311	6.44698	6.30084	6.67815	6.9162	7.18503	6.42472	7.02802	6.92407	6.67928	7.08162	6.49533
ENSMUSG00000024791	Cdca5	0.383497	5.29202	4.59697	0.0320285	0.110697	5.294	5.50653	4.44248	5.70224	4.60526	4.84313	4.87302	5.02765	5.69814	5.51009	6.0784	5.3832	4.76988	5.05728	5.25673	5.57774
ENSMUSG00000057177	Gsk3a	0.383488	5.39602	7.7285	0.00543559	0.028808	5.22394	5.00384	5.03022	5.47627	5.04456	5.15232	5.10576	5.38071	5.67406	5.49606	5.57322	5.61361	5.8224	5.60226	5.22493	5.55671
ENSMUSG00000056116	H2-T22	0.383313	7.18529	15.5834	7.89456e-05	0.000895707	6.8494	6.94825	6.76703	6.91259	7.15192	6.97011	6.95535	7.33447	7.21687	7.5255	7.38908	7.36598	7.50832	7.24742	7.23825	7.2929
ENSMUSG00000082286	Pisd-ps1	0.383214	2.62527	1.21311	0.270718	0.473693	0.851156	2.36982	1.21261	1.45082	3.46461	2.42707	2.79884	3.36055	1.87896	2.85316	2.43691	2.23135	3.73032	2.4472	2.69676	2.77792
ENSMUSG00000038685	Rtel1	0.383056	5.19308	4.7311	0.0296219	0.104543	5.60432	5.10501	5.06749	3.93865	5.60898	4.10054	5.05224	5.08334	5.25435	5.18254	5.5248	4.87424	5.20744	5.1884	5.64539	5.55847
ENSMUSG00000029328	Hnrnpdl	0.382766	7.01717	17.4497	2.9501e-05	0.000377815	6.82076	6.91281	6.66129	6.99085	6.70664	6.72941	6.84093	6.91491	7.07895	7.25799	7.27389	7.30574	7.17738	6.91744	6.85296	7.50952
ENSMUSG00000034709	Ppp1r21	0.382484	4.05391	2.59887	0.10694	0.257145	4.37511	3.92205	2.76062	3.31972	3.98171	4.23364	3.6621	4.25415	3.85596	4.46248	4.47477	4.36427	4.15375	4.47128	3.93293	3.59016
ENSMUSG00000049882	Vcpkmt	0.381902	2.75365	1.63992	0.200337	0.390849	2.30522	2.91747	2.63856	2.49722	2.1539	2.39607	2.55477	2.82009	2.87979	3.40417	3.04731	2.43788	3.24472	2.60048	2.74648	2.80195
ENSMUSG00000020407	Upp1	0.381349	3.09228	0.937758	0.332855	0.543746	1.67754	2.7006	2.86107	-0.372842	3.54221	3.56537	3.39135	3.66262	3.63145	3.77315	3.38934	2.28582	2.30791	3.53882	3.54053	1.31057
ENSMUSG00000020868	Xylt2	0.380679	5.34328	3.60255	0.0576909	0.168442	4.99067	4.0913	4.52135	4.99622	5.48081	5.42802	5.36318	5.8078	5.63539	5.53258	5.14522	5.35163	5.83173	5.81516	5.41627	5.03484
ENSMUSG00000047832	Cdca4	0.38061	6.00446	7.2408	0.00712653	0.0354771	5.66011	5.98988	5.89171	5.59988	5.48475	6.03386	5.78317	5.8896	5.77291	6.07329	6.61491	6.4253	6.08415	5.77619	6.35407	6.13278
ENSMUSG00000026925	Inpp5e	0.380599	4.63178	5.27849	0.0215905	0.082793	4.38718	4.1601	3.84926	4.19422	5.09178	4.22925	4.15755	4.96165	4.97354	4.74037	4.26368	4.64341	5.2217	4.51401	4.67257	5.14229
ENSMUSG00000033538	Casp4	0.379808	4.79442	2.72064	0.0990585	0.244289	3.88974	4.84576	4.37612	4.53477	4.02561	4.99051	4.32692	4.6856	5.49717	5.2696	4.8515	5.1214	5.6415	4.28231	4.36829	4.65079
ENSMUSG00000020901	Pik3r5	0.379422	6.87594	8.32279	0.00391507	0.0222911	7.11255	6.96821	6.31233	6.13569	6.69054	6.17524	6.66813	7.03081	7.08287	6.77964	6.45948	6.13387	7.36469	7.32498	6.94811	7.68334
ENSMUSG00000030365	Clec2i	0.379326	4.3149	2.60843	0.106297	0.256126	3.41904	3.73628	3.61761	4.4666	4.64098	3.72981	4.11547	4.11047	4.02864	4.45525	5.30455	4.76023	5.04048	4.17987	4.57962	2.90541
ENSMUSG00000024423	Impact	0.379311	4.82494	3.62731	0.0568386	0.166683	4.41889	5.12121	4.43842	4.27616	4.4162	5.07368	4.21625	4.47084	5.15844	4.70728	5.35055	5.47202	5.20026	4.43096	4.94872	4.60028
ENSMUSG00000033107	Rnf125	0.37916	7.02331	15.6003	7.82408e-05	0.000888789	6.65759	7.01416	6.59811	6.78155	6.82627	7.01417	6.55023	7.07519	7.41872	7.23073	7.26026	7.25942	6.94571	7.06665	6.90771	7.38974
ENSMUSG00000073982	Rhog	0.379088	7.43995	18.0084	2.19934e-05	0.000291654	6.83037	7.24386	7.10138	7.28501	7.42104	7.44411	7.19477	7.40272	7.6135	7.64151	7.4286	7.49777	7.55553	7.64679	7.5385	7.87891
ENSMUSG00000036438	Calm2	0.37882	9.35863	27.9576	1.24003e-07	3.13325e-06	8.98992	9.21405	9.01751	9.13524	9.12493	9.08054	9.20076	9.08063	9.61138	9.40529	9.70346	9.78832	9.47152	9.44148	9.50072	9.61374
ENSMUSG00000048371	Pdp2	0.378805	3.01613	1.14802	0.283963	0.48972	2.0457	2.7006	2.89701	2.8699	1.48696	3.41883	3.54015	2.96728	4.14832	2.44962	3.06749	2.32103	3.50786	3.2154	2.85622	2.72861
ENSMUSG00000024773	Atg2a	0.378722	5.97594	8.99402	0.00270865	0.0166053	5.44214	5.95029	5.36132	5.39709	6.00681	5.85305	5.24672	6.4736	6.23222	5.68095	5.60462	5.83677	6.70469	6.40527	6.08126	6.33162
ENSMUSG00000048897	Zfp710	0.3785	3.40645	1.35076	0.245145	0.445022	1.91839	3.23061	4.08042	2.8699	2.21205	3.39551	3.73184	3.54494	3.40779	3.56728	2.95287	4.12132	3.4281	3.37073	4.08882	2.71602
ENSMUSG00000029681	Bcl7b	0.378342	6.22042	9.1827	0.00244313	0.0153397	6.05761	5.97976	6.26154	5.2426	6.23895	6.19113	6.15497	5.83902	6.31685	6.29902	6.47655	6.14864	6.44283	6.57382	6.08771	6.68498
ENSMUSG00000050148	Ubqln2	0.378125	3.71949	2.24609	0.133953	0.300318	3.9122	2.96951	3.66701	2.96081	2.87142	3.80844	3.6621	3.83769	4.04483	3.48448	3.53409	4.07567	3.46853	3.88112	4.2119	4.22696
ENSMUSG00000051998	Lax1	0.378037	7.81049	13.6919	0.000215381	0.00209314	7.21317	7.70515	7.14748	7.6292	7.80755	8.03316	7.63083	7.77202	7.95493	8.10872	7.68879	7.88208	8.30568	7.80107	7.77896	8.05923
ENSMUSG00000058979	Hdhd5	0.37778	6.42681	10.2327	0.00137974	0.00966954	6.05887	6.2758	5.59076	6.2117	6.45602	6.35123	6.14222	6.43228	6.71515	6.97299	6.11521	6.20391	6.94928	6.85648	6.21971	6.5829
ENSMUSG00000031520	Vegfc	0.377492	4.84183	3.53149	0.0602137	0.173052	4.27038	5.04079	4.52135	4.22205	4.23642	5.10517	4.57825	4.16311	5.01247	5.31623	4.44037	5.18965	5.0243	4.91039	5.1622	5.36433
ENSMUSG00000070803	Cited4	0.377126	5.34453	3.03762	0.0813552	0.213469	4.01431	4.77734	3.61041	5.30466	5.58717	5.814	5.31854	5.69371	5.02883	5.92549	5.39513	4.65725	5.44277	5.52775	5.58746	5.91454
ENSMUSG00000074829	2010315B03Rik	0.377109	3.77378	2.43665	0.118529	0.276342	4.00912	2.30649	2.96631	3.1658	3.57951	3.55137	3.18981	4.21389	2.7802	3.69552	3.99015	4.36005	3.47648	3.62583	4.45557	4.81332
ENSMUSG00000018340	Anxa6	0.376705	9.80506	28.2852	1.04691e-07	2.70374e-06	9.71186	9.52175	9.37863	9.27508	9.74576	9.64915	9.63371	9.68049	10.0026	10.0056	9.88545	9.78497	10.1747	9.96659	9.88477	10.2219
ENSMUSG00000032344	Cgas	0.376645	4.54533	3.52604	0.060412	0.173462	4.24849	3.71814	4.06996	4.63134	4.7065	3.9855	4.43732	4.62889	4.62454	4.96312	4.88599	5.46022	4.60195	4.35071	4.47044	3.92712
ENSMUSG00000025878	Uimc1	0.376489	6.61584	9.84526	0.0017027	0.0114852	6.01676	6.47255	5.89171	6.4042	6.8091	6.15223	6.42853	6.5348	6.68793	6.94488	6.8594	6.94513	6.66523	6.66829	6.75718	7.04987
ENSMUSG00000026113	Inpp4a	0.376394	2.38477	0.723076	0.395137	0.598725	2.08576	2.66317	1.98801	0.0968503	2.66486	1.7061	1.32917	2.98865	0.724902	2.66545	2.29013	2.40545	3.36953	1.5067	3.2034	2.90541
ENSMUSG00000031266	Gla	0.375941	4.28961	3.36673	0.0665256	0.185379	3.53931	3.96369	4.13159	3.6209	4.04173	4.4641	3.96562	4.35632	4.77118	4.33831	4.31942	5.06022	3.86362	4.52798	4.03648	4.71548
ENSMUSG00000021250	Fos	0.37558	8.42692	10.9695	0.000926219	0.00704574	7.92964	8.17568	8.14377	7.63136	9.02321	8.22867	8.05331	8.43834	8.45224	8.5153	8.8843	8.24088	8.81897	8.11397	8.58092	8.83571
ENSMUSG00000050310	Rictor	0.375556	5.97015	8.00039	0.00467673	0.0256439	5.69128	5.82877	5.12165	5.2806	6.10214	5.69804	5.61045	6.00682	6.35953	6.21163	6.31404	6.40082	6.36573	5.85033	5.87694	6.08461
ENSMUSG00000015291	Gdi1	0.375281	6.66807	10.515	0.00118411	0.0085816	6.12043	6.71361	6.39947	5.9773	6.97291	6.13473	6.2292	7.00745	6.92934	6.81112	6.44895	6.80917	7.17372	6.66986	6.46217	7.10343
ENSMUSG00000057409	Zfp53	0.375277	5.77152	6.2625	0.012332	0.0541277	4.48028	5.41754	5.67769	5.5255	5.60898	5.81106	5.2936	5.79725	5.69984	5.85033	6.10182	6.43034	5.83637	5.69958	6.15981	6.06239
ENSMUSG00000007646	Rad51c	0.374697	2.58726	1.13171	0.287411	0.492666	2.33875	2.05998	2.81172	1.5997	3.26847	1.7061	1.99807	2.58779	2.55766	3.00939	2.16466	2.76632	2.46002	3.46087	2.62769	2.59744
ENSMUSG00000023953	Polh	0.374352	3.95592	1.21227	0.270883	0.473894	4.42671	2.66317	4.49031	4.17536	2.67867	3.4111	3.62924	3.4089	4.42466	2.97947	4.97411	2.90037	3.62695	4.44207	4.06289	4.38249
ENSMUSG00000038271	Iffo1	0.37404	3.59993	2.45688	0.117011	0.273895	2.91797	3.52995	2.65264	2.97178	3.04142	3.7847	3.48246	4.1678	3.35684	3.54702	3.54851	3.06516	4.17345	4.43096	3.79009	3.81938
ENSMUSG00000063952	Brpf3	0.373542	3.24274	1.2574	0.262143	0.464075	2.21779	3.1785	3.55899	2.83427	3.42418	0.961904	3.8449	3.43249	2.98419	3.54702	4.06731	2.8288	3.54614	3.37073	3.01341	2.88305
ENSMUSG00000021262	Evl	0.373013	8.01657	11.7354	0.000613235	0.00499837	7.50898	7.81482	7.14686	7.72553	7.97538	8.07628	8.03524	8.14524	8.04953	8.32542	8.05772	8.02102	8.27152	8.24236	8.06556	8.33955
ENSMUSG00000017718	Afmid	0.372617	3.60665	2.4226	0.119597	0.277929	2.90683	3.46618	3.10592	3.39502	3.33976	3.62675	3.34354	3.71484	3.96203	3.96859	3.85741	3.59737	3.15839	3.714	3.22695	4.46759
ENSMUSG00000016206	H2-M3	0.3726	6.16315	9.12324	0.00252383	0.0157197	5.70259	5.95932	5.84495	5.73963	6.51013	5.87429	6.13989	5.85511	6.03974	6.62556	6.24597	6.10891	6.34307	6.39101	6.39101	6.40505
ENSMUSG00000021676	Iqgap2	0.372104	5.73007	6.27072	0.0122749	0.0539276	5.81409	5.79456	5.93701	5.19424	5.61976	5.00855	4.95219	5.27597	6.36061	6.06619	5.76454	5.91662	5.63263	5.75556	6.17804	5.60532
ENSMUSG00000079109	Pms2	0.371763	4.70416	3.90087	0.0482611	0.148516	4.07527	4.26793	4.76769	4.75717	4.57604	3.7787	4.63892	4.71154	4.3913	4.7843	4.83689	5.08603	4.78597	5.22744	4.73548	5.13758
ENSMUSG00000031828	Klhl36	0.371741	4.80855	3.78572	0.0516918	0.155691	3.72197	4.5364	3.60317	5.2872	4.7299	4.51188	4.71604	5.12253	4.46932	4.5768	4.84859	4.74735	5.4709	4.90772	4.92732	5.45427
ENSMUSG00000030677	Kif22	0.371739	6.10593	6.85817	0.00882369	0.0417685	5.81111	6.04549	6.4457	5.5255	5.51586	5.59942	6.25742	5.70827	5.83472	5.79271	6.82501	6.44438	5.95209	5.78494	6.33524	6.81836
ENSMUSG00000041712	Ubr7	0.371581	5.83032	7.78385	0.00527154	0.0280658	5.62146	5.66642	5.6999	5.66892	5.51394	5.6594	5.41422	5.52114	6.12467	5.99693	5.6671	5.81995	6.06714	5.99311	6.40269	6.05616
ENSMUSG00000054381	Zfp747	0.37101	3.6103	1.68111	0.194776	0.383038	3.99866	3.3295	2.69409	4.03072	3.28663	2.62723	3.70056	3.08108	4.22608	3.29503	4.0522	3.4932	4.30876	3.73824	3.63154	2.86034
ENSMUSG00000035168	Tanc1	0.370892	4.52223	2.40425	0.121006	0.279953	3.87267	4.40273	3.27932	3.46657	4.9105	4.0763	4.43352	5.07836	4.69802	3.56728	4.79516	4.90357	5.24284	5.04762	4.72725	3.99123
ENSMUSG00000032308	Ulk3	0.370323	4.72343	3.29637	0.0694331	0.191314	4.31319	3.91144	4.09596	4.56768	4.40378	5.00085	4.56788	5.00947	4.90427	4.99587	4.7584	4.01247	5.44884	4.6254	4.86116	5.14464
ENSMUSG00000026923	Notch1	0.370073	5.21225	3.25604	0.0711606	0.194754	4.82603	5.23188	4.29315	4.81619	5.51778	4.82287	5.40648	4.76824	5.35729	5.96038	5.69978	5.1753	5.13645	5.77033	5.13757	4.26636
ENSMUSG00000030779	Rbbp6	0.370014	5.70772	7.78483	0.00526868	0.0280666	5.42273	5.61507	5.13426	4.64854	5.55944	5.45647	5.58498	5.88533	6.02621	5.82391	5.69978	5.91374	5.89391	5.86278	5.58746	6.42743
ENSMUSG00000022964	Tmem50b	0.369988	4.61422	3.46588	0.062647	0.178346	4.36701	4.25541	3.95533	3.59984	4.68954	4.66603	4.55744	4.81385	5.291	4.20674	5.14759	4.26382	4.42014	4.76168	4.75989	5.07731
ENSMUSG00000033623	Pcgf3	0.369964	3.43854	2.32395	0.127396	0.289224	3.16232	3.12444	3.70129	3.10731	3.06264	2.74263	3.48246	3.36872	3.90407	3.86875	3.61855	3.81054	3.35234	2.99175	3.27291	3.79564
ENSMUSG00000037001	Zfp39	0.369811	3.27549	1.50294	0.22022	0.415675	1.67754	3.65598	1.69326	3.70221	3.93067	3.15745	2.5407	2.68263	3.82505	2.37497	3.39733	4.26834	3.14847	2.98164	2.47875	3.89954
ENSMUSG00000086841	2410006H16Rik	0.369807	6.93597	10.4569	0.0012219	0.00877382	6.2081	6.51344	6.49245	6.95052	6.46999	7.08938	6.87145	6.97302	6.94667	7.1812	7.06464	7.07518	7.49908	6.96185	6.88291	7.24548
ENSMUSG00000034509	Mad2l1bp	0.369648	6.35288	11.0374	0.000892918	0.0068594	5.94371	6.17635	6.04906	6.14904	6.09056	6.46857	6.16876	6.24963	6.62473	6.68625	6.50272	6.51068	6.4789	6.18935	6.33388	6.72245
ENSMUSG00000072258	Taf1a	0.369453	4.09216	1.9223	0.165604	0.346127	3.65032	3.85169	3.87352	3.73478	3.93067	3.80254	3.7865	3.74655	4.4164	3.94298	4.02151	4.58669	4.67978	4.06001	2.35601	5.20672
ENSMUSG00000069833	Ahnak	0.369107	8.58912	20.4936	5.98321e-06	9.36969e-05	8.42364	8.47831	8.39245	7.99187	8.81031	8.4815	8.03555	8.70823	8.86247	8.70856	8.48171	8.51688	9.23538	8.61358	8.58577	8.63648
ENSMUSG00000079363	Gbp4	0.368333	7.94776	18.0056	2.20253e-05	0.000291663	7.60858	8.02584	7.52155	7.59235	7.64556	7.82414	7.84948	7.53069	8.15673	8.07846	8.32007	8.41899	7.92264	7.98098	8.26814	7.99063
ENSMUSG00000045414	Dipk2a	0.368162	6.04321	5.77271	0.0162769	0.067363	5.43247	5.64097	5.62152	5.22895	6.27464	6.03637	6.05462	5.56448	6.39257	6.078	6.75754	6.30847	5.79564	6.09983	6.25163	6.30664
ENSMUSG00000020893	Per1	0.367969	5.86861	6.07175	0.0137361	0.0589346	5.35673	5.438	5.08837	5.43128	5.93956	6.10268	5.51117	6.21718	6.13352	6.2382	5.84854	5.50108	6.38803	6.15376	5.97405	5.8294
ENSMUSG00000020253	Ppm1m	0.367929	4.77213	3.54236	0.0598203	0.172292	4.48777	4.18232	4.17615	3.89897	5.13751	4.47527	5.15506	4.79578	4.99035	5.25302	4.73337	4.70467	4.535	4.85329	4.99058	5.18175
ENSMUSG00000020387	Jade2	0.367549	4.33415	2.71461	0.0994332	0.244954	3.65032	4.63637	3.5515	3.40314	4.63035	4.501	4.08672	4.13942	4.0819	4.33437	3.75541	4.57215	4.89678	4.26573	4.44055	5.16332
ENSMUSG00000038485	Socs7	0.36753	3.39557	1.85637	0.173044	0.355402	2.58221	3.97901	3.01072	2.97178	3.07314	3.01167	3.58881	3.19577	3.40779	3.74378	3.53409	3.55365	3.22598	3.60621	3.02688	3.99123
ENSMUSG00000027620	Rbm39	0.367501	9.02223	27.5865	1.50222e-07	3.7056e-06	8.63475	8.97676	8.63253	8.74724	8.80992	8.72451	8.84357	8.99578	9.28519	9.22151	9.1891	9.3239	9.21533	8.99218	9.15369	9.30146
ENSMUSG00000038886	Man2a2	0.367486	5.19422	3.40212	0.0651126	0.18341	4.28766	4.95046	4.82789	4.94981	4.78522	5.18215	5.43907	4.99898	4.74169	5.95141	5.01624	5.64347	5.18578	4.80248	5.55527	5.7682
ENSMUSG00000049672	Zbtb14	0.367299	3.37833	2.3217	0.12758	0.289572	2.8145	3.42949	2.87315	2.74756	3.43236	3.30661	3.11584	3.57351	3.80619	3.46302	3.91977	2.84098	3.73032	3.58632	2.88611	3.72197
ENSMUSG00000010663	Fads1	0.367152	4.18506	1.84752	0.174072	0.35673	4.53194	4.62991	2.86107	4.7251	3.84751	3.81432	2.94482	3.58758	4.28631	4.69812	4.94987	4.03914	4.2025	4.55892	4.1821	3.04286
ENSMUSG00000025413	Ttc4	0.367062	5.60817	6.96568	0.00830879	0.0399789	5.51913	5.78297	5.84188	5.31331	5.0892	4.90224	5.18476	5.48401	5.94087	5.77249	5.58377	5.92665	5.63973	5.64615	5.67136	5.94454
ENSMUSG00000017119	Nbr1	0.366939	6.11742	4.37177	0.036539	0.122176	5.55345	6.11414	5.70329	5.55499	6.68798	5.07368	6.00938	6.15357	6.3378	5.83091	6.24154	6.65992	6.07894	6.5797	6.00841	6.3378
ENSMUSG00000037818	Abhd18	0.366923	2.86932	0.82545	0.363592	0.571393	3.48043	1.83161	2.42543	3.23118	1.82176	2.50179	1.59722	2.79605	3.73483	2.87499	2.18326	3.9576	3.29954	1.58896	3.10519	2.63806
ENSMUSG00000032551	1110059G10Rik	0.366905	4.82637	5.37273	0.0204539	0.0797429	4.72819	4.57722	4.73166	4.7348	4.05238	4.8856	4.58512	4.24085	4.88642	5.05206	5.04704	5.26163	4.82074	4.94464	5.31556	4.82509
ENSMUSG00000059273	Zc3h4	0.366624	4.58805	4.17421	0.0410436	0.132134	4.06027	4.3089	3.961	3.98271	4.30482	5.02891	4.53279	4.71795	4.46531	4.73739	4.39719	4.45025	5.03511	4.80821	4.64225	5.23127
ENSMUSG00000004319	Clcn3	0.366478	5.5921	7.10556	0.0076845	0.0377522	5.52095	5.77422	5.42014	4.59278	5.40597	4.84025	5.16885	5.51379	6.27172	5.78984	5.79208	5.503	5.31999	5.84057	5.47889	6.25316
ENSMUSG00000027550	Lrrcc1	0.365978	4.78923	3.39021	0.0655845	0.184074	4.71228	4.8148	3.97788	4.21284	4.73652	4.93227	3.55422	4.71795	4.80641	5.05445	4.4091	4.87424	5.08277	4.55892	5.03127	5.82208
ENSMUSG00000000078	Klf6	0.365444	9.3728	24.1442	8.93859e-07	1.78944e-05	8.99748	9.30154	9.01938	9.08513	9.29445	9.25967	9.13543	9.27374	9.64936	9.66896	9.52429	9.37857	9.55813	9.4814	9.60953	9.47605
ENSMUSG00000097908	4933404O12Rik	0.365084	2.90012	0.912945	0.339334	0.549149	3.48792	2.50291	1.39122	3.6209	3.33104	2.61382	1.79976	2.16822	3.55064	2.8965	2.32407	2.76632	2.0553	3.1079	3.59582	2.95983
ENSMUSG00000060802	B2m	0.364972	12.2261	19.9749	7.84641e-06	0.000119278	11.7023	11.9189	11.8443	12.1798	12.1114	12.2714	12.0927	12.1662	12.4109	12.4276	12.514	12.7494	12.2261	12.2001	12.2125	12.2496
ENSMUSG00000047180	Neurl3	0.364448	8.77776	10.0815	0.00149769	0.0103335	8.0921	8.43686	7.98412	8.50371	8.89614	8.84114	8.73928	9.22674	8.92574	8.98803	8.56233	9.00624	9.00724	8.83532	8.7917	9.03487
ENSMUSG00000073411	H2-D1	0.364427	12.7979	21.7909	3.04046e-06	5.14951e-05	12.389	12.5624	12.3001	12.5805	12.801	12.8215	12.648	12.915	12.9091	13.0705	12.8062	12.6704	13.097	12.9625	12.8363	13.1052
ENSMUSG00000059475	Zfp426	0.364223	4.20097	3.03615	0.0814286	0.213602	4.14802	3.66232	3.97788	3.91042	4.44477	3.74219	3.98652	3.58056	3.95634	4.87377	3.92531	4.06533	4.55015	4.40848	4.30333	4.85412
ENSMUSG00000039396	Neil3	0.364147	3.92533	1.88866	0.169353	0.350983	2.98304	4.2042	3.62477	3.14657	3.44857	3.38765	4.24689	3.31052	4.73173	4.67963	4.57681	3.78556	3.73032	2.43243	4.79576	3.19581
ENSMUSG00000054517	Trim65	0.364079	3.81065	1.98736	0.158617	0.336643	4.02466	3.25597	3.21434	3.24933	4.05238	3.19396	3.24289	3.88973	3.75464	3.63282	3.46733	3.04424	3.88767	3.72617	4.79182	4.86557
ENSMUSG00000004880	Lbr	0.363928	8.27174	19.3045	1.11445e-05	0.000160787	8.13717	8.18424	7.93419	8.00828	8.4455	8.12967	7.85411	8.15058	8.50389	8.35655	8.58021	8.45236	8.45223	8.41625	8.2819	8.22562
ENSMUSG00000025423	Pias2	0.36382	5.28692	4.20059	0.04041	0.130815	4.67338	5.31669	3.68082	5.23123	5.29152	5.32274	4.65859	5.44009	5.70324	5.42198	5.2438	5.62598	5.03241	5.23598	5.47398	5.99883
ENSMUSG00000036223	Ska1	0.363811	4.4309	3.37437	0.0662177	0.184797	4.49151	4.07239	4.60339	4.11726	3.32227	4.33928	4.33102	4.30614	5.10284	4.70728	4.99533	4.89483	3.8817	3.7201	4.56584	4.34208
ENSMUSG00000005465	Il27ra	0.363592	7.23334	10.7157	0.00106233	0.00788232	6.77402	7.19005	6.59264	6.86041	7.3559	7.05939	7.19589	7.21999	7.42543	7.56214	7.25423	7.09247	7.64776	7.5384	7.56241	6.91931
ENSMUSG00000038147	Cd84	0.362854	6.17554	9.41016	0.00215786	0.0139515	6.03861	5.84836	5.81552	5.83284	5.95525	6.06129	5.6155	6.24075	6.58378	6.33097	6.02524	6.48762	6.62466	6.41564	6.24443	6.23342
ENSMUSG00000019873	Reep3	0.362769	4.9042	4.65868	0.0308969	0.107782	4.46518	4.35267	4.50203	4.5568	4.90463	4.50463	5.02724	5.04815	5.18789	4.63874	5.23936	5.45429	4.68665	4.99579	4.88725	5.38635
ENSMUSG00000028042	Zbtb7b	0.362652	2.83775	1.1978	0.273763	0.476967	2.23571	2.65047	2.78639	2.59979	3.71303	2.69248	1.36153	2.73414	3.23047	3.30311	2.18326	2.76632	3.34368	3.07973	2.95821	2.24096
ENSMUSG00000026723	Trdmt1	0.362386	3.30929	1.13336	0.287059	0.492425	3.62336	3.98408	2.69409	2.78536	2.19292	3.52295	2.24357	1.96761	3.18251	3.73784	3.54851	4.66755	2.76278	2.61364	4.06941	1.71673
ENSMUSG00000089683	4930570N18Rik	0.362331	2.63939	1.26407	0.260883	0.462983	2.0457	2.29022	2.74755	2.83427	2.11379	2.82641	2.20842	2.39321	3.20189	3.15034	2.65257	3.03367	2.62649	2.25903	2.29048	2.82559
ENSMUSG00000047534	Mis18bp1	0.362228	4.34767	3.63799	0.0564751	0.165981	4.77793	4.50501	4.41795	3.77917	3.20307	3.70472	3.71315	4.13942	4.63527	4.53284	5.00582	4.83824	3.59078	4.28231	4.56584	4.56209
ENSMUSG00000059486	Kbtbd2	0.361477	6.20132	5.84748	0.0155994	0.0651938	5.99457	6.30849	6.11157	5.4392	5.78052	6.34313	5.89657	5.4186	6.52057	6.22869	6.12847	6.97168	6.36144	6.49067	6.11004	6.31814
ENSMUSG00000031365	Zfp275	0.361392	3.30819	0.837575	0.360091	0.567705	1.35586	2.86348	2.60997	3.84031	2.57908	3.46437	3.03788	3.98318	3.39101	3.61995	3.94179	1.75307	2.85106	4.04551	3.81361	2.98104
ENSMUSG00000020955	Ap4s1	0.360904	5.38377	5.40842	0.0200398	0.0786534	4.82603	5.30661	5.18116	5.26507	5.35096	5.37535	4.7316	5.3418	5.14849	5.37487	5.40903	5.44235	5.86088	5.30858	5.53655	6.10528
ENSMUSG00000033632	AW554918	0.360843	3.65039	2.17165	0.140576	0.310769	3.24424	3.09662	3.26105	3.00421	2.4237	3.82017	3.14402	4.22743	4.12821	3.34282	4.21929	4.0232	3.1974	3.46813	4.07591	4.22252
ENSMUSG00000038393	Txnip	0.360733	7.40447	7.93752	0.00484202	0.026334	6.59304	6.76752	6.64905	7.09488	8.01607	7.54162	7.06751	7.73772	7.52157	7.45069	7.30236	7.60966	7.82676	7.74312	7.28806	7.3753
ENSMUSG00000040322	Slc25a24	0.360614	6.44422	10.2802	0.00134465	0.00945909	6.21489	6.52827	6.11793	6.2301	5.68109	6.37825	6.19031	6.32297	6.64168	6.51344	6.72854	6.74014	6.2464	6.6005	7.03819	6.4284
ENSMUSG00000036009	Mettl25	0.360306	3.05728	1.02443	0.31147	0.519896	2.38764	2.76091	0.964255	3.01486	3.391	3.46437	3.04786	2.47119	3.74807	2.90714	3.57693	3.7729	2.46002	3.01177	2.76268	3.14973
ENSMUSG00000066894	Vsig10	0.360223	3.54765	1.78186	0.181921	0.367418	3.55366	3.68117	3.3063	3.26725	3.23147	1.93902	3.86761	3.4089	3.09196	3.76732	3.61855	2.77903	4.01324	3.23256	4.06289	4.39834
ENSMUSG00000085622	3110056K07Rik	0.359832	2.75195	0.879745	0.348271	0.55677	2.19966	2.92803	2.86107	3.28496	2.62261	2.17648	1.84624	1.25949	3.07104	3.36613	3.22844	2.17474	2.99085	2.00312	2.51745	3.53387
ENSMUSG00000002083	Bbc3	0.359776	4.30746	3.09701	0.0784364	0.208206	4.30896	4.00916	3.86144	3.99889	4.14485	3.72981	4.02744	4.5734	4.16322	3.95328	4.40514	3.84723	4.94915	4.76463	4.05633	5.15167
ENSMUSG00000031922	Cep57	0.359429	6.33129	10.0953	0.00148645	0.0102787	6.17483	6.20268	6.21722	6.04769	6.09314	5.93352	6.04842	5.7195	6.36598	6.33393	6.88236	6.76751	6.51506	6.33848	6.41939	6.72245
ENSMUSG00000068015	Lrch1	0.359159	5.89383	7.66881	0.00561836	0.0295256	5.25061	5.43985	5.39103	5.65877	5.64108	5.64299	5.8098	6.18862	6.17333	5.75935	5.90988	6.05504	6.0271	6.13106	5.69266	6.76127
ENSMUSG00000037007	Zfp113	0.358906	2.91311	0.335276	0.562569	0.733638	0.851156	2.50291	1.98801	3.35367	3.90152	3.48662	1.7271	1.45639	3.23987	3.3584	2.32407	0.945074	2.93424	1.2943	3.39224	4.2878
ENSMUSG00000002055	Spag5	0.358469	5.36407	6.14443	0.0131826	0.0570576	5.03482	5.83158	5.39313	5.59988	4.52342	4.91597	4.69397	4.92054	6.16471	5.69175	5.49718	5.53708	5.04584	4.9576	5.29621	5.67041
ENSMUSG00000039994	Timeless	0.35846	5.64909	3.74171	0.0530702	0.158871	6.03477	5.51881	5.14675	5.02284	5.64812	4.67574	5.48753	5.65581	5.27508	5.23414	5.92101	6.02866	5.68676	5.68095	6.12264	6.28442
ENSMUSG00000035828	Pim3	0.35838	7.77686	18.5975	1.61432e-05	0.000222599	7.65466	7.72534	7.47376	7.41329	7.67859	7.79362	7.44086	7.81601	7.88735	8.10208	7.77489	7.64047	7.91571	8.04431	7.84321	8.00364
ENSMUSG00000084806	Gm15232	0.358337	3.25591	2.03639	0.153574	0.329984	2.37153	2.6117	3.0853	3.23118	3.49615	2.08224	3.28568	3.31052	3.42438	2.98951	3.34044	4.21319	3.89955	2.49065	3.11784	3.58325
ENSMUSG00000020719	Ddx5	0.358285	9.49161	21.1529	4.24052e-06	6.93088e-05	9.17754	9.25918	8.89845	9.11636	9.49306	9.41792	9.44544	9.53478	9.74739	9.70093	9.32884	9.78438	9.78136	9.65214	9.63051	9.56322
ENSMUSG00000049106	Dcaf5	0.3582	6.44533	11.9726	0.000539885	0.0045268	5.88249	6.01362	6.15427	5.95398	6.66301	6.17752	6.45783	6.34384	6.37455	6.30507	6.27011	6.60563	7.11635	6.86338	6.81172	6.50177
ENSMUSG00000040415	Dtx3	0.358112	4.91528	3.50783	0.0610793	0.174841	4.37511	4.88964	4.6947	4.52363	4.63745	4.70133	4.38712	5.0405	4.35714	5.66224	4.96608	4.74735	5.66431	4.50345	4.65098	5.67041
ENSMUSG00000039770	Ypel5	0.357791	6.6093	11.3942	0.000736725	0.00580745	6.08505	6.16412	6.18608	6.3262	6.75145	6.79773	6.3957	6.2705	6.85404	6.75336	6.67367	6.94089	6.94642	6.67458	6.66969	6.82424
ENSMUSG00000083844	Ube2d-ps	0.357629	3.48451	1.70197	0.19203	0.379955	3.44236	2.77267	2.94358	3.7412	2.59373	3.23833	3.5472	3.70842	4.0819	3.32706	3.29839	4.01247	3.67611	3.96052	3.01341	3.41424
ENSMUSG00000035671	Zswim4	0.357448	4.87913	2.49151	0.114462	0.269887	4.25729	4.8148	5.63931	5.17062	3.52702	4.14318	4.04249	4.88395	4.2308	4.6546	4.7175	5.35376	4.46878	4.8943	5.24236	5.94723
ENSMUSG00000041528	Rnf123	0.357441	5.8402	5.47986	0.0192368	0.0762702	5.24399	6.17191	5.31779	4.58208	6.2678	5.49356	5.37908	6.26504	6.07036	6.02528	5.83242	5.66418	5.92329	6.07507	5.89174	6.22233
ENSMUSG00000049600	Zbtb45	0.35722	3.65364	1.98518	0.158846	0.3369	3.80829	3.45162	2.73437	3.97182	3.89562	2.87219	2.78697	3.82586	3.60986	3.61347	4.0872	3.45409	4.00776	3.52496	3.70044	4.15414
ENSMUSG00000041961	Znrf3	0.356947	4.1429	2.16026	0.141621	0.312046	2.71584	4.1146	3.38433	2.38679	4.71322	4.06649	3.82763	4.64916	4.42466	4.46608	4.52304	3.02302	4.87288	3.79132	4.70646	4.08726
ENSMUSG00000054619	Mettl7a1	0.356796	3.23281	1.23809	0.265839	0.468399	3.05543	3.45891	2.62434	2.57122	2.23092	3.99587	2.70105	2.99922	3.11258	2.08768	4.05726	3.06516	3.52329	3.67059	3.81361	2.94911
ENSMUSG00000022555	Dgat1	0.356371	7.70686	8.88842	0.00286984	0.0173883	7.62821	7.74935	7.22905	7.05674	7.23549	7.60485	7.15031	8.23319	7.72232	8.38868	7.86336	7.6396	7.98911	7.36005	7.30544	8.24355
ENSMUSG00000071256	Zfp213	0.356178	3.6047	1.02826	0.310569	0.51904	3.95608	3.1607	3.13631	3.34526	3.34843	3.74834	3.26872	2.24126	4.23551	3.60042	3.20131	2.03332	2.97971	4.09796	4.34696	4.56911
ENSMUSG00000062031	Pgghg	0.355492	4.9828	3.81536	0.0507847	0.153802	4.32579	4.63314	4.62141	4.81314	5.11482	5.16616	4.66832	4.78666	4.6946	5.60459	5.1237	5.19678	4.65547	5.09999	5.05119	5.52276
ENSMUSG00000028630	Dyrk2	0.35544	4.94271	3.4104	0.0647868	0.182767	4.67666	4.80624	4.42207	4.60692	4.91342	4.98009	4.47109	4.8376	5.31566	5.09455	4.99006	5.1608	5.79564	4.83374	5.3073	3.92164
ENSMUSG00000062604	Srpk2	0.355384	5.26777	5.56546	0.0183182	0.0734062	4.76874	4.87334	5.18359	4.71208	5.34664	4.86027	4.91451	5.19785	5.43098	5.58486	5.5009	5.78256	5.61833	5.55529	5.54594	4.72494
ENSMUSG00000039754	Alkbh4	0.354476	4.51677	2.90108	0.0885201	0.226299	3.23537	4.39894	4.37612	4.42728	5.02035	3.61333	4.42589	4.70187	4.66	4.18068	4.68848	5.07576	4.58367	4.83374	4.71897	4.29204
ENSMUSG00000037280	Galnt6	0.353857	6.65781	11.9583	0.000544035	0.00454936	6.53002	6.62635	6.12426	6.00694	6.84859	6.46203	6.4718	6.58389	7.143	6.48266	6.58023	6.48666	7.07178	7.04252	6.68889	6.86474
ENSMUSG00000028672	Hmgcl	0.353759	5.86757	8.65783	0.00325659	0.0193184	5.5588	5.28212	5.72011	5.48012	6.03258	5.83003	5.77418	5.52663	5.83006	5.74904	6.21353	5.84284	6.27176	6.13791	5.94595	6.2488
ENSMUSG00000026126	Ptpn18	0.353616	6.69567	11.6538	0.000640727	0.0051818	6.21376	6.33452	6.27526	6.44808	6.5255	6.69082	6.66894	6.83826	6.68793	6.67073	6.95251	6.62689	7.15526	6.79932	6.88476	6.99424
ENSMUSG00000028708	Mknk1	0.353185	5.73839	6.75412	0.00935316	0.0436777	5.4613	5.70837	5.4806	5.38278	5.59812	5.40679	5.56601	5.78203	5.77453	5.99069	5.46902	5.83525	6.29217	5.81231	5.39824	6.35211
ENSMUSG00000090272	Mndal	0.352865	7.60447	11.7704	0.000601786	0.00491792	7.11255	7.24069	7.01339	7.17953	7.63895	7.5544	7.51871	7.57242	7.70376	7.82656	8.06369	7.86839	7.7026	7.73034	7.75588	7.75164
ENSMUSG00000046185	Zfp84	0.352646	4.57997	2.28561	0.130579	0.294876	4.11936	4.79763	4.31545	3.93865	4.46085	3.8318	4.46365	4.66915	4.68086	4.40736	3.93082	5.09622	5.44074	4.83935	3.67499	5.21793
ENSMUSG00000058761	Rnf169	0.352525	3.81382	1.82218	0.177054	0.360469	3.88974	3.3295	3.3415	3.37862	3.57213	3.37974	3.52594	4.17247	4.54712	4.14967	3.89176	4.01247	4.37831	3.76797	3.96128	2.51259
ENSMUSG00000004552	Ctse	0.352295	3.25945	1.45795	0.227256	0.423907	3.74091	2.94892	2.30576	2.23112	3.27758	4.11489	2.49767	2.93463	2.93872	3.54702	3.57693	3.05474	3.96318	3.18045	3.17947	3.14033
ENSMUSG00000024335	Brd2	0.352139	8.25998	10.5439	0.00116573	0.00849449	8.10799	8.28984	7.646	8.13295	8.08674	8.21763	7.91432	8.38821	8.453	8.08257	8.46802	8.62185	8.37644	8.4937	8.42522	8.14482
ENSMUSG00000022194	Pabpn1	0.351885	3.65335	2.5436	0.110742	0.263376	3.51017	3.67491	3.68082	3.08727	3.12451	3.45688	3.39916	3.72124	3.81251	3.9635	3.76161	3.61166	3.88767	3.56616	3.70882	4.10669
ENSMUSG00000032316	Clk3	0.351431	6.98738	12.9255	0.000324133	0.00295929	6.88247	6.75645	6.62247	6.81696	7.00136	6.74872	6.72677	6.71548	6.9645	7.24913	7.08334	6.84059	7.39385	7.08684	6.91407	7.60097
ENSMUSG00000038642	Ctss	0.35102	5.88632	3.5181	0.060702	0.174081	5.42858	5.76541	5.61793	5.45297	5.86147	5.79926	5.41229	5.62884	6.64433	6.90365	5.31724	6.42833	5.63441	5.80229	5.61002	5.64406
ENSMUSG00000022314	Rad21	0.35075	6.1374	6.16129	0.0130576	0.0566738	5.42273	6.00367	5.8202	6.03729	5.26887	6.00974	6.3133	6.12249	6.32239	6.22444	6.27445	6.53337	6.42958	6.31752	6.56505	5.89512
ENSMUSG00000039656	Rxrb	0.350583	6.31058	9.43772	0.00212567	0.0137719	5.97338	5.75803	6.23371	5.76666	6.58356	6.14176	6.1756	6.36647	6.34108	6.41068	6.40007	6.35167	6.84796	6.53197	6.33253	6.34804
ENSMUSG00000032329	Hmg20a	0.350546	5.46044	5.59674	0.017994	0.0725111	4.9093	5.83299	5.23597	5.18954	5.17454	5.14767	5.10098	5.03794	5.76316	5.66537	6.01099	5.57038	5.78126	5.39495	5.27942	5.68664
ENSMUSG00000034083	Ccdc174	0.350493	5.49507	6.45766	0.0110475	0.0499435	4.84657	5.3406	5.15419	5.55681	5.1325	5.04148	5.42956	5.31667	5.5698	5.69329	5.6704	6.00721	5.7323	5.48543	5.41883	5.98709
ENSMUSG00000032507	Fbxl2	0.350402	2.63332	0.656199	0.417905	0.618293	0.0681732	2.96951	1.91978	2.21274	2.50348	3.11999	1.91328	2.85542	2.92713	2.93858	0.29196	2.58994	3.64822	3.31543	1.81896	2.99153
ENSMUSG00000052137	Rbm12b2	0.350334	2.4834	0.838132	0.359932	0.567645	2.14383	0.480185	-1.2382	2.77287	2.59373	2.64052	2.67554	3.21403	1.61559	2.27997	2.88629	3.59737	2.47598	2.54661	2.79454	1.46907
ENSMUSG00000055184	Fam72a	0.350285	2.32255	0.626901	0.428494	0.626916	2.48071	2.71287	1.74676	2.73473	-0.456828	2.80297	2.07815	0.946589	2.68703	1.97088	2.25538	3.14591	1.61121	1.56206	2.87124	2.76575
ENSMUSG00000048222	Mfap1b	0.350049	4.31355	3.4208	0.0643799	0.181784	3.46532	4.34481	3.8121	3.79161	4.61247	4.35145	4.11072	4.2847	4.49703	4.30652	4.3025	4.708	4.49642	4.25317	4.67257	4.45628
ENSMUSG00000017747	Ghdc	0.349746	3.04337	0.711994	0.398783	0.6022	4.16214	3.04905	2.35827	2.26719	1.05022	2.42707	3.52594	2.77161	2.39884	3.27053	3.96886	2.77903	3.46053	3.07022	2.22184	3.05291
ENSMUSG00000060657	Marf1	0.349734	2.57909	0.738199	0.390238	0.594095	2.52509	1.71451	1.98801	2.64162	1.89459	3.02186	0.825009	3.53045	2.16219	2.56157	3.11672	1.89999	2.34312	2.27568	3.23857	3.19581
ENSMUSG00000002372	Ranbp3	0.349586	7.04962	15.85	6.85674e-05	0.000787514	6.87248	6.9398	6.60356	6.67649	7.13511	6.86649	6.91435	6.93087	7.15919	7.36263	6.99065	6.83604	7.39542	7.12984	7.33147	7.33931
ENSMUSG00000030165	Klrd1	0.349427	9.40137	11.5207	0.000688246	0.0054761	8.79944	8.92202	8.56293	9.14572	9.553	9.51163	9.39588	9.50913	9.4732	9.5527	9.4536	9.71298	9.9202	9.44309	9.48035	9.40855
ENSMUSG00000061232	H2-K1	0.349134	12.1583	17.4698	2.91902e-05	0.000375377	11.6638	11.897	11.626	11.8586	12.262	12.1729	12.0433	12.2535	12.2182	12.4603	12.2475	12.0949	12.4805	12.3244	12.2618	12.3387
ENSMUSG00000048379	Socs4	0.349008	4.47882	3.34788	0.0672918	0.187124	4.24849	4.3008	4.27505	4.02019	3.94789	3.72981	4.35533	4.57693	3.86206	4.67342	4.86885	4.72124	4.69007	4.67959	4.91288	5.01184
ENSMUSG00000044167	Foxo1	0.348883	6.59525	11.1466	0.000841858	0.00653156	6.47169	6.46713	5.90207	6.13325	6.68371	6.52429	6.32463	6.58477	6.91327	6.69318	6.39609	6.69052	6.60576	6.60463	6.9779	7.09373
ENSMUSG00000021134	Srsf5	0.348349	9.35515	22.8482	1.75312e-06	3.22637e-05	9.12219	9.33192	8.88491	9.16632	9.38347	9.22963	9.02453	9.26624	9.61353	9.63238	9.3479	9.61322	9.51415	9.38911	9.16116	9.71194
ENSMUSG00000046862	Pramel12	0.347765	5.25902	3.10041	0.0782726	0.208007	5.58873	5.46545	3.97788	5.10487	5.31161	4.61981	4.76223	5.37057	5.2636	5.73568	5.2636	5.45825	5.50045	5.66523	5.35616	4.71864
ENSMUSG00000059939	9430015G10Rik	0.347706	4.71118	2.40496	0.120952	0.279895	3.69632	4.07714	4.8525	4.43919	4.21762	4.78149	4.40663	4.90377	4.73506	5.17596	4.88883	3.69453	4.65196	4.81961	4.14551	6.01948
ENSMUSG00000026395	Ptprc	0.347629	10.775	20.6461	5.52487e-06	8.71029e-05	10.4965	10.6476	10.2079	10.524	10.7593	10.4446	10.4014	10.6283	10.9935	11.0422	10.9048	11.0795	10.9516	10.9954	11.0001	10.9447
ENSMUSG00000054892	Txk	0.347064	8.55035	16.4512	4.99184e-05	0.000599085	8.18636	8.3808	8.2544	8.51172	8.51596	8.41104	8.22996	8.5854	8.61668	8.74366	8.54377	8.67851	8.76095	8.55808	8.38491	9.13804
ENSMUSG00000024298	Zfp871	0.346711	5.15887	1.77723	0.182489	0.367693	4.30473	4.74784	4.92971	5.173	5.1325	4.75424	4.33917	5.3082	5.55292	5.72369	5.44031	5.76669	5.59661	5.15052	5.51997	3.19581
ENSMUSG00000028680	Plk3	0.346573	6.1322	5.02495	0.0249846	0.0922517	5.58698	5.80031	5.55184	6.20707	6.49655	6.21575	5.73611	5.76355	6.12974	6.75556	6.01878	5.73277	6.25105	6.22623	6.33524	6.60868
ENSMUSG00000005982	Naa60	0.346549	5.80549	6.9032	0.00860417	0.041041	5.48583	5.68987	5.60893	5.24486	5.77891	5.65613	5.66334	5.7002	5.66536	5.46221	6.21692	6.11268	6.1651	5.98301	5.63002	6.33471
ENSMUSG00000079509	Zfx	0.346055	4.20935	2.06846	0.150373	0.324898	4.50634	3.98913	3.53639	4.23577	3.49615	3.74219	3.96034	4.02515	4.82527	4.08088	4.07231	3.74725	4.69689	4.77638	4.2411	4.50101
ENSMUSG00000014905	Dnajb9	0.345953	5.29376	6.01874	0.0141547	0.0602059	5.05514	5.10269	4.58148	4.94981	5.24586	4.88839	5.04976	5.24301	5.64781	5.65752	4.94715	5.94651	5.66257	5.26754	5.51997	5.26624
ENSMUSG00000010358	Ifi35	0.345861	6.66468	8.2795	0.00400951	0.0226769	6.11439	6.34539	6.04773	6.51898	6.8036	6.713	6.7182	6.53752	6.78345	6.84402	6.97871	6.34954	6.83951	6.94438	6.64587	7.01623
ENSMUSG00000034518	Hmgxb4	0.34581	4.26299	2.55627	0.109857	0.262071	4.30473	4.3089	3.84313	3.42726	4.25498	4.21155	3.53306	4.14894	4.99035	4.18942	3.23737	4.67777	4.76664	4.43837	4.41515	4.34617
ENSMUSG00000022204	Ngdn	0.345668	7.06312	14.5949	0.000133276	0.00139529	6.79532	6.75941	6.61709	6.93379	7.04334	7.10384	7.03715	6.82719	7.16907	7.29995	7.16225	7.1651	7.40013	7.20131	6.97442	7.27905
ENSMUSG00000009647	Mcu	0.34539	4.36033	2.91595	0.0877077	0.225145	4.50634	4.07239	4.41795	4.18953	3.59416	4.4453	3.79245	3.57351	5.13344	4.02339	4.77383	4.9266	3.8817	4.55892	4.65532	4.1115
ENSMUSG00000032285	Dnaja4	0.345018	4.14406	2.26759	0.132105	0.297102	3.35492	3.98913	3.01072	3.91611	4.2733	4.48267	4.10595	3.84941	4.52422	4.93741	3.40528	3.68105	4.69007	4.66702	3.60484	4.30051
ENSMUSG00000024218	Taf11	0.344961	5.50581	5.74077	0.0165755	0.0682063	5.28543	5.76688	4.72834	5.48396	5.18667	5.34523	5.3082	5.37057	5.54536	5.29006	5.49904	6.13758	5.67125	5.64775	5.77681	5.5514
ENSMUSG00000022553	Maf1	0.344901	7.77925	19.0051	1.30371e-05	0.000184953	7.32198	7.38754	7.23022	7.5371	7.84976	7.82159	7.61958	7.94664	7.89741	7.99586	7.40353	7.70934	8.21234	8.03027	7.81387	8.20914
ENSMUSG00000026024	Als2	0.344725	4.5679	3.61961	0.0571022	0.167141	4.40708	4.04355	4.47057	4.44314	4.13486	4.10054	4.14831	4.86096	4.745	4.60647	5.00321	5.16807	4.09298	4.70748	5.103	4.30051
ENSMUSG00000029062	Cdk11b	0.344642	6.91065	8.11297	0.00439497	0.0243704	6.20697	6.70289	6.78392	6.40116	6.9288	6.95955	6.75826	6.87028	7.10684	7.00057	7.16343	7.15294	7.46501	6.76802	7.12298	6.70264
ENSMUSG00000025212	Sfxn3	0.344568	6.33019	8.58064	0.00339756	0.0199271	5.65013	6.25708	5.7982	5.93308	6.43684	6.03763	6.00298	6.59177	6.31796	6.44757	6.15817	6.12518	6.48778	6.20139	6.27157	7.50861
ENSMUSG00000060510	Zfp266	0.344409	4.49919	3.28078	0.0700956	0.192742	4.24407	4.33294	4.58148	4.19422	4.43259	3.22956	4.21625	4.5734	5.02612	4.55668	5.14995	4.94928	4.66594	4.34677	4.48027	4.05262
ENSMUSG00000037400	Atp11b	0.344403	7.18773	14.0389	0.000179064	0.00179429	7.18522	7.05868	6.38583	7.10737	7.36501	6.60021	6.75064	6.84999	7.47106	7.66872	7.05899	7.49392	7.62156	7.45358	7.11906	7.14572
ENSMUSG00000014850	Msh3	0.344075	4.95866	3.83843	0.0500905	0.15249	5.12649	5.03348	4.02736	4.53477	5.29377	3.71104	4.88698	4.65251	5.28419	5.51183	4.85441	5.10887	5.07231	5.19935	5.31556	4.65079
ENSMUSG00000052656	Rnf103	0.343883	5.49472	4.392	0.036108	0.121168	5.3851	5.68832	4.60702	4.99084	5.72002	4.71709	5.26608	5.15361	5.7954	5.44224	5.45186	6.26958	5.697	5.7195	5.3826	5.71697
ENSMUSG00000022529	Zfp263	0.343733	5.63134	5.74184	0.0165655	0.0682249	5.7501	5.69452	4.88269	5.4273	5.96232	5.05891	5.4026	5.31032	5.73018	5.56988	5.6868	5.89195	5.97472	5.74364	5.55295	5.96331
ENSMUSG00000098134	Rnf113a2	0.343605	5.24279	5.44017	0.0196788	0.0776275	5.00641	5.22761	4.54419	4.63825	4.96506	5.10037	4.87582	5.41466	5.51082	5.35559	5.07969	5.53521	5.90721	5.35437	5.27095	5.4656
ENSMUSG00000087141	Plcxd2	0.343368	5.33326	3.67381	0.0552736	0.163737	4.51737	5.3207	4.77415	4.44314	5.82467	5.16616	5.15737	5.5064	5.54156	5.58651	5.60979	5.2571	5.77966	5.64134	5.58518	4.63415
ENSMUSG00000041890	Git2	0.343256	6.51641	11.1532	0.000838881	0.00651387	6.32148	6.27477	6.11157	6.25501	6.66388	6.34921	6.06448	6.60133	6.43924	6.50559	6.66872	6.63391	6.67217	6.73001	6.33117	7.20437
ENSMUSG00000020255	D10Wsu102e	0.343144	5.54655	3.29533	0.0694773	0.19138	5.26595	5.79167	4.9555	5.8253	5.53307	4.67896	5.33901	4.99106	5.96658	6.16254	6.04827	5.21795	5.53131	5.7195	5.45167	5.38237
ENSMUSG00000025723	Nmb	0.3431	3.58267	1.55944	0.211747	0.405163	2.45035	2.93851	3.03243	2.84625	3.45661	3.62005	3.97087	3.88973	2.51182	4.14068	3.51952	3.74725	4.36552	4.07436	3.2034	3.84852
ENSMUSG00000019774	Mtrf1l	0.34275	4.12238	2.58847	0.107644	0.258108	3.30489	3.71814	3.70129	4.61044	4.36158	3.65975	3.86197	3.81991	4.42466	3.8957	4.43262	4.07051	4.58367	4.41225	4.52369	3.74695
ENSMUSG00000036565	Ttyh3	0.34233	3.11174	1.56545	0.21087	0.403649	2.52509	3.21344	2.73437	2.55672	2.98695	3.4111	2.5407	3.17728	3.15296	3.05792	3.56279	2.77903	3.91719	3.051	3.44338	2.84885
ENSMUSG00000003039	Fam32a	0.342264	7.19277	14.7617	0.000121986	0.00129156	6.64508	7.03994	7.02967	6.68984	7.11176	7.21238	7.21815	7.14406	7.16661	7.29995	7.44797	7.11396	7.41158	7.55512	7.29712	7.39469
ENSMUSG00000036568	Bicral	0.342086	4.24315	2.01564	0.155685	0.333067	3.83791	4.28446	3.82459	3.88162	4.02561	4.22042	4.04747	3.99906	4.69118	4.59993	4.61157	3.04424	5.1289	4.3149	4.69385	3.23164
ENSMUSG00000035173	Ccdc186	0.341992	4.6771	3.78259	0.0517886	0.155732	4.72184	3.90611	4.24748	4.14175	4.62323	4.06156	4.59536	5.25849	4.95368	5.19127	4.73967	4.65035	4.48069	4.5521	4.77594	5.1281
ENSMUSG00000021706	Zfyve16	0.341933	3.64543	0.988505	0.320108	0.530431	3.5465	3.50195	4.4626	3.24029	2.32175	3.03198	3.09674	3.06105	4.99314	2.98951	3.14547	3.73425	4.28178	3.31543	3.79009	3.40642
ENSMUSG00000026471	Mr1	0.341816	4.04374	1.26111	0.261442	0.463183	4.11453	3.91144	3.99456	2.48195	2.62261	4.37151	3.70056	4.67905	4.5165	4.71638	3.78006	4.25475	4.2025	3.43886	4.41002	3.59016
ENSMUSG00000040430	Pitpnc1	0.341696	6.35699	6.1445	0.0131822	0.057082	5.8126	6.18738	5.56679	6.08354	6.315	6.44982	6.09127	6.52203	6.92861	6.75924	6.45183	6.3506	6.41724	6.16944	6.41555	6.61463
ENSMUSG00000024778	Fas	0.341681	2.52585	0.558348	0.454926	0.652017	0.357121	1.66487	1.55013	1.83419	2.4721	3.56537	2.75077	2.37709	2.10159	3.17695	1.25601	3.74076	3.04533	2.02298	2.3981	2.37517
ENSMUSG00000021939	Ctsb	0.341636	8.51611	15.0307	0.000105777	0.00114855	8.39777	8.50567	8.45003	8.36287	8.29976	8.3451	8.21232	8.27401	8.74831	8.90623	8.76024	9.02036	8.32535	8.39759	8.43283	8.51292
ENSMUSG00000031833	Mast3	0.341627	6.32762	3.90618	0.0481088	0.148341	5.54629	6.17413	6.04105	5.92322	6.51592	5.8559	5.98232	6.74952	6.55205	6.71906	5.90568	5.84435	6.58016	6.862	6.93923	6.09072
ENSMUSG00000026012	Cd28	0.341591	7.31739	6.61401	0.010118	0.0465746	6.78547	7.33743	6.7343	6.93519	7.39251	6.97209	7.16642	7.26611	7.66021	7.7254	7.63531	8.04129	7.10806	7.27667	7.14478	7.22118
ENSMUSG00000032549	Rab6b	0.341401	3.13681	0.98649	0.320602	0.530873	2.10538	3.93257	2.03177	1.05647	2.90706	3.31492	2.66261	3.64927	3.7677	3.77315	2.9744	0.588514	3.91719	3.57963	3.6227	1.40775
ENSMUSG00000057101	Zfp180	0.341254	4.85753	2.82368	0.0928835	0.234251	5.16906	5.39679	4.67759	4.21284	4.44881	3.86047	4.50045	4.77133	4.59187	5.15604	5.03685	5.42627	4.87288	4.57919	5.35349	4.6835
ENSMUSG00000057551	Zfp317	0.341232	4.49637	3.22783	0.0723964	0.197385	4.40312	4.10533	3.66005	4.10236	4.76917	4.40304	3.88997	4.26732	4.6317	4.85467	4.55911	5.32153	4.36552	5.07166	4.26404	4.29628
ENSMUSG00000042759	Apobr	0.341204	5.79582	7.17321	0.00740004	0.0365275	5.33612	5.33862	5.16651	5.51053	6.06318	5.34117	5.68108	6.16886	5.29776	5.90442	5.95524	5.71799	6.11249	6.05592	5.91186	6.42647
ENSMUSG00000047735	Samd9l	0.341172	6.68725	6.88775	0.00867886	0.0412499	6.83552	6.61005	6.371	6.04769	6.92156	6.26377	6.0509	6.09566	6.63367	7.3304	6.96802	7.25602	6.71733	6.6785	6.99685	6.35211
ENSMUSG00000023572	Ccndbp1	0.341081	6.66152	11.0445	0.000889487	0.00683866	6.23618	6.28096	6.13433	6.55408	6.63937	6.53055	6.6486	6.56712	6.87002	6.92736	6.8507	6.72214	6.90431	6.67771	6.73169	6.98836
ENSMUSG00000031004	Mki67	0.341013	6.70648	10.0482	0.00152494	0.0104905	6.77249	7.05025	6.92695	6.04769	6.08927	5.79481	6.4893	6.26175	7.20011	6.90564	7.44941	6.62072	6.2464	5.84755	7.17837	7.05237
ENSMUSG00000050106	Tmc8	0.340946	5.39618	4.63514	0.0313235	0.108985	5.25501	5.02858	5.04097	5.11974	5.07621	5.94428	4.98891	5.07587	5.5642	5.74014	5.51749	5.1486	5.73892	5.37963	5.48379	5.71855
ENSMUSG00000040345	Arhgap9	0.340497	8.48966	17.2003	3.36374e-05	0.000423823	7.88423	8.27931	8.19429	8.36183	8.62499	8.45917	8.38535	8.45834	8.42184	8.73212	8.48358	8.36467	8.83858	8.74178	8.60386	8.71036
ENSMUSG00000025505	Tmem80	0.340397	4.42314	2.59394	0.107273	0.257615	3.99341	3.63035	3.93242	4.53107	5.00673	4.08605	3.67503	4.81385	4.53189	4.3923	4.72068	4.14607	4.45275	4.46766	4.73137	4.79846
ENSMUSG00000037174	Elf2	0.339414	5.82334	6.31096	0.0119994	0.0529411	5.54629	5.92019	5.30448	5.52178	5.21539	5.97738	5.57121	5.5804	6.13604	6.31108	6.19072	5.98269	4.98024	6.11726	6.22994	5.79838
ENSMUSG00000049047	Armcx3	0.339303	2.76683	1.31084	0.252243	0.453853	2.51045	3.15172	2.47382	2.85812	2.84716	2.24767	2.20842	2.57372	3.09196	2.35957	2.91997	3.09597	2.88729	3.02168	3.17947	2.24096
ENSMUSG00000072501	Phf20l1	0.339247	6.52766	8.48289	0.00358502	0.0207918	6.48299	6.50993	5.59076	6.23807	6.15127	6.49075	6.51919	6.20582	6.87455	6.29902	6.33603	6.83832	6.82557	6.77536	6.93655	6.76434
ENSMUSG00000049739	Zfp646	0.339195	4.57074	1.72244	0.189379	0.376624	3.61654	3.48775	4.83408	4.31114	5.36811	3.3314	4.71291	4.63568	4.78409	5.14485	4.31521	4.17522	5.25906	4.63511	4.71064	3.98074
ENSMUSG00000018909	Arrb1	0.339005	2.57413	0.913058	0.339304	0.549196	3.08538	2.43049	1.13448	1.80994	2.24955	2.73026	1.7271	2.72144	3.06046	2.90714	0.805803	2.07516	2.73653	2.25903	3.23857	3.56229
ENSMUSG00000010021	Kif19a	0.338574	2.90118	1.06355	0.302408	0.510142	3.42686	3.08723	1.66575	2.49722	2.66486	2.77914	1.99807	2.8899	2.76725	2.5206	3.60481	2.97962	3.41161	3.17158	2.17419	3.31751
ENSMUSG00000038324	Trpc4ap	0.338567	8.17602	21.3245	3.87745e-06	6.42735e-05	7.89554	8.30206	7.85647	7.70101	8.08609	8.05348	8.14593	8.14821	8.51821	7.93024	8.29221	8.01499	8.27637	8.33491	8.35584	8.59366
ENSMUSG00000069793	Slfn9	0.338547	4.34676	1.73524	0.187743	0.374485	4.67009	4.22147	4.00558	3.31111	4.36158	3.5301	4.01223	4.20022	4.48917	4.50511	5.25923	5.51635	4.2025	3.60621	4.00278	3.69656
ENSMUSG00000020519	Sap30l	0.338518	4.78776	4.2454	0.0393567	0.128294	4.2529	4.47292	4.39719	4.28499	4.6445	4.9696	4.59876	5.05829	4.67047	5.16935	4.70467	4.90357	4.96619	4.93156	4.67685	5.37037
ENSMUSG00000021147	Wdr37	0.338507	4.42241	3.16242	0.0753512	0.202489	3.98284	3.89539	3.73477	4.39911	4.77882	4.05661	4.05738	4.42455	4.37005	4.28222	4.99533	4.49718	4.70029	4.43837	4.83075	4.65079
ENSMUSG00000016559	H3f3b	0.338474	10.7122	22.2074	2.44724e-06	4.2765e-05	10.3466	10.4935	10.326	10.6407	10.5462	10.6353	10.4491	10.6586	10.8783	11.0162	10.9073	10.879	10.8983	10.7218	10.6858	11.0468
ENSMUSG00000047635	2810006K23Rik	0.33843	4.47925	2.92237	0.0873595	0.22456	3.80829	4.29265	4.31545	4.2082	3.75275	4.48267	4.76827	4.43626	4.7483	4.03798	5.10918	3.92365	4.75034	4.37796	4.52844	5.18404
ENSMUSG00000025058	Tasl	0.338217	4.7384	3.31704	0.0685653	0.18965	3.8023	4.19549	3.97788	4.72834	4.6268	4.80233	4.75919	4.59794	4.52037	5.27166	4.74906	4.708	5.18092	5.18178	4.99402	4.8882
ENSMUSG00000044308	Ubr3	0.337617	4.62355	3.24915	0.0714607	0.195404	4.81415	4.32497	3.60317	3.37862	4.29139	4.55813	4.5185	4.60141	4.76142	5.17156	3.74292	5.0445	4.63074	4.98064	5.57604	4.31728
ENSMUSG00000029033	Acap3	0.337569	5.12378	3.04459	0.0810066	0.212853	3.86694	5.76541	4.94696	4.45492	5.13751	4.71709	5.13414	4.79881	5.24504	5.29006	5.7254	4.55746	5.47289	5.26962	5.82774	4.2091
ENSMUSG00000003269	Cyth2	0.337557	6.26428	9.62946	0.00191481	0.0126692	6.15025	6.16858	6.06099	5.4916	6.14133	6.14991	5.99527	6.36136	6.429	6.5664	6.14161	5.92808	6.45897	6.29319	6.19605	7.08089
ENSMUSG00000000441	Raf1	0.33731	5.61838	4.83882	0.0278259	0.100055	5.05766	5.60029	4.83408	5.52178	5.95808	5.39115	5.59182	5.19785	5.5698	5.64009	6.02266	5.52581	6.08675	5.74663	5.73432	5.84105
ENSMUSG00000097290	1300002E11Rik	0.337242	4.11996	2.98714	0.0839285	0.218626	3.44236	3.95339	3.89144	4.08225	3.71972	4.1385	4.01223	3.87259	4.5165	4.52596	4.19658	4.38105	4.12369	4.32694	4.11429	4.21358
ENSMUSG00000026803	Ttf1	0.337151	5.03108	3.54308	0.0597945	0.172324	4.84365	4.34086	4.37187	4.85522	5.57245	4.88281	5.22709	4.50089	5.28419	5.10152	5.47659	4.78881	5.21221	5.16847	5.23076	4.97003
ENSMUSG00000030095	Tmem43	0.336755	6.4496	7.82658	0.00514833	0.0276302	6.27892	6.45623	5.78067	5.95121	6.31057	6.21353	6.6379	6.32297	6.78747	6.3776	6.71101	6.58768	6.50051	6.57886	6.98568	6.24003
ENSMUSG00000019189	Rnf145	0.336677	6.19696	6.51164	0.0107171	0.0487324	5.96669	5.97086	6.28659	5.65877	6.38196	5.86725	5.81711	6.18631	6.38729	5.98066	5.83389	6.55386	6.45998	6.33153	6.36339	6.64816
ENSMUSG00000066892	Fbxl12	0.336653	5.0196	3.7222	0.0536937	0.160275	4.6334	4.78607	5.04631	4.42728	4.69635	5.27241	4.6089	4.8868	4.99591	4.88188	4.8602	4.78566	5.80829	5.18178	4.77195	5.80136
ENSMUSG00000035840	Lysmd3	0.336615	5.15831	3.01586	0.0824535	0.215564	3.81427	5.06491	4.66722	4.94425	5.46894	4.71081	4.92808	5.15124	5.64957	5.29006	4.96339	6.15841	5.40369	5.29435	4.64225	5.02976
ENSMUSG00000067713	Prkag1	0.336173	5.13676	4.52202	0.0334613	0.114213	4.82898	5.18202	4.6392	5.25388	4.62323	5.21583	5.07438	4.72751	5.26129	5.41641	5.35466	5.1753	5.4016	5.21454	5.05119	5.40609
ENSMUSG00000040331	Nsmce4a	0.336051	7.25782	12.5494	0.000396334	0.00348901	7.07324	7.07955	7.14499	6.8545	7.17098	7.22125	7.20539	7.06265	7.23873	7.2094	7.51147	7.7056	7.48437	7.32147	7.31577	7.30766
ENSMUSG00000020486	Septin4	0.335973	3.78244	2.29586	0.129719	0.293288	3.20841	3.45891	3.84926	2.88158	3.67218	3.95391	3.89551	3.63578	3.68062	4.06672	3.86319	3.80434	4.07738	3.92928	4.00278	4.03245
ENSMUSG00000025195	Dnmbp	0.335941	3.99083	2.00676	0.156599	0.334028	3.98813	4.29265	3.02161	3.55677	3.50393	4.59614	3.52594	3.59457	4.24488	4.07146	4.3025	4.74735	3.94037	4.04551	3.65777	3.69656
ENSMUSG00000029270	Dipk1a	0.335596	4.31689	2.68644	0.101205	0.247688	4.05019	4.08188	3.74138	3.86406	4.56492	3.88859	4.07701	4.14894	4.90427	4.7463	4.00068	4.5939	4.86381	4.85329	4.35232	3.16834
ENSMUSG00000048756	Foxo3	0.335564	3.4785	1.15426	0.28266	0.488645	3.16232	3.66232	1.13448	2.98267	3.38259	3.66626	3.09674	4.11047	2.83085	3.81328	3.41318	2.6043	3.97446	4.42724	3.49277	3.48275
ENSMUSG00000007950	Abhd8	0.335537	5.29281	5.27827	0.0215932	0.0827696	4.97743	5.04807	4.89162	5.05157	5.36171	5.16386	4.88976	5.31879	5.33772	5.80698	4.8515	4.87424	5.81458	5.68563	5.4911	5.52095
ENSMUSG00000021377	Dek	0.335255	7.79853	16.1693	5.79248e-05	0.000682899	7.30565	7.61245	7.44522	7.65453	7.46753	7.54604	7.68858	7.6394	7.90038	7.91517	8.10728	8.0123	7.60397	7.80681	8.12629	8.45465
ENSMUSG00000024789	Jak2	0.335151	6.96877	8.37474	0.00380472	0.0217822	6.42659	6.91878	6.51479	6.50677	7.46305	6.85513	6.8236	6.19897	7.08548	7.11852	6.95387	7.5145	7.04463	7.27512	7.1844	6.92958
ENSMUSG00000026946	Nmi	0.334959	6.83895	7.21315	0.00723715	0.0358939	6.15731	6.40046	6.32007	6.58656	6.75553	6.74411	6.99005	6.80628	6.98212	7.008	7.21577	7.04259	7.17005	7.13726	7.07027	6.50452
ENSMUSG00000031858	Mau2	0.334693	6.7717	10.8004	0.00101481	0.00759603	6.31096	6.84965	6.23136	6.51054	6.78136	6.54033	6.43805	6.9582	6.7681	6.73108	6.9613	6.88096	7.0744	6.88049	6.51811	7.41869
ENSMUSG00000026269	Rnpepl1	0.334312	5.86256	5.02744	0.0249488	0.0921921	5.26595	5.84139	5.20525	5.31547	5.73992	6.2766	5.27461	6.03276	5.64427	6.00809	5.8427	5.27067	6.45495	5.89682	5.8025	6.77803
ENSMUSG00000024317	Rnf138	0.334077	6.69656	10.8521	0.000986853	0.0074344	6.27892	6.37753	6.27298	6.32406	6.34562	6.58997	6.55462	6.68225	6.96167	6.67306	6.35872	7.07711	6.85788	6.79065	7.14246	7.27851
ENSMUSG00000028413	B4galt1	0.334052	7.24918	6.89104	0.00866289	0.0412369	7.07324	6.82444	6.83885	7.11667	7.42821	6.98647	6.87636	7.54789	7.28942	7.55919	7.28201	7.66893	7.75339	7.36297	7.05391	6.8043
ENSMUSG00000063334	Krr1	0.333725	5.60301	4.38679	0.0362185	0.121451	5.87394	5.02367	5.80452	5.85967	5.36384	4.64969	5.41035	4.98043	5.78741	5.60132	5.67698	6.01932	5.93488	5.589	5.65844	5.71697
ENSMUSG00000020063	Sirt1	0.333544	4.87387	1.94447	0.163184	0.342526	4.5888	4.9164	4.45459	4.6034	4.93947	4.89948	3.82763	4.65919	4.32658	5.05684	4.45958	4.66412	4.9319	5.02809	5.99819	5.36231
ENSMUSG00000025200	Cwf19l1	0.333442	4.53822	1.885	0.169767	0.351529	5.13844	3.87916	3.87352	4.45492	5.02306	4.16633	4.2382	3.47853	4.71834	4.86015	4.91132	4.54263	4.34395	3.65157	5.07408	4.88539
ENSMUSG00000031662	Snx20	0.333345	5.56693	5.08463	0.0241388	0.0900892	5.75787	5.22974	5.78707	5.13934	5.2011	5.41648	5.04976	5.19785	5.4412	6.1334	5.58026	5.03393	5.76837	5.66365	5.78477	6.1794
ENSMUSG00000010609	Psen2	0.333166	5.59217	4.19597	0.0405203	0.131126	5.41489	5.54305	5.35272	5.38072	4.5612	5.68367	5.4504	5.68392	5.80494	5.89776	5.80865	5.9661	5.56526	5.86553	4.83459	5.94184
ENSMUSG00000036270	Edc4	0.333151	6.30371	7.56189	0.00596153	0.0310325	6.08257	6.00117	5.98232	5.92039	5.95098	6.13942	6.34096	6.33344	5.98487	6.36705	6.42667	6.20979	7.02375	6.17611	6.84728	6.50635
ENSMUSG00000058709	Egln2	0.332949	5.89922	5.90347	0.015111	0.0634365	5.62825	5.63776	5.85107	5.09987	5.54443	5.42034	6.04842	6.12491	5.93219	5.67474	6.00185	4.90936	6.08285	6.35326	6.06666	6.84968
ENSMUSG00000028437	Ubap1	0.332931	6.67082	11.7003	0.000624917	0.00508472	6.34126	6.37657	6.54719	6.35477	6.59817	6.31853	6.59431	6.70664	6.98911	6.72734	6.95115	6.61896	6.7431	6.70947	6.74907	7.11427
ENSMUSG00000039531	Zup1	0.332349	5.19688	4.27098	0.0387685	0.127443	4.81713	5.04079	4.89459	5.13446	4.67927	4.96432	4.66832	5.18865	5.73684	5.73568	5.15468	5.73767	5.5801	5.30858	4.71064	5.03738
ENSMUSG00000026608	Kctd3	0.331913	3.77115	1.20446	0.272433	0.475625	3.02485	3.90611	3.92083	3.24933	4.19857	3.68562	4.21182	1.80849	3.91585	4.1586	4.77383	3.4932	3.98006	3.26628	3.17947	3.49754
ENSMUSG00000017561	Crlf3	0.331496	7.40483	10.0555	0.00151892	0.0104569	7.10099	7.17406	7.00655	7.23807	7.51209	7.00649	7.39664	7.18687	7.63816	7.75367	7.53112	7.36913	7.51074	7.26941	7.4203	7.97486
ENSMUSG00000027219	Slc28a2	0.331133	5.92508	6.2831	0.0121895	0.053628	5.34852	5.73567	5.5705	5.31115	5.99581	5.9695	6.09368	5.47647	6.01393	5.70705	6.13685	6.37174	6.47593	6.14585	5.9064	5.94992
ENSMUSG00000028619	Tceanc2	0.331027	4.53344	2.44264	0.118077	0.275425	4.36701	4.71468	5.22188	3.44311	4.06295	4.27256	4.16215	4.33145	4.55844	4.64193	4.40117	4.27733	4.57998	4.33887	4.81918	5.32132
ENSMUSG00000046675	Tmem251	0.33085	4.97049	3.86816	0.0492103	0.150891	4.51003	4.8148	4.2288	4.83133	5.02846	5.06138	4.32692	4.94808	5.18302	5.11534	5.09942	4.50102	5.63441	4.93156	5.06104	5.49354
ENSMUSG00000038679	Trps1	0.330539	3.38532	0.906938	0.340928	0.550205	3.9343	2.63767	2.65264	2.98267	3.41596	2.19461	2.26083	3.31052	3.77419	2.01087	3.38934	4.23643	4.02413	2.49065	2.45901	4.7591
ENSMUSG00000056260	Lrif1	0.330473	3.9297	1.56786	0.210518	0.403305	2.83814	3.67491	3.78038	3.7476	3.82284	3.91617	3.35965	3.88404	4.17797	4.44798	3.08738	4.98264	4.44871	3.49683	3.98218	3.75928
ENSMUSG00000033434	Gtpbp6	0.330213	3.39635	1.38121	0.239896	0.439073	3.46532	3.35319	3.4341	2.01478	3.05207	3.4111	3.40694	3.21403	2.81836	3.65192	3.4749	3.17506	4.1587	2.89806	3.91854	3.74695
ENSMUSG00000038611	Phrf1	0.330167	6.48787	7.02187	0.008052	0.0390447	6.37398	6.25288	5.68969	6.18838	6.74079	6.0797	6.58063	6.48021	5.97646	6.66212	6.74037	6.29857	6.89247	6.63721	6.80097	6.82057
ENSMUSG00000039801	Cplane1	0.329958	2.84168	1.10133	0.293975	0.500887	2.67704	2.4599	2.58081	3.04634	2.03006	2.54482	2.62311	2.18683	3.19223	2.98951	3.99542	4.04442	2.27181	2.46183	2.9998	-3.07739
ENSMUSG00000033808	Tmem87a	0.329922	2.96887	1.45337	0.227988	0.424763	3.5465	2.63767	1.87242	3.15622	3.03069	1.75579	2.46825	2.92357	2.741	3.58726	2.73054	3.295	3.22598	2.70254	2.81021	3.59016
ENSMUSG00000079563	Pglyrp2	0.32976	5.58572	4.71429	0.0299128	0.105134	5.19904	5.62808	4.79016	4.6348	5.90765	5.73877	5.39871	5.74954	5.54346	5.57155	5.65715	5.59935	5.66778	6.06792	5.46163	6.02459
ENSMUSG00000027669	Gnb4	0.329636	4.57323	2.92662	0.0871296	0.224154	4.73765	4.40651	4.74815	4.39911	3.97052	4.29794	4.22946	4.22293	4.75815	4.14518	5.16875	4.99359	4.18805	4.89161	5.20432	3.91063
ENSMUSG00000057191	AB124611	0.329613	5.73424	4.07777	0.043451	0.138124	4.92042	5.43616	4.88865	5.65367	5.73992	5.72947	5.60877	6.16886	6.17945	6.07329	5.19878	5.93235	6.19432	5.82226	5.72815	5.65894
ENSMUSG00000023259	Slc26a6	0.329454	2.72946	0.973938	0.3237	0.534111	1.59668	2.33851	3.04316	2.23112	2.09331	1.0442	2.68835	4.00432	1.87896	2.90714	3.20131	2.40545	3.41988	2.29214	2.55514	3.18671
ENSMUSG00000063808	Gpatch1	0.329045	4.54041	3.18409	0.0743583	0.20057	3.76578	4.61365	4.72501	4.1801	5.01764	4.10534	4.40663	3.96173	4.38284	4.68273	4.70789	4.79508	4.86381	4.74384	5.04126	3.81938
ENSMUSG00000042046	Dstyk	0.328936	3.06163	0.399522	0.527336	0.70926	3.69632	4.10997	3.7675	3.24029	2.51892	-2.50931	1.04023	2.50123	3.24922	3.2456	3.21041	2.81652	3.45249	3.2154	3.47322	-3.07739
ENSMUSG00000004561	Mettl17	0.32874	4.62596	2.18981	0.138927	0.308583	3.8023	4.88151	4.63211	3.94424	5.1425	4.11965	4.10595	4.74959	4.75815	5.02546	4.66881	4.64341	4.2025	5.01079	4.68537	4.81627
ENSMUSG00000056121	Fez2	0.328498	4.98789	3.22107	0.0726961	0.197626	4.89528	4.68075	4.56668	5.15145	4.45283	4.97485	4.44112	4.93987	5.2497	5.60949	4.57329	4.89191	5.35059	5.0083	4.49003	5.68341
ENSMUSG00000038822	Hace1	0.328468	5.39777	2.92562	0.087184	0.224232	5.81856	4.82896	4.4586	4.90758	5.61078	5.23567	5.13414	4.47463	5.49324	5.07818	5.37098	6.41311	5.89835	5.2571	5.5152	5.48615
ENSMUSG00000039759	Thap3	0.328129	4.41546	3.56807	0.0589007	0.170589	4.05524	4.37984	4.0908	4.20356	4.24573	4.19363	4.41437	4.31039	4.5165	4.60973	4.15947	4.22253	5.05648	4.66702	4.69806	4.43722
ENSMUSG00000039789	Zfp597	0.328023	2.8275	0.988713	0.320057	0.530534	1.80299	3.01973	2.66659	2.8699	2.69235	2.28199	1.86894	2.98865	2.29441	1.57698	3.107	3.12614	2.88729	3.33145	3.5592	3.4678
ENSMUSG00000036461	Elf1	0.327992	7.77038	14.6162	0.000131776	0.00138424	7.45361	7.8034	7.37157	7.4564	7.78378	7.60273	7.34951	7.68429	8.01126	7.93966	7.98832	8.29942	7.84415	7.74536	7.79332	7.8529
ENSMUSG00000025173	Wdr45b	0.327838	6.52256	9.60992	0.00193529	0.0127956	6.32567	6.38617	6.19212	6.58567	6.14631	6.54121	6.32668	6.17586	6.58839	6.38713	6.68921	6.92453	6.81776	6.60874	6.62387	6.75282
ENSMUSG00000059791	Nrm	0.327745	5.51974	5.16272	0.0230767	0.0869236	5.30677	5.52925	5.26835	5.14904	4.91634	5.28516	5.52374	5.49151	5.60115	5.49782	6.22592	5.89195	5.17605	5.35241	5.91186	5.61383
ENSMUSG00000051403	Ppp1r37	0.3273	3.28081	1.7773	0.182482	0.367756	2.66387	3.08723	2.94358	2.97178	3.63015	2.57282	3.14402	3.448	2.98419	3.41911	3.43664	2.94619	4.28631	3.28285	3.28417	3.4527
ENSMUSG00000042492	Tbc1d10b	0.327244	6.21974	4.74263	0.0294241	0.104239	6.29075	6.40613	6.11666	5.13934	5.85996	5.98	6.27558	6.08454	6.09129	6.33196	6.29063	6.32698	6.6318	6.58639	6.33524	6.22677
ENSMUSG00000042712	Tceal9	0.3272	6.46607	5.27044	0.0216905	0.0830405	6.05635	5.89081	6.19574	6.36833	6.08668	6.4193	6.29142	6.63983	6.74435	6.50121	6.96802	7.05833	6.50246	6.30033	6.69628	6.16441
ENSMUSG00000038671	Arfrp1	0.326926	6.17588	7.04828	0.00793415	0.0386335	5.79761	5.92415	6.02895	5.60869	6.23662	6.19226	6.28932	5.86814	6.23458	6.34375	6.0784	6.16448	6.32667	6.40527	6.16896	6.75974
ENSMUSG00000002109	Ddb2	0.32685	3.93909	1.74266	0.186802	0.373244	3.28782	3.509	3.79315	3.59984	3.28663	4.28107	3.39135	4.08589	3.97335	4.48039	3.4749	4.11632	4.5081	3.92928	3.33922	4.74987
ENSMUSG00000047250	Ptgs1	0.326848	3.50063	0.537886	0.46331	0.658381	-2.50152	3.20479	4.9326	2.99348	3.44857	3.03198	3.26016	2.96728	3.63858	3.70164	4.09705	3.64677	3.27239	2.15486	2.51745	4.44105
ENSMUSG00000026696	Vamp4	0.326716	5.57883	5.54099	0.0185761	0.0741854	5.00118	5.4906	5.07797	5.31115	5.18909	5.42802	5.23585	5.76355	5.82382	6.08035	5.35876	6.16205	5.49459	5.66997	5.69898	5.85404
ENSMUSG00000049577	Zfpm1	0.326713	6.34656	7.31086	0.00685393	0.0345245	5.99982	6.02596	5.38049	5.9773	6.52359	6.52339	6.43805	6.37967	6.12213	6.46297	6.33811	5.8549	6.93997	6.71635	6.59927	6.53531
ENSMUSG00000042133	Ppig	0.326583	7.52414	11.6745	0.00063361	0.00514203	6.97202	7.32	6.9907	7.20765	7.43433	7.36076	7.44841	7.54654	7.91109	7.70954	7.64499	7.78023	7.50249	7.38712	7.57851	8.10884
ENSMUSG00000037966	Ninj1	0.326377	6.04935	6.33779	0.0118192	0.0525178	5.08014	5.95803	5.26835	5.899	6.19638	6.15339	5.72993	6.39375	5.94949	6.25807	5.69492	5.89634	6.33872	6.31652	5.96007	6.79609
ENSMUSG00000021990	Spata13	0.326262	7.43916	9.34661	0.00223398	0.014315	7.19097	7.15508	6.99693	6.65112	8.02218	7.37375	7.22751	7.14822	7.43467	7.32892	7.35972	7.77071	8.18045	7.99456	7.30267	6.94112
ENSMUSG00000021495	Fam193b	0.326135	4.88935	2.08196	0.149049	0.322858	3.95608	3.86274	4.17615	4.43919	5.32923	5.07857	4.7285	5.51195	4.88941	5.33801	4.51572	5.0706	5.72731	5.02564	4.48516	4.56561
ENSMUSG00000118537	Shld3	0.326106	3.52685	2.0806	0.149182	0.322922	2.92902	3.22205	2.55104	3.46657	3.44857	3.46437	3.6621	3.31898	3.74146	3.65823	3.57693	4.20379	3.82678	3.59298	3.70882	3.36669
ENSMUSG00000046031	Calhm6	0.326095	4.41278	1.9545	0.162103	0.341252	3.67021	3.45891	3.04316	4.17061	4.72325	4.54406	4.96541	4.28038	4.6946	4.96312	3.99542	4.46213	4.85164	5.06449	4.52844	3.30915
ENSMUSG00000067212	H2-T23	0.325946	8.95117	19.5912	9.59123e-06	0.00014188	8.46171	8.72626	8.66438	8.64856	8.92685	9.0111	8.79051	8.93567	8.93608	9.23608	9.12091	8.80958	9.35881	9.17167	8.85067	9.24765
ENSMUSG00000022052	Ppp2r2a	0.325893	7.3017	12.3621	0.000438132	0.00380324	7.17944	7.1884	7.01066	7.07974	7.00273	7.09482	7.20707	6.92741	7.58842	7.37082	7.45564	7.86056	7.31511	7.2299	7.43995	7.53931
ENSMUSG00000038871	Bpgm	0.325837	4.71823	2.46941	0.116081	0.272675	4.22626	4.41028	4.8797	4.31975	5.10974	4.49003	4.66832	3.71484	4.31328	5.23836	4.34443	4.79821	5.5727	4.2987	5.103	4.85412
ENSMUSG00000112302	Gm48226	0.325752	2.35849	0.986137	0.320688	0.530922	1.48129	2.36982	0.870963	2.45092	2.2861	2.73026	2.11659	2.55951	2.89177	2.17827	2.37351	2.13573	2.5532	2.63961	2.91538	1.99212
ENSMUSG00000030830	Itgal	0.325744	9.84273	18.471	1.72511e-05	0.000235103	9.68848	9.61108	9.44259	9.19907	10.1195	9.58155	9.59818	9.7898	9.88812	10.1228	9.94186	9.86868	10.2108	10.2098	9.87036	9.93057
ENSMUSG00000025981	Coq10b	0.325634	6.86542	7.85889	0.00505715	0.0272503	5.92313	6.73256	6.26039	6.7901	6.76689	6.97406	6.78758	6.84047	7.00367	7.07083	6.55187	7.3607	6.95285	7.14011	7.15938	6.93977
ENSMUSG00000044906	4930503L19Rik	0.325395	4.50554	1.73439	0.187851	0.37462	4.42671	3.63035	4.5175	4.02546	4.62323	4.29794	3.76246	4.23192	4.90427	4.37324	5.25043	5.18727	3.53856	4.34283	5.18341	4.35432
ENSMUSG00000020935	Dcakd	0.325374	3.64283	1.86374	0.172194	0.354357	3.35492	4.09599	3.74138	2.81003	3.09391	3.52295	3.29409	3.57351	3.6737	3.65823	4.22828	3.85325	3.11829	3.37846	3.98908	4.07745
ENSMUSG00000086429	Gt(ROSA)26Sor	0.325367	4.04619	2.51847	0.11252	0.266519	3.49537	3.18731	3.94964	3.58563	4.26417	3.67274	3.76851	4.25855	3.5201	3.77315	4.01113	4.86532	4.43654	4.00614	3.98908	4.79547
ENSMUSG00000028756	Pink1	0.325155	7.03107	11.034	0.000894577	0.0068665	6.43631	6.84687	6.51768	6.27729	7.20479	7.01799	7.17214	7.15532	7.35037	7.03431	6.98734	6.61984	7.32285	7.07975	7.55951	7.27046
ENSMUSG00000024847	Aip	0.325123	7.2834	11.5447	0.000679432	0.00541057	6.90992	7.0754	7.09752	7.11543	7.22022	7.37573	6.9123	7.18224	7.43057	7.37848	7.65711	6.83528	7.63272	7.51711	7.28876	7.55442
ENSMUSG00000085795	Zfp703	0.325004	3.03327	1.30463	0.25337	0.455355	2.48071	2.32259	2.17526	3.23118	2.83487	3.73601	2.63639	3.0711	2.95022	3.52648	3.37323	3.11615	3.03459	3.59298	2.02101	3.11178
ENSMUSG00000037286	Stag1	0.324467	6.06606	8.53318	0.00348731	0.0203133	5.74072	5.81461	5.81395	5.70389	5.73497	5.67562	5.80245	5.99631	6.24629	6.51778	6.47089	6.26958	6.26259	6.3355	6.22703	6.00013
ENSMUSG00000075289	Carns1	0.324241	2.87214	1.15201	0.283129	0.489184	3.0041	2.87444	2.53592	2.58558	2.9758	1.91735	2.60969	2.93463	3.04981	3.29503	2.98504	3.18465	4.00226	2.73903	2.6798	-1.29863
ENSMUSG00000040928	S100pbp	0.324176	3.4562	1.38921	0.238538	0.437531	2.90683	3.03934	2.35827	4.03595	3.17411	3.38765	3.18077	2.91244	3.84368	3.2456	3.18294	4.51249	2.49175	3.16265	3.40261	4.41791
ENSMUSG00000034906	Ncaph	0.323957	6.16262	5.2646	0.0217634	0.0832854	5.97338	6.55491	6.10774	5.71699	5.2528	5.76933	6.1699	5.99762	6.60758	6.01179	6.83901	6.87357	5.67989	5.89817	6.08288	6.0599
ENSMUSG00000005698	Ctcf	0.32386	7.12655	11.9953	0.00053335	0.00447602	6.71618	6.98158	6.85111	6.6417	7.03531	7.04697	7.1299	6.96765	7.19589	7.11279	7.47559	7.34208	7.35932	7.16378	7.28105	7.42596
ENSMUSG00000008999	Bmp7	0.323471	3.35744	1.25447	0.262701	0.464533	3.7596	3.22205	3.7675	3.51238	1.35554	2.9056	2.82228	3.22307	2.741	4.14068	3.99542	3.20364	2.94574	3.99109	2.59187	3.36669
ENSMUSG00000024182	Axin1	0.323363	6.7381	11.8503	0.000576517	0.00475716	6.42854	6.6671	6.31122	5.94843	7.07828	6.55268	6.57287	6.84414	6.78023	6.60038	6.85651	6.43537	7.22772	7.10617	6.87455	6.97323
ENSMUSG00000001767	Crnkl1	0.323347	6.02856	5.82022	0.0158429	0.0659758	5.74542	5.88404	6.13559	6.08733	5.66035	5.47328	5.4765	5.91354	6.26137	6.68702	6.23152	6.51923	6.23238	5.76149	6.04364	5.69147
ENSMUSG00000055675	Kbtbd11	0.323149	3.52475	1.68671	0.194035	0.382304	2.8614	3.95855	2.62434	3.27613	3.54221	3.3477	3.5472	3.14908	3.90997	3.47736	3.25507	3.99623	3.254	3.24952	3.85196	4.16808
ENSMUSG00000021982	Cdadc1	0.323089	5.70217	6.1689	0.0130015	0.0566145	5.62316	5.23401	5.68113	5.36832	5.2528	5.32891	5.70177	5.73854	5.62107	5.98443	5.74118	5.62598	6.05922	5.83355	5.87135	6.17135
ENSMUSG00000074918	Inafm2	0.322834	3.4302	1.22911	0.26758	0.469786	2.10538	3.89	3.68767	3.2128	2.60824	2.88341	3.8449	3.23206	3.90997	3.64558	3.08738	3.37255	3.56117	4.18869	3.38179	2.81382
ENSMUSG00000029512	Ulk1	0.322804	4.52664	2.22653	0.135659	0.303124	4.98803	4.64919	2.92048	4.31975	4.37861	3.94323	4.75005	4.23639	4.97354	5.14035	4.44424	4.60465	4.77312	4.17987	3.98908	4.81922
ENSMUSG00000052609	Plekhg3	0.322761	3.86164	0.78106	0.376817	0.582388	2.49566	4.03381	2.92048	2.07707	3.80406	3.3477	4.79518	4.71475	4.18285	3.14136	3.95809	3.91215	4.39938	4.71054	3.63154	1.71673
ENSMUSG00000037958	Nsrp1	0.322712	5.53741	4.73863	0.0294925	0.104323	5.47268	5.57027	5.04631	5.30031	4.79476	5.38722	5.07925	5.57688	5.99601	5.41827	5.68353	5.64694	5.88348	5.69649	5.72608	5.79987
ENSMUSG00000021244	Ylpm1	0.322319	4.38252	3.08767	0.0788877	0.209166	4.55352	4.39894	4.03813	4.29812	3.81035	3.12945	4.10595	4.46704	4.67047	4.59665	4.45193	5.25026	4.22628	4.14856	4.66397	4.29204
ENSMUSG00000073002	Vamp5	0.322191	2.82751	1.12348	0.28917	0.494866	2.18129	2.59854	3.40943	2.55672	2.17354	3.56537	2.5687	2.2052	2.98419	2.96935	2.82836	3.16541	2.53808	3.01177	2.9298	2.65135
ENSMUSG00000024219	Anks1	0.321879	4.15704	1.43139	0.231538	0.428814	3.45771	4.84576	3.89737	1.92731	4.04173	4.16173	3.20772	4.8376	3.98458	4.85741	4.45958	3.81672	4.6092	4.51752	3.23857	4.08236
ENSMUSG00000040697	Dnajc16	0.321788	3.19229	0.995098	0.3185	0.528515	2.41934	1.98106	3.33278	3.28496	3.11438	3.41883	2.85675	3.34406	3.0064	3.06743	3.84578	3.27718	3.74356	4.33093	2.62769	-3.07739
ENSMUSG00000051220	Ercc6l	0.321607	4.19864	1.67815	0.19517	0.383409	4.20369	4.23429	4.35043	4.1989	3.81661	3.48662	3.35965	3.48606	4.30882	4.41855	4.9927	4.51249	2.91096	3.714	5.28504	3.98074
ENSMUSG00000050332	Amer1	0.321551	2.45104	1.03847	0.308178	0.515597	1.75411	2.73709	2.66659	0.785111	2.62261	1.89535	2.68835	2.27644	3.08154	2.24686	2.59814	1.50014	2.66875	3.08918	2.64527	2.32629
ENSMUSG00000046718	Bst2	0.32129	6.82691	11.5953	0.000661181	0.00529681	6.38406	6.53691	6.68718	6.62703	6.65779	6.77607	6.89098	6.55284	7.0215	6.97931	7.1681	6.89417	6.80992	7.08448	7.01556	6.89368
ENSMUSG00000006335	Tfpt	0.321057	4.29585	2.32064	0.127667	0.28963	4.22178	3.87916	4.34611	4.09736	3.82284	3.72358	4.34322	4.4897	4.86531	4.17629	4.02667	4.08082	4.46079	4.67646	4.29221	4.6835
ENSMUSG00000024969	Mark2	0.320921	7.00709	11.7602	0.000605097	0.00494065	6.94301	6.93784	6.92912	6.68901	6.97291	6.62716	6.7088	7.05823	7.15547	6.77166	7.29757	7.13017	7.15774	7.25111	7.16625	7.09919
ENSMUSG00000050002	Idnk	0.320841	6.22335	8.37509	0.00380399	0.0217914	5.69614	5.68521	5.88278	6.13325	6.24593	6.48155	6.13756	6.12128	6.24629	6.37281	6.18265	6.18731	6.50732	6.50221	6.15215	6.65312
ENSMUSG00000038766	Gabpb2	0.320825	4.08682	1.93902	0.163775	0.343457	4.27472	4.23854	3.23321	3.24933	3.63724	3.97504	4.41822	3.75904	4.64238	4.5086	3.96348	4.21319	4.36123	4.78222	3.78217	2.97048
ENSMUSG00000028986	Klhl7	0.320502	4.33708	2.71593	0.0993509	0.244816	4.41103	3.67491	2.92048	3.95533	4.72325	4.47527	3.48246	4.52669	4.05552	4.59007	3.68534	5.02329	4.11861	4.94724	4.18811	4.94326
ENSMUSG00000037210	Fam193a	0.31982	4.24942	1.57714	0.209173	0.401634	3.68333	4.56374	3.63899	3.2128	3.95358	3.50126	4.50408	4.47463	4.77441	4.31852	4.42091	4.79821	4.99692	4.36634	3.73369	3.56931
ENSMUSG00000025422	Agap2	0.31974	2.35235	0.822712	0.364388	0.572261	1.77876	2.81879	2.42543	1.8815	2.32175	2.13952	1.62415	2.42491	2.41553	2.92817	1.8753	2.66035	1.96776	2.54661	3.01341	1.86099
ENSMUSG00000032469	Dbr1	0.319706	5.12159	3.79926	0.0512754	0.154936	4.71548	4.70244	4.4785	4.86702	4.9902	4.71081	5.06458	5.38071	5.31788	4.81003	5.46902	4.72124	4.93767	5.36414	5.36944	6.09559
ENSMUSG00000040771	Oard1	0.31903	5.53904	5.97787	0.0144865	0.0613101	5.38309	5.3738	5.35703	5.10237	5.60537	5.24657	5.27461	5.63563	5.67579	5.67629	5.65549	5.80449	5.7021	5.68095	5.55759	5.68179
ENSMUSG00000034484	Snx2	0.31854	6.80804	12.0382	0.000521222	0.00439793	6.6667	6.75052	6.47571	6.22323	6.87807	6.44035	6.49112	6.69774	6.92497	7.00923	6.94503	7.03068	7.01354	6.85717	6.95076	7.21448
ENSMUSG00000020680	Taf15	0.318387	2.63849	0.858541	0.354147	0.561935	2.19966	3.15172	3.05381	2.77287	1.28505	0.874632	2.5265	2.48629	3.13291	1.95046	3.33213	3.45409	1.72238	3.051	3.10519	0.692677
ENSMUSG00000035392	Dennd1a	0.31807	4.31649	2.37498	0.123293	0.283629	3.78415	4.1601	3.29736	3.68897	4.5612	5.09072	3.76246	3.75281	4.50485	4.90329	3.94725	4.03385	4.77956	4.66069	4.35766	4.45628
ENSMUSG00000035569	Ankrd11	0.318057	8.03886	9.84324	0.00170457	0.0114896	7.76517	8.18452	7.78675	7.65325	7.94642	7.73752	7.62418	8.10178	8.07043	8.35412	8.02263	7.85231	8.54211	8.13466	7.88728	8.52109
ENSMUSG00000027353	Mcm8	0.317798	3.87867	1.94582	0.163038	0.34245	4.2529	4.15111	3.71478	3.70221	1.79664	2.47236	4.08187	3.91227	4.42466	3.74378	4.62864	4.16072	2.13784	3.45357	4.31436	4.22252
ENSMUSG00000076490	Trbc1	0.317749	8.41235	16.9106	3.91814e-05	0.000480088	7.90816	8.19876	7.94639	8.28088	8.26213	8.45706	8.22529	8.52636	8.5393	8.56861	8.48616	8.66444	8.84358	8.37748	8.26032	8.70878
ENSMUSG00000054400	Cklf	0.317715	5.24909	2.61377	0.10594	0.255397	4.83487	4.89772	4.99196	5.04639	4.71322	5.63968	4.80992	5.48589	5.49127	5.56317	5.46523	5.49916	5.56712	4.74384	5.6256	4.96205
ENSMUSG00000039910	Cited2	0.317665	5.88334	5.00403	0.0252883	0.0931523	4.88113	5.7786	5.61614	5.75559	5.99581	5.65285	5.60371	5.99894	5.93074	6.21377	6.31931	5.93945	6.12266	5.70112	5.97578	6.1137
ENSMUSG00000029135	Fosl2	0.31766	8.19775	7.17994	0.0073723	0.036429	7.48998	8.16373	7.25813	7.88601	8.1874	8.38562	8.1598	8.61254	8.36818	8.38274	7.91576	8.46348	8.30651	8.34875	8.29066	8.33904
ENSMUSG00000008855	Hdac5	0.317621	5.63755	4.96773	0.0258245	0.0947541	4.81415	5.22118	4.78698	5.22666	6.09958	6.05013	5.32676	5.84782	5.43098	5.57988	5.66875	5.37903	6.04191	6.04017	5.73227	6.02587
ENSMUSG00000049686	Orai1	0.317599	7.13517	9.05638	0.0026178	0.016165	6.46222	6.80165	6.26039	7.01757	7.31337	7.16144	7.09664	7.40173	7.04784	7.23917	7.04761	6.97306	7.35016	7.45541	7.3192	7.60993
ENSMUSG00000021519	Mterf3	0.31738	5.31163	3.78775	0.051629	0.155552	4.96137	5.12809	4.70825	4.84033	5.21064	5.50813	4.64551	5.31032	5.20959	5.76667	5.45951	5.82915	5.09831	5.5621	5.74455	5.31924
ENSMUSG00000033684	Qsox1	0.317116	5.18474	3.34998	0.067206	0.186941	4.82307	4.42154	5.21477	4.5124	5.49844	5.14767	5.15044	5.00686	4.72505	5.8572	5.38712	5.59216	5.43667	5.51027	5.09981	4.71232
ENSMUSG00000038776	Ephx1	0.317065	2.87462	0.845979	0.357692	0.56564	1.62414	2.97969	2.59546	2.62781	3.48047	2.47236	2.42296	3.02012	3.54307	2.96935	3.15493	2.07516	3.97446	2.63961	3.23857	-3.07739
ENSMUSG00000019794	Katna1	0.316806	6.27614	5.96268	0.0146118	0.0617009	5.85957	5.95029	5.80767	6.01093	6.14257	6.38616	6.19257	6.21718	6.5577	6.27561	6.63279	6.72132	6.55691	6.17721	6.07317	6.45137
ENSMUSG00000028911	Srsf4	0.316642	5.19081	5.1788	0.022864	0.0864709	5.16439	4.90842	5.02752	4.68233	5.32265	4.85458	5.15967	4.91497	5.36376	5.47119	5.19191	5.05761	5.35491	5.13919	5.40341	5.68664
ENSMUSG00000020623	Map2k6	0.316409	3.31382	1.11001	0.292081	0.498387	3.105	3.13359	1.35722	3.75397	3.41596	2.45743	3.13469	3.62218	2.43203	3.51261	3.4749	3.8771	3.01289	3.09857	3.57763	4.10669
ENSMUSG00000052087	Rgs14	0.316371	6.49116	5.37952	0.0203744	0.0794994	6.14077	5.76982	5.96549	6.11852	6.82238	6.75178	6.3318	6.41955	6.6663	6.58639	6.86518	6.09118	6.87227	6.55433	6.47697	6.81393
ENSMUSG00000040102	Klhl42	0.316089	3.59535	1.51161	0.218894	0.414007	3.6369	3.84614	3.50568	2.88158	3.00898	2.48715	4.07701	3.60844	3.33945	4.44068	3.85741	3.46986	3.44441	3.67059	3.67499	3.49016
ENSMUSG00000021096	Ppm1a	0.315881	5.49003	6.00483	0.0142668	0.0605173	5.27247	5.22547	4.97525	5.11232	5.29152	5.65449	5.19602	5.40077	5.86238	5.67162	5.44609	5.58855	5.72564	5.82368	5.66491	5.56726
ENSMUSG00000040599	Mis12	0.315792	5.0762	2.88184	0.0895836	0.228518	5.25501	5.04079	4.74158	4.30247	5.2011	4.22484	5.27461	4.41669	5.70833	4.97581	5.74588	5.12639	4.61642	4.9263	5.77482	4.6308
ENSMUSG00000042508	Dmtf1	0.315594	5.45673	4.37951	0.0363734	0.121796	4.98539	5.58869	5.11404	5.0202	5.6673	4.91323	5.37115	4.81684	5.68443	5.51531	4.83689	6.17894	6.13527	5.46742	5.70109	5.34401
ENSMUSG00000026088	Mitd1	0.315448	5.15372	4.60878	0.0318086	0.110059	4.70265	5.02612	4.74815	4.89899	4.65502	5.13129	5.24672	5.20472	5.12331	5.20427	5.38712	5.67782	5.22643	5.16847	5.34813	5.33168
ENSMUSG00000032652	Crebl2	0.315436	2.85502	0.588249	0.443097	0.641355	2.10538	2.36982	3.04316	1.83419	3.91908	2.41166	3.28568	1.22389	3.09196	1.8874	2.16466	3.33859	2.73653	2.99175	2.9298	3.69656
ENSMUSG00000037465	Klf10	0.315402	6.62422	6.32561	0.0119007	0.0527046	5.88107	6.24763	5.8388	6.4782	6.93457	6.90002	6.52009	6.69693	6.54637	6.68856	6.82723	6.62072	6.87076	6.92538	6.79999	6.66136
ENSMUSG00000040747	Cd53	0.31533	9.72197	23.1884	1.46882e-06	2.75191e-05	9.42241	9.45578	9.3589	9.44378	9.53567	9.62804	9.38645	9.46514	9.97109	10.0095	9.81505	10.0209	9.94432	9.82501	10.0292	9.89155
ENSMUSG00000032578	Cish	0.315214	6.44506	3.94721	0.0469491	0.145726	5.38108	6.30445	5.86474	6.31008	6.69989	6.36029	6.2292	6.81975	6.36168	6.72658	6.73012	6.71057	6.32337	6.65084	6.39621	6.61123
ENSMUSG00000021371	Mcur1	0.315204	5.57209	4.26485	0.0389088	0.127769	5.48396	5.46726	4.58882	4.99354	5.70491	5.814	5.69702	5.25629	5.94949	5.54965	5.54293	5.74255	5.7004	5.57224	5.57833	5.94454
ENSMUSG00000003037	Rab8a	0.315121	8.84392	11.0625	0.000880903	0.00678382	8.42291	8.64299	8.59291	8.62182	8.79057	8.90602	8.82664	8.82123	9.06533	9.15391	8.95114	8.94602	8.83607	9.0382	8.94507	8.75144
ENSMUSG00000020143	Dock2	0.314856	8.65554	10.2458	0.00136996	0.00961543	8.6377	8.74112	8.38535	7.96432	8.86419	8.17746	8.18969	8.4776	8.75795	8.91548	8.77277	8.84968	9.03392	8.8794	8.81519	8.56125
ENSMUSG00000003199	Mpnd	0.314599	6.59007	8.12254	0.00437183	0.0242853	6.52639	6.06834	6.11666	5.94566	6.77655	6.61459	6.20933	6.85727	6.89479	6.70846	6.60632	6.0126	6.92116	6.71253	6.64477	7.14865
ENSMUSG00000075010	AW112010	0.314567	11.2583	13.8617	0.000196768	0.00194254	10.7646	10.8038	10.8491	11.0822	11.1556	11.3667	11.0849	11.3286	11.4283	11.4042	11.281	11.5562	11.627	11.3708	11.3246	11.3693
ENSMUSG00000022967	Ifnar1	0.31318	7.527	9.45757	0.0021028	0.0136901	7.28267	7.29625	7.09623	7.49779	7.76367	7.12053	7.39469	7.46694	7.96027	7.653	7.50917	7.70477	7.74107	7.77531	7.43301	7.42596
ENSMUSG00000037960	Card19	0.313172	6.27603	4.48385	0.0342166	0.116071	5.27896	5.71143	5.79026	6.27397	6.38407	6.42603	6.16876	6.55015	6.23458	6.55883	6.48595	6.16448	6.63269	6.31047	6.1132	6.67281
ENSMUSG00000097415	AU020206	0.313029	5.88364	3.57914	0.0585093	0.169771	5.37099	6.20159	5.43651	5.27396	5.81688	5.72947	5.85028	5.90654	6.06111	6.27971	6.03039	6.14864	6.0271	5.74812	6.35807	5.28128
ENSMUSG00000079427	Mthfsl	0.312951	4.10753	2.23249	0.135136	0.302463	3.14347	3.76601	3.93242	3.88743	4.29588	4.0113	3.94441	4.14419	4.27263	4.45887	4.07729	4.32146	4.02954	4.14856	4.34696	4.45248
ENSMUSG00000026484	Rnf2	0.312858	6.13025	4.57243	0.0324904	0.111921	6.08505	5.7099	5.39941	5.82832	6.26437	5.90902	6.18919	5.91633	6.53401	6.10597	6.43834	6.60474	6.16633	6.06553	5.92091	6.42936
ENSMUSG00000005763	Cd247	0.31268	7.37704	9.05241	0.00262348	0.0161787	7.19154	7.125	7.18127	7.0314	7.19281	7.48428	7.1445	7.43762	7.77016	7.53239	7.02393	7.18435	7.71021	7.60416	7.43111	7.65969
ENSMUSG00000001741	Il16	0.312597	6.23232	4.59586	0.0320492	0.110686	5.76097	5.88404	5.39522	5.5695	6.77896	6.48799	5.93874	6.27703	6.28427	6.40412	6.56435	6.13758	6.84642	6.30946	6.35807	5.84684
ENSMUSG00000026094	Stk17b	0.312528	9.51618	12.4488	0.000418254	0.00366472	8.8588	9.15292	8.91681	9.51524	9.51163	9.49926	9.34936	9.30269	9.66994	9.73341	9.57416	10.1397	9.48488	9.56824	9.70273	9.75606
ENSMUSG00000050379	Septin6	0.312068	8.29739	9.7548	0.00178856	0.0119437	7.78279	8.28727	7.84348	8.05255	8.25407	8.57205	8.08667	8.2449	8.47083	8.49847	8.19728	8.53245	8.26809	8.37676	8.31592	8.66235
ENSMUSG00000029625	Cpsf4	0.312015	5.53876	2.73932	0.0979064	0.242535	4.46518	5.58369	5.60532	5.24033	5.83858	4.60633	5.76665	5.3272	5.67059	5.9794	6.11521	5.26163	5.57084	5.6072	6.00501	4.85699
ENSMUSG00000037405	Icam1	0.311964	7.74165	15.283	9.25455e-05	0.0010337	7.5623	7.54631	7.0431	7.48397	7.91722	7.7734	7.69574	7.59524	7.724	8.09947	7.41144	7.71473	7.98039	8.01237	7.98975	7.93941
ENSMUSG00000017776	Crk	0.311932	5.55639	3.19281	0.0739629	0.199792	6.02708	4.75379	5.49239	5.05415	5.93525	4.8772	5.2005	5.24301	5.844	5.62568	5.73961	5.88462	5.71223	5.87239	5.74455	5.06246
ENSMUSG00000023277	Twf2	0.311822	7.01472	6.97025	0.0082876	0.039918	6.61203	6.58274	7.00175	6.52923	7.03128	6.82271	6.99651	7.17352	7.01467	7.16468	7.28954	7.1456	7.20397	7.39381	7.18139	6.74432
ENSMUSG00000021911	Parg	0.311446	6.35147	8.61286	0.00333798	0.0197012	6.35054	5.80891	6.03434	5.78076	6.72922	5.97738	5.99269	5.95076	6.30234	6.71604	6.50179	6.29082	6.92987	6.90746	6.47943	6.11969
ENSMUSG00000029729	Zkscan1	0.311138	4.1503	0.487596	0.485002	0.675448	0.704506	4.58391	2.87315	3.54947	4.58706	4.22925	3.65559	4.18178	2.71427	3.49157	4.2593	3.15569	3.14847	3.8647	4.63787	6.16441
ENSMUSG00000028088	Fmo5	0.311083	2.91068	0.589402	0.442651	0.641106	2.80253	3.5506	0.486746	2.49722	3.27758	3.82017	0.957955	2.58779	2.7277	3.9326	2.4827	3.23166	3.29954	3.24952	2.66264	-3.07739
ENSMUSG00000057193	Slc44a2	0.310992	8.03978	13.5213	0.000235869	0.002271	7.74772	7.94106	7.51482	7.82833	8.33916	7.81831	7.97474	7.95209	8.15766	8.20209	8.0406	8.10831	8.56839	8.19609	7.99618	7.92717
ENSMUSG00000032750	Gab3	0.310887	5.09477	2.57735	0.108403	0.259396	4.07029	5.24882	4.61782	4.67899	4.81053	5.25524	4.78627	4.85515	5.63183	5.3787	4.7769	4.81064	5.53892	5.26337	4.89462	5.84828
ENSMUSG00000000600	Krit1	0.310886	5.23948	3.95026	0.046864	0.145559	5.17835	5.25093	5.06749	4.89611	5.01219	4.61645	5.14812	4.75271	6.12086	5.34975	5.06471	5.26841	5.3288	4.84494	5.48866	5.68664
ENSMUSG00000004207	Psap	0.310812	8.31331	13.5705	0.000229773	0.00221916	8.30192	8.57155	8.14719	8.02977	8.13951	8.20315	7.86755	8.03177	8.48893	8.51486	8.52839	8.68338	8.22124	8.55723	8.23478	8.20408
ENSMUSG00000056216	Cebpg	0.310634	5.3199	3.26966	0.0705722	0.193597	4.38317	5.23401	4.76445	5.07973	5.12495	5.50269	5.41229	5.39678	5.36376	5.8337	5.49532	5.28856	5.3022	5.27791	5.46411	5.63906
ENSMUSG00000020474	Polm	0.310356	4.93354	2.32997	0.126905	0.28874	4.33828	5.15081	5.282	4.47819	4.02561	4.54052	5.03228	4.77441	4.59919	4.64511	4.69822	4.53515	5.16133	5.36219	5.49837	5.69789
ENSMUSG00000064373	Selenop	0.310096	6.33988	6.4415	0.0111484	0.0503267	5.68151	5.796	5.93845	6.11604	6.59271	6.31232	6.02966	6.26394	6.75668	6.44575	6.48689	6.39567	6.78292	6.41752	6.66323	6.21451
ENSMUSG00000031537	Ikbkb	0.309992	7.19828	10.2268	0.00138413	0.00969302	7.00829	7.03384	6.84192	6.69399	7.19281	7.23883	7.11988	7.29963	7.19529	7.58757	7.37093	6.98202	7.19797	7.40899	7.03653	7.63482
ENSMUSG00000001687	Ubl3	0.309966	8.00026	13.9087	0.000191909	0.00189858	7.57071	7.90677	7.54675	7.69482	8.04402	7.88158	7.81301	8.1615	8.28547	8.25951	7.8131	8.03898	8.1224	8.11397	8.16489	8.28757
ENSMUSG00000074748	Atxn7l3b	0.30994	5.46152	4.4906	0.0340816	0.115739	5.21719	5.47448	4.98084	4.93026	5.1623	5.25308	5.36518	5.79422	5.2286	5.58154	5.30029	5.67102	5.58562	5.80945	5.70319	5.87543
ENSMUSG00000039968	Rsbn1l	0.309657	5.01579	3.38574	0.0657625	0.184131	4.49523	5.04807	4.2051	4.99622	4.00383	4.95638	5.01458	5.26068	5.28647	4.52596	5.37503	5.6947	4.73385	4.94724	5.23947	5.43711
ENSMUSG00000062794	Zfp599	0.309559	2.11166	0.277401	0.59841	0.759095	1.25408	2.41556	1.39122	2.09725	2.70591	0.124783	2.71364	-0.395326	0.67031	2.60141	1.3578	-0.736272	3.06655	2.47631	2.37721	3.26661
ENSMUSG00000040481	Bptf	0.309507	5.72076	5.99853	0.0143178	0.0606236	5.62825	5.70837	5.42014	4.7348	5.78691	5.78736	5.05472	5.98039	5.7385	5.98066	5.99133	5.42223	6.181	5.88872	5.69898	5.88249
ENSMUSG00000054823	Nsd3	0.309495	6.70426	9.49056	0.00206532	0.013512	6.36993	6.56678	5.97253	6.16108	6.79649	6.64787	6.47919	6.88317	6.99259	6.91555	6.63279	6.86838	6.82557	6.97147	6.71097	7.02264
ENSMUSG00000047417	Rexo1	0.309335	5.80862	5.36827	0.0205063	0.0797476	5.76868	5.94769	5.34407	5.33896	5.65337	5.47142	5.43907	5.93846	6.26828	5.66537	5.75213	5.69637	6.12898	5.7195	6.39361	5.90347
ENSMUSG00000030641	Ddias	0.309092	3.43575	0.394023	0.530192	0.710444	4.17612	3.2809	3.5886	1.31955	3.391	1.23147	2.07815	2.99922	4.54333	1.03338	4.00591	5.13877	2.36041	1.78781	3.04023	3.63099
ENSMUSG00000071267	Zfp942	0.308955	4.3221	2.39104	0.122033	0.281769	3.87267	4.56712	3.90327	3.6069	4.85074	3.94323	3.78053	3.79587	5.00145	4.38471	3.76779	4.6224	4.6343	4.10729	4.90195	4.30051
ENSMUSG00000032846	Zswim6	0.30856	2.91739	1.14029	0.285591	0.490806	3.05543	2.72503	2.66659	2.38679	2.54931	2.19461	3.07739	2.61553	3.01737	3.13233	3.0061	3.295	3.61978	3.33939	2.9998	2.09297
ENSMUSG00000003923	Tfam	0.308545	6.51196	7.07384	0.00782176	0.0382256	5.92727	6.5152	6.23721	6.2117	6.14631	6.25408	6.64613	6.58301	7.20732	6.36801	6.60373	6.6719	6.47593	6.75917	6.72963	6.36023
ENSMUSG00000019866	Crybg1	0.308443	6.88302	9.87955	0.00167126	0.0113222	6.50531	7.08545	6.82803	5.65877	7.14136	6.5474	6.41799	6.92534	7.13923	7.10299	7.16635	6.30077	7.34582	6.99931	7.18214	6.89787
ENSMUSG00000022462	Slc38a2	0.307836	8.27212	12.3274	0.00044636	0.00385677	8.29018	8.1993	8.00829	7.87984	8.43993	8.0775	8.11096	8.05854	8.35689	8.32343	8.45036	8.55804	8.38121	8.45606	8.30352	8.27796
ENSMUSG00000039361	Picalm	0.307279	6.08672	6.30582	0.0120342	0.0530197	5.85957	5.78442	5.79978	5.68234	5.89588	5.96819	5.99527	5.79876	6.15356	6.30305	6.07217	6.52301	6.61659	6.01931	6.21236	6.30559
ENSMUSG00000026283	Ing5	0.307203	5.31956	2.51477	0.112784	0.267077	5.34852	4.96078	4.8737	4.34106	5.54065	5.20916	5.09858	5.55377	5.3851	5.80556	5.68517	5.0706	5.34192	5.66523	5.83542	4.43338
ENSMUSG00000047514	Tspyl1	0.307185	6.64247	7.25974	0.00705176	0.0351986	6.41387	6.54637	6.48263	6.50866	6.66648	6.41351	6.36909	6.36545	6.59298	6.65188	6.59681	6.87505	6.7668	6.97338	7.05391	6.76434
ENSMUSG00000029655	N4bp2l2	0.306968	6.04669	3.6564	0.0558542	0.165038	5.73444	5.577	5.55746	5.81924	5.24121	6.04264	6.19481	6.14883	5.92054	6.54357	5.71104	6.58134	6.48483	6.05351	6.4831	5.85404
ENSMUSG00000027397	Slc20a1	0.30669	6.16719	6.71064	0.00958391	0.0445549	5.68965	6.34736	5.85868	5.86556	6.29159	5.83293	5.82873	6.16182	6.53401	5.96802	6.39808	6.66163	6.50635	6.16386	6.00501	6.10889
ENSMUSG00000020250	Txnrd1	0.306601	7.81349	18.2844	1.90255e-05	0.00025556	7.89413	7.62345	7.8633	7.68693	7.96168	7.37524	7.5737	7.53479	7.79229	8.07374	8.01972	7.91377	7.99188	7.85781	7.80754	7.85613
ENSMUSG00000062743	Zfp677	0.306575	3.05414	0.879578	0.348317	0.556748	3.29638	2.59854	2.05317	2.81003	3.57213	2.86088	2.05854	2.58779	2.96163	3.78473	2.62561	4.16072	3.22598	3.17158	3.64908	-3.07739
ENSMUSG00000030142	Clec4e	0.306318	3.04214	0.583428	0.444972	0.643073	3.3793	1.53275	3.70805	3.70878	1.82176	2.80297	1.82319	2.72144	3.44891	3.80193	1.3902	4.07051	2.0553	3.12639	2.37721	3.21384
ENSMUSG00000031889	D230025D16Rik	0.305822	4.74111	1.74424	0.186603	0.373006	3.98284	3.96882	4.50203	4.54583	5.11736	4.24238	4.71604	5.10551	4.745	5.08053	5.34022	4.24562	5.23348	5.13692	4.79182	3.94881
ENSMUSG00000005233	Spc25	0.305807	5.16205	3.95189	0.0468188	0.145563	4.89528	5.35044	5.26606	4.93307	4.50027	4.67574	4.66832	4.66915	5.68443	5.35365	5.68843	5.90651	4.49642	4.5245	5.64975	5.11617
ENSMUSG00000040943	Tet2	0.305655	3.90315	1.83011	0.176114	0.359418	4.6164	3.71814	3.44223	3.07714	4.21288	3.3718	3.18981	3.26746	4.42466	4.68582	4.29824	3.51616	3.92302	3.74423	3.21522	4.2046
ENSMUSG00000068391	Chrac1	0.305626	6.14962	6.11614	0.0133953	0.0577909	5.91621	5.77714	5.74168	6.01492	6.02449	6.04639	6.11044	6.28784	6.42178	6.65346	5.94574	6.22613	6.40792	6.27674	5.96532	6.25207
ENSMUSG00000034761	Map4k5	0.305445	3.91981	1.47847	0.224015	0.420038	3.25306	4.48727	4.24283	2.59979	3.81035	3.3718	3.50436	3.66925	4.01775	4.03798	4.69822	4.51629	4.18805	3.7502	4.1331	2.6111
ENSMUSG00000040712	Camta2	0.30531	5.34509	3.23243	0.0721934	0.196947	5.33612	5.39108	4.73828	4.42728	5.78371	4.86876	4.83029	5.66247	5.63717	5.51878	5.6868	5.28411	5.57825	5.60226	5.1954	5.22016
ENSMUSG00000044197	Gpr146	0.305217	3.17975	0.655673	0.418092	0.618471	2.66387	3.28911	1.72026	3.19419	4.11975	2.64052	1.7271	3.49355	3.01737	2.93858	3.48243	1.50014	3.21651	3.60621	3.33922	4.07745
ENSMUSG00000037266	Rsrp1	0.305165	8.41278	16.4257	5.05943e-05	0.000606419	7.98431	8.19384	8.1221	7.96364	8.69674	8.26987	8.23215	8.62411	8.47083	8.52353	8.37117	8.18137	9.03072	8.15758	8.51671	8.78367
ENSMUSG00000045767	B230219D22Rik	0.305147	4.89767	3.64507	0.0562354	0.165693	5.00118	4.94267	4.74487	4.1801	4.57234	4.5686	4.99408	4.58397	5.01521	5.12676	5.52845	4.78566	4.83627	5.12548	4.84603	5.02467
ENSMUSG00000085208	Brip1os	0.304929	5.42943	3.54464	0.0597381	0.172427	5.49516	4.59721	5.15171	5.44315	5.18425	5.29149	4.97851	4.98841	5.29326	5.34389	5.42866	6.38115	5.62729	5.15278	5.63223	5.94454
ENSMUSG00000027544	Nfatc2	0.304902	4.81984	2.84688	0.0915514	0.231892	4.53194	4.52948	4.86162	3.86406	4.92795	4.93766	4.02239	4.8376	4.50094	5.16714	4.67868	4.96328	5.42439	5.70727	4.77993	4.17269
ENSMUSG00000054836	Elp6	0.304512	3.89139	1.95077	0.162504	0.341789	3.74716	4.1284	3.80581	3.00421	3.26847	4.14784	3.91745	3.60152	4.2402	3.60696	4.28967	4.06013	3.85144	3.98097	4.05633	3.97547
ENSMUSG00000027582	Zgpat	0.304444	6.11434	5.05116	0.0246095	0.0912992	5.56413	6.22211	5.50409	6.17538	5.8355	5.84015	5.66496	6.55911	6.19766	6.46657	6.02653	6.07193	6.48384	6.23796	5.66491	6.63401
ENSMUSG00000037992	Rara	0.304421	5.17514	3.94706	0.0469533	0.145691	4.95327	4.79475	4.17615	4.59987	5.52545	5.31447	4.93347	5.5101	5.03425	5.34194	5.18038	4.56115	5.62371	5.73764	5.34275	5.27055
ENSMUSG00000069729	Arid1b	0.304318	5.6207	4.50391	0.0338174	0.115092	5.33612	6.1199	4.97805	4.86702	5.70153	5.04148	5.68588	5.45552	6.06641	6.05547	5.8616	5.29521	5.6057	5.92349	5.76882	5.37238
ENSMUSG00000001098	Kctd10	0.304132	6.03267	5.82604	0.0157906	0.0657872	5.75942	5.92547	5.29777	5.70389	6.39562	5.64628	5.82439	6.11158	6.04108	5.77249	5.84124	6.45035	6.51795	6.39292	6.10845	6.15044
ENSMUSG00000015501	Hivep2	0.303779	4.65383	1.53454	0.215433	0.410116	4.28766	4.1601	4.49031	3.66213	4.92795	4.27256	4.39886	4.24085	5.27279	5.44953	4.15947	5.45032	4.94629	4.71665	4.99744	2.91646
ENSMUSG00000019857	Asf1a	0.303585	4.82501	3.0214	0.0821727	0.21489	4.5783	4.08188	4.63566	4.91613	4.60164	4.40693	4.70031	4.73701	5.0234	5.12903	5.13808	5.15105	5.28193	4.87804	5.10617	4.21358
ENSMUSG00000047281	Sfn	0.303567	2.85504	1.0049	0.316127	0.525604	2.58221	2.59854	2.03177	2.24927	2.70591	3.09124	2.9341	2.72144	3.04981	3.29503	3.73663	2.6043	2.99085	2.69017	2.41869	3.04286
ENSMUSG00000037946	Fgd3	0.303355	4.81252	2.93913	0.0864572	0.223038	4.37106	5.02858	4.13159	4.63825	5.22248	3.70472	4.6323	5.18171	5.03695	4.80435	4.34443	4.9266	4.74377	5.03789	5.09022	5.21793
ENSMUSG00000021910	Nisch	0.303309	6.1679	4.12478	0.0422594	0.135071	6.35874	6.28712	5.64284	5.70389	6.36711	5.92132	6.04966	5.5627	6.28541	6.10827	6.4925	5.91518	6.66957	6.14132	5.93169	6.65312
ENSMUSG00000045098	Kmt5b	0.303283	5.51195	2.10444	0.146872	0.320221	5.38108	4.74486	4.16636	5.18484	6.14631	5.31861	5.40842	5.72269	5.64781	5.88974	5.61665	5.26616	5.79405	5.6203	4.48516	6.26834
ENSMUSG00000029084	Cd38	0.303216	5.84959	4.2772	0.0386269	0.127156	5.5712	5.71753	5.37413	5.77294	5.51201	5.87289	5.94942	5.23856	6.00431	6.20195	6.38106	6.62601	5.63619	5.69029	5.83925	5.45806
ENSMUSG00000048787	Dcun1d3	0.302874	3.33178	0.574039	0.448658	0.646901	3.13395	3.27264	1.82346	3.31111	3.61586	2.81474	3.64247	2.29371	3.86814	3.74378	3.76161	1.70057	2.92265	3.1079	3.09243	4.51561
ENSMUSG00000052751	Repin1	0.302572	4.05019	1.59636	0.20642	0.399384	3.65032	4.31294	4.30211	3.63478	3.98727	3.53723	1.54181	4.86674	3.78707	3.71381	4.16883	4.07567	4.06689	4.12578	2.90082	5.22239
ENSMUSG00000054499	Dedd2	0.302269	6.32794	5.21248	0.0224253	0.0851908	5.60949	6.31354	5.7134	5.92039	6.28031	6.21353	6.39863	6.44103	6.22751	6.60365	6.3536	5.53895	6.87903	6.52067	6.85863	6.56721
ENSMUSG00000018415	Gid4	0.30191	5.14739	4.22736	0.0397773	0.129529	4.74078	4.89772	4.98641	5.10237	4.92506	4.95638	5.03479	5.06334	5.50693	5.22779	5.32982	5.58131	4.92611	4.77346	5.52947	5.39032
ENSMUSG00000039068	Zzz3	0.301858	5.65864	4.72714	0.0296903	0.104666	5.78853	5.54305	5.42835	5.47627	5.80118	5.09314	5.32266	4.9831	5.45136	5.90574	5.97273	5.99364	6.12898	5.57897	5.55061	5.96197
ENSMUSG00000038732	Mboat1	0.30086	3.01497	0.646247	0.421458	0.62168	2.0457	3.11522	3.33278	3.00421	1.91807	2.34828	3.17167	3.08108	3.64567	3.4339	4.19658	2.95742	3.34368	2.90878	2.26796	-3.07739
ENSMUSG00000024456	Diaph1	0.300838	6.17196	5.51475	0.0188568	0.0750179	5.60777	6.25498	5.8061	5.53478	5.88251	5.96555	6.08037	6.40274	6.15977	6.57309	6.22143	6.49439	6.09968	6.19702	6.25163	6.68336
ENSMUSG00000021754	Map3k1	0.300832	5.3313	3.42156	0.0643502	0.181755	5.25939	5.76982	4.44653	5.0202	5.3336	5.38129	4.69079	5.323	5.64427	5.54114	5.25483	5.25482	5.19786	5.033	5.50801	5.93777
ENSMUSG00000044501	Zfp758	0.300794	3.78349	0.832747	0.361479	0.569318	3.27921	2.55833	3.80581	3.68231	4.06295	2.9056	2.84535	4.34394	4.58451	3.2372	2.90883	4.60822	3.8817	4.45309	3.5311	3.67069
ENSMUSG00000053560	Ier2	0.300529	9.57716	20.0979	7.35763e-06	0.000112213	8.84974	9.36981	9.09852	9.24403	9.6084	9.56465	9.31155	9.68295	9.56409	9.71225	9.53734	9.22863	10.1387	9.87103	9.6179	10.1808
ENSMUSG00000018143	Mafk	0.300311	7.45833	7.17962	0.00737362	0.0364163	6.71379	7.52038	6.65431	7.48253	7.59638	7.59336	7.20762	7.53796	7.5148	7.73177	7.37042	7.56401	7.58249	7.82106	7.41775	7.54244
ENSMUSG00000024781	Lipa	0.300301	5.1278	4.38088	0.0363443	0.121742	5.0702	5.14177	4.79652	4.72834	5.14499	5.01877	4.66509	4.67246	5.73018	5.40332	5.2853	5.44833	5.4709	5.34059	4.59327	4.92696
ENSMUSG00000032244	Fem1b	0.300114	5.1621	2.45308	0.117295	0.274216	4.60955	5.52925	4.18101	4.79163	5.03653	5.66591	4.38712	5.05829	5.66012	5.7267	5.024	5.37903	5.25676	4.71054	5.04126	5.44476
ENSMUSG00000060261	Gtf2i	0.299976	6.44238	6.49948	0.0107906	0.0489716	6.23172	6.56255	5.99066	5.97866	6.34237	6.42123	6.29457	6.45549	6.53496	6.58722	6.7482	6.66421	6.64773	6.6785	6.42703	6.23783
ENSMUSG00000027194	Ttc17	0.299856	5.23246	4.0123	0.0451694	0.141898	5.03482	5.02367	4.33741	5.27839	5.21301	5.15232	4.85324	5.2954	5.48733	5.5598	5.17108	5.31935	5.20266	5.47465	5.56223	5.31716
ENSMUSG00000032376	Usp3	0.29963	6.75371	6.03671	0.0140113	0.0599232	6.18524	6.27683	6.16904	6.3025	6.59908	6.89379	6.81487	6.87674	6.85938	7.10588	6.36586	6.87357	7.1865	6.90746	6.88013	7.15333
ENSMUSG00000049339	Retreg2	0.299547	6.62485	6.40096	0.0114058	0.0511185	6.26372	6.14614	5.84188	6.17063	6.54071	6.88963	6.35107	7.17817	6.68018	6.35932	6.40602	6.9188	6.94069	7.03826	6.43463	7.05112
ENSMUSG00000092558	Med20	0.299362	5.24263	4.21521	0.0400631	0.130142	4.9424	5.51356	4.99473	5.14904	5.22248	4.77548	4.76827	5.19096	5.37447	5.20211	5.46142	5.24798	5.23583	5.52078	5.06758	5.80583
ENSMUSG00000068874	Selenbp1	0.299279	3.26112	0.8853	0.346754	0.555198	1.62414	2.65047	2.03177	2.52728	4.12984	3.56537	3.62258	3.77757	2.71427	3.30311	2.95287	3.66743	3.46053	3.7971	3.57763	2.35906
ENSMUSG00000029687	Ezh2	0.299002	6.33442	5.49951	0.0190218	0.0755138	6.20583	6.03453	6.23721	5.67397	5.83087	6.3653	6.32975	6.05192	6.48345	6.0967	7.04507	6.68462	6.26947	6.30135	6.93387	6.09072
ENSMUSG00000103593	Gm37352	0.298893	3.03819	0.884116	0.347077	0.55543	1.41994	3.11522	2.60997	3.23118	2.5342	3.04203	2.9341	3.34406	2.58742	3.08627	3.98486	3.0755	3.65524	2.37176	2.88611	3.14033
ENSMUSG00000020115	Tbk1	0.298746	6.46429	6.51453	0.0106997	0.0487006	5.96266	6.0873	6.7911	6.0772	6.59726	6.1312	6.40544	6.48116	6.44839	6.56724	6.60976	6.58497	6.43163	6.64364	6.8156	6.46649
ENSMUSG00000024851	Pitpnm1	0.298707	7.13842	12.1521	0.000490325	0.00417111	6.65593	6.76015	6.57796	6.6973	7.44295	7.09723	6.94738	7.43664	7.00298	7.18558	6.71661	6.88832	7.63361	7.39857	7.29434	7.75742
ENSMUSG00000054770	Kctd18	0.298594	4.33749	1.46546	0.226064	0.422187	4.61982	3.29728	4.1215	3.86406	3.44049	4.17549	4.42206	4.6458	5.06367	4.71032	4.18739	4.07567	4.50422	4.80535	4.35232	3.99123
ENSMUSG00000020038	Cry1	0.298507	4.67906	2.58343	0.107987	0.258599	4.13853	5.44353	4.16145	4.64512	5.01492	4.03161	3.52594	4.24973	5.42481	4.33043	4.49725	4.90936	4.66594	5.03545	4.68112	4.7591
ENSMUSG00000005886	Ncoa2	0.298303	5.46097	3.07607	0.0794521	0.209889	5.40503	5.20174	5.31779	4.7251	5.92514	4.96432	4.87862	5.13216	4.80007	6.01056	5.63536	6.10386	5.97613	5.55188	5.79465	4.73746
ENSMUSG00000042408	Zmym6	0.298275	3.52183	0.867723	0.351587	0.559486	3.18093	3.44428	2.35827	3.40314	3.69954	4.23364	1.70204	3.7898	3.42438	3.76732	3.56988	3.96874	3.50008	3.051	3.76619	3.82526
ENSMUSG00000029290	Zfp326	0.298195	3.80972	1.91428	0.166488	0.347277	3.87267	4.024	3.44223	3.37862	3.60866	3.24704	2.775	3.98849	3.97897	3.89035	4.28537	4.19907	3.70347	3.55937	3.56844	4.49733
ENSMUSG00000030060	Hmces	0.298176	6.08975	5.71414	0.0168288	0.0690359	5.5712	5.92679	5.76131	5.97594	6.26666	5.62471	5.83307	6.11401	6.42075	6.22657	6.32874	5.76987	6.70976	6.05109	6.15522	6.20666
ENSMUSG00000061028	Clasrp	0.298159	5.67882	3.10079	0.0782542	0.208077	5.01681	5.54305	4.82167	5.78854	5.70828	5.34523	5.52016	5.96565	5.65837	6.16254	5.72063	5.2639	5.78767	5.89143	5.35349	6.44089
ENSMUSG00000062421	Arf2	0.298152	5.15969	2.35691	0.124729	0.285597	4.05524	5.61343	4.964	4.93867	5.00946	4.7964	4.91451	5.30395	5.40405	5.6369	4.99533	5.39357	5.49654	5.08353	5.36149	4.83968
ENSMUSG00000030748	Il4ra	0.298023	8.35791	3.64067	0.0563844	0.165819	7.57203	8.28625	7.16048	8.19337	8.70415	8.47432	8.2162	8.81955	8.47978	8.65653	8.30422	8.45112	8.46703	8.48611	7.89786	8.68474
ENSMUSG00000008226	Scrn3	0.298015	3.57831	0.553888	0.456733	0.653605	2.70302	3.18731	2.74755	4.21745	3.34843	3.052	3.35965	2.78388	4.56594	3.08627	3.29839	1.67358	2.7098	3.67687	4.20599	4.98585
ENSMUSG00000049489	Ccnq	0.297626	4.68076	2.97452	0.0845853	0.219847	4.04003	4.10067	4.48245	4.2082	4.32691	4.81995	4.3351	5.0405	4.73506	4.89797	4.99006	4.56482	4.52737	4.69515	5.13446	5.27055
ENSMUSG00000060002	Chpt1	0.297512	4.53058	2.58662	0.10777	0.258344	3.81427	4.11922	4.1466	4.69563	4.48856	4.61309	4.18041	4.30614	4.25419	4.69812	4.78301	4.85635	4.32646	4.65434	5.0346	4.92696
ENSMUSG00000024065	Ehd3	0.297279	4.54564	2.52433	0.112102	0.265866	4.22626	4.00916	4.11134	4.39504	4.82303	4.37151	4.39104	4.65586	4.81587	4.74926	4.82509	4.57215	4.32646	4.69824	4.30885	5.01184
ENSMUSG00000032425	Zfp949	0.297015	4.08555	2.20529	0.137538	0.306299	3.14347	3.08723	2.99975	4.33258	4.53106	3.88301	3.9917	4.38883	3.57314	4.0572	4.00068	4.61533	4.45275	4.09796	4.29778	4.56911
ENSMUSG00000104876	Trdc	0.29691	5.71711	3.32212	0.0683537	0.189289	4.62662	5.82877	4.1011	5.65707	5.8355	5.83293	5.8098	6.20354	5.79859	5.75494	5.18269	6.09118	5.94638	5.82368	5.75269	5.95931
ENSMUSG00000013275	Slc41a1	0.296813	4.43502	1.64615	0.199484	0.389999	4.08519	3.6874	3.71478	4.25835	4.39961	4.13381	4.3351	4.62889	3.99572	4.64511	3.68534	4.37269	5.46292	4.88619	3.15513	5.42942
ENSMUSG00000040746	Rnf167	0.296643	6.34728	4.49381	0.0340177	0.115564	5.70259	6.29019	5.73342	5.79009	6.64377	6.31128	6.08401	6.67403	6.50408	6.70694	6.49715	6.35592	6.86472	6.2369	6.26163	6.2908
ENSMUSG00000004221	Ikbkg	0.296413	5.81212	4.28992	0.038339	0.126565	5.98401	5.40248	5.89468	5.39709	5.35096	5.48253	5.79802	5.70505	6.03434	6.26738	6.26138	5.96332	6.11249	5.63167	5.4911	5.72642
ENSMUSG00000002996	Hbp1	0.296406	6.41944	6.23472	0.012527	0.054906	6.11681	6.29019	5.52146	6.1442	6.53787	6.1182	6.40931	6.25184	6.82855	6.69701	6.32246	6.63216	6.44283	6.74653	6.32845	6.78408
ENSMUSG00000029708	Gcc1	0.296341	4.77532	2.72095	0.0990389	0.244305	4.48028	4.56035	4.36334	4.99354	4.42442	3.95391	4.66509	5.07836	4.50874	4.87377	4.24609	5.26841	4.84244	5.2841	4.72311	5.32132
ENSMUSG00000021699	Pde4d	0.296312	4.35072	1.70715	0.191355	0.379262	4.0298	4.024	3.10592	4.54583	4.50416	4.29375	4.37923	4.31885	4.52422	5.00333	4.2724	4.47391	3.41988	4.46403	4.53788	4.70914
ENSMUSG00000026360	Rgs2	0.295794	10.5175	10.1411	0.00145002	0.0100865	9.68716	10.2829	9.80136	10.3923	10.4682	10.6718	10.4697	10.6027	10.7703	10.5989	10.6447	10.9229	10.6018	10.619	10.5486	10.6986
ENSMUSG00000029629	Phf14	0.29575	5.14386	2.55606	0.109872	0.26204	4.84657	4.98374	4.89459	4.97184	4.43666	5.17532	4.76525	4.81385	5.09509	5.3787	4.96876	5.16323	5.5634	5.12777	5.76279	5.69147
ENSMUSG00000097354	2310001H17Rik	0.295743	4.05566	2.08361	0.148887	0.322584	3.63014	4.04355	3.87352	3.6209	4.13986	3.65975	3.68146	3.91785	4.03406	4.4875	3.79829	4.18481	4.93479	4.00114	3.93293	4.26636
ENSMUSG00000025507	Pidd1	0.295669	4.15392	1.44209	0.229801	0.42678	4.58181	3.46618	4.42617	3.38684	3.7063	3.95391	3.80427	4.36042	4.50485	4.45887	3.78616	4.54635	3.92882	3.70173	4.43044	4.53725
ENSMUSG00000022377	Asap1	0.295611	4.73045	2.54025	0.110977	0.263532	5.29186	4.34086	4.05943	4.04117	4.89874	3.74219	4.53279	4.93162	5.05037	5.03276	5.08217	4.98264	5.22407	4.38565	4.52369	4.50101
ENSMUSG00000018541	Cwc25	0.295416	6.04079	4.48164	0.0342608	0.116178	5.50258	6.18518	5.45872	5.71536	5.7885	6.01102	6.03092	6.18746	6.02757	6.40318	5.96334	5.45825	6.44891	6.3454	6.19456	6.36729
ENSMUSG00000074578	Zfas1	0.295413	5.91098	4.34228	0.0371771	0.123646	5.44792	5.61507	5.44463	5.83885	5.56503	5.83582	5.99139	6.0379	5.84091	5.86404	6.25259	6.5483	6.28653	5.90219	5.67136	5.93642
ENSMUSG00000001280	Sp1	0.295301	5.11485	3.14142	0.0763272	0.204465	4.67993	4.69008	5.08837	4.97184	4.75294	4.87439	5.21607	4.7836	5.35513	5.69636	4.91967	5.84284	5.18335	4.93156	5.38522	4.78345
ENSMUSG00000021428	Riok1	0.29517	7.44754	9.2096	0.00240749	0.0151873	7.15023	7.2778	7.24075	7.3532	7.25348	7.10144	7.10622	7.50451	7.72693	7.80575	7.38456	7.57271	7.70387	7.17769	7.16929	8.13598
ENSMUSG00000046062	Ppp1r15b	0.295111	6.20969	5.96777	0.0145697	0.0615507	6.21602	6.24552	6.00993	5.6417	6.36924	6.2334	6.07672	5.66081	6.42488	6.2838	6.15817	6.32807	6.31674	6.175	6.42066	6.49901
ENSMUSG00000026199	Ankzf1	0.294948	4.62271	2.36779	0.123862	0.284168	4.38317	4.43641	4.63211	4.27173	4.46085	4.48635	4.23384	4.62549	4.58451	5.01074	4.1453	4.75058	5.14645	4.16653	4.31436	5.5064
ENSMUSG00000079853	Klra1	0.294616	6.76746	6.89095	0.00866331	0.041218	6.95994	6.05274	6.24769	6.32513	6.5808	6.68842	6.69299	6.63476	6.81761	7.19429	5.98471	7.12458	6.92479	7.12755	7.14864	7.01238
ENSMUSG00000044783	Hjurp	0.294286	6.05134	4.40353	0.0358647	0.120611	5.95322	6.21782	5.4963	6.10238	5.67421	5.94561	5.71122	5.83165	6.46953	6.22869	6.63954	6.32156	6.00252	6.25696	5.92271	5.46748
ENSMUSG00000024750	Zfand5	0.29428	7.35844	10.0277	0.00154204	0.0105848	6.74069	7.11001	6.90137	7.32031	7.24306	7.35523	7.22257	7.1146	7.57362	7.49938	7.32139	7.52066	7.47943	7.38136	7.64228	7.89541
ENSMUSG00000026637	Traf5	0.294177	4.79686	1.76359	0.184177	0.369897	3.97753	4.07239	4.30211	4.70223	4.9452	4.83737	4.78627	5.15833	5.28419	4.38851	4.90573	3.99623	5.48476	5.13006	5.24525	4.34208
ENSMUSG00000041530	Ago1	0.294164	3.29867	1.04973	0.305569	0.513345	3.52481	2.36982	2.53592	2.41921	3.46461	3.3314	3.35162	3.67586	3.23987	2.75059	3.68534	3.09597	3.95182	3.55255	2.69676	3.82526
ENSMUSG00000040061	Plcb2	0.294117	5.19821	2.70055	0.100314	0.246279	5.15736	5.03348	4.51365	4.89034	5.10718	5.32274	4.5185	5.16773	5.6425	5.46761	5.29174	5.44634	6.14778	5.29843	4.1941	4.78043
ENSMUSG00000026463	Atp2b4	0.29404	4.68292	2.97115	0.0847615	0.219999	4.15745	4.62343	4.0752	4.17536	4.7562	4.41855	4.64879	5.13935	4.73173	4.91387	4.70145	4.8352	4.92611	4.85051	4.57504	4.92696
ENSMUSG00000024293	Esco1	0.293828	6.26143	4.18339	0.0408219	0.131738	6.4498	5.96318	5.5705	5.98545	6.64729	6.05013	5.9374	5.48024	6.834	6.50821	5.91684	6.55293	6.11377	6.60298	6.22118	6.55224
ENSMUSG00000051341	Zfp52	0.293735	6.2413	4.25033	0.0392428	0.128146	5.93277	6.0467	6.23721	6.12835	5.70828	5.748	5.98232	6.25184	6.26713	6.31808	6.15227	6.09245	6.60938	6.67144	6.75617	6.47024
ENSMUSG00000005417	Mprip	0.293618	6.2289	6.10864	0.0134523	0.0579563	6.21263	6.03331	5.81864	5.31547	6.55389	5.83438	6.24988	6.2452	6.61392	5.93722	6.22704	6.05635	6.58843	6.56368	6.44972	6.36326
ENSMUSG00000040749	Siah1b	0.293264	2.96663	0.634214	0.425814	0.625245	2.99361	2.93851	2.63856	3.35367	0.769578	2.02259	3.17167	3.72124	3.08154	3.14136	3.27255	3.09597	3.23538	2.62668	2.37721	3.11178
ENSMUSG00000018326	Ywhab	0.293162	8.85106	15.6332	7.68926e-05	0.000874537	8.67982	8.71582	8.66373	8.74024	8.6831	8.72021	8.77652	8.83456	9.00008	8.81828	9.01404	9.28515	8.83433	8.85606	8.99692	8.85127
ENSMUSG00000051306	Usp42	0.293008	5.01406	3.34357	0.067468	0.18728	4.22626	4.92959	4.45459	5.2059	4.46484	5.27667	5.25536	4.74645	5.19998	4.76103	5.40903	5.1214	4.88488	5.33265	5.5829	4.60028
ENSMUSG00000029438	Bcl7a	0.292978	2.6868	0.335025	0.562715	0.73342	1.10612	2.85244	2.35827	3.01486	2.44001	2.7911	2.68835	0.29527	1.29315	2.24686	3.48993	3.25004	2.27181	2.32452	2.0477	4.20008
ENSMUSG00000057156	Homez	0.292793	2.98762	0.756926	0.384292	0.589749	3.18093	3.42949	2.42543	2.61387	3.41596	0.519399	3.10632	2.80812	2.55766	3.54021	3.20131	2.96856	2.78856	2.75099	3.21522	3.37472
ENSMUSG00000087687	Pet100	0.292694	5.3791	4.965	0.0258652	0.0948663	4.91765	4.84297	5.46072	5.37247	5.16721	5.13599	5.27885	5.37464	5.29326	5.34194	5.73804	5.64694	5.67298	5.49967	5.15301	5.78035
ENSMUSG00000044791	Setd2	0.292581	5.55122	4.02865	0.0447338	0.140908	5.3931	5.67428	5.25687	5.0096	5.46894	5.25524	5.03479	5.30395	5.65486	5.36526	5.75213	6.14496	6.21467	5.75705	5.6863	5.16563
ENSMUSG00000025979	Mob4	0.292453	6.60109	7.35532	0.00668646	0.033845	5.99194	6.26126	6.30566	6.63654	6.51592	6.26055	6.41992	6.50915	6.80658	6.74671	6.59159	7.13079	6.67304	6.64364	7.12534	6.52361
ENSMUSG00000090394	4930523C07Rik	0.291981	6.36232	5.6681	0.0172762	0.0704999	6.13004	6.32157	5.98371	6.03336	6.08279	6.08942	6.12583	6.68961	6.48937	6.69625	6.42178	5.88462	6.84028	6.23264	6.18407	6.99684
ENSMUSG00000026626	Ppp2r5a	0.291944	7.83007	11.2927	0.000778108	0.00608238	7.76825	7.65558	7.46381	7.59546	7.74533	7.63545	7.89026	7.64614	8.07043	7.7004	7.68308	7.79439	8.10776	7.94564	8.07977	8.24383
ENSMUSG00000062116	Zfp954	0.291917	5.20438	2.41437	0.120226	0.278907	5.39709	4.80051	5.00574	4.37038	5.34231	5.12658	5.16656	5.07087	5.58279	4.76689	5.40705	5.59396	5.67644	5.12548	5.25673	4.99891
ENSMUSG00000035248	Tut7	0.291661	6.95156	6.66896	0.00981063	0.0453833	6.73755	6.74306	6.62425	6.53571	7.30838	6.69161	6.65758	7.02436	7.43262	7.16412	6.87666	7.28081	7.08484	7.04435	6.81366	6.81615
ENSMUSG00000037544	Dlgap5	0.29152	5.35786	3.38729	0.0657009	0.184069	5.3278	5.46363	5.20525	5.56045	4.46882	5.17075	5.18476	4.9508	5.797	4.97075	5.82207	5.26163	4.81134	5.43813	5.7648	5.77276
ENSMUSG00000038895	Zfp653	0.291266	3.38922	1.04952	0.305618	0.513334	3.48792	3.62387	3.06438	3.2128	2.99801	2.62723	2.82228	3.45569	3.27688	2.83099	3.81628	2.61852	3.83298	3.48255	3.4333	4.39043
ENSMUSG00000027427	Polr3f	0.290978	4.58676	1.14463	0.284675	0.490315	4.26166	4.75675	4.26592	4.45882	4.73982	4.75424	4.45618	2.47119	4.91017	4.97833	4.8973	4.96606	4.12874	5.09061	3.70044	4.83095
ENSMUSG00000049878	Rlf	0.290778	5.7037	5.08442	0.0241417	0.0900641	5.33405	5.90156	5.46072	5.39913	5.53497	4.94303	5.68748	5.49525	6.177	6.00685	5.71104	6.17293	5.48673	5.42512	5.81615	6.0968
ENSMUSG00000028149	Rap1gds1	0.290691	6.31135	3.37793	0.0660752	0.184619	6.46031	6.13251	6.14931	5.51804	6.32271	5.85019	5.45228	6.32821	6.39046	5.93332	6.3679	6.70808	6.71733	6.69716	6.87082	6.24332
ENSMUSG00000020409	Slu7	0.290525	7.08401	9.55897	0.00198975	0.0131001	6.98862	7.14154	6.67602	6.84409	6.9172	6.95557	6.98746	6.86451	7.29168	7.58839	7.10911	7.18315	7.1227	6.94308	7.00198	7.4423
ENSMUSG00000027381	Bcl2l11	0.290513	7.78587	7.71767	0.00546829	0.0289485	7.36127	7.78609	7.16048	7.6305	8.05068	7.58565	7.43183	8.17117	7.89927	7.95928	7.59766	8.14867	7.86588	7.89433	7.77796	7.85002
ENSMUSG00000063410	Stk24	0.290304	4.77011	2.54545	0.110612	0.263201	4.64685	4.49794	4.77093	4.26728	4.38283	5.02638	4.29795	4.84932	5.05304	4.92176	4.68522	5.17289	4.79235	4.5521	4.64662	5.28128
ENSMUSG00000040774	Cept1	0.289908	6.01209	5.04896	0.0246407	0.0913065	5.5445	5.97976	5.97253	5.754	6.08149	5.50269	5.9374	5.61688	5.93654	6.03985	6.2304	6.47693	5.83018	6.14812	6.29264	6.41483
ENSMUSG00000027540	Ptpn1	0.289238	7.97129	11.8961	0.000562518	0.00468715	7.45648	7.8696	7.54203	7.6144	8.26985	7.99002	7.7548	8.1306	7.97969	8.01165	7.79695	7.5913	8.4286	8.1131	8.21799	8.3194
ENSMUSG00000024787	Snx15	0.289173	5.13602	3.76005	0.052491	0.157439	4.53194	5.04565	5.12923	4.74122	4.98187	4.89672	5.18476	5.28248	4.97917	5.06873	4.97678	5.25255	5.52749	5.2167	5.24813	5.70109
ENSMUSG00000070733	Fryl	0.289012	6.17747	4.57265	0.0324863	0.111948	5.66673	6.02841	5.40149	5.41529	6.89148	5.6594	6.1993	6.1712	6.21087	6.33393	6.09692	5.92951	6.45897	6.39483	6.32163	6.72795
ENSMUSG00000076432	Ywhaq	0.288852	7.08116	11.0128	0.000904866	0.00693409	6.65925	6.91148	6.66824	6.87802	6.99654	7.04759	6.80901	6.99563	7.31244	7.16024	7.19586	7.35858	7.3663	7.15368	7.29225	7.22118
ENSMUSG00000071379	Hpcal1	0.288676	7.00931	5.54451	0.0185387	0.0741312	6.55877	6.77412	6.43962	6.83209	6.94461	7.12172	6.93936	7.16592	7.05251	7.13784	7.33393	6.86986	7.19013	6.87367	7.29573	7.28332
ENSMUSG00000038241	Cep250	0.288622	6.25229	5.68207	0.0171391	0.0700016	5.51363	6.3833	5.61793	5.92039	6.25056	6.44604	6.18014	6.3685	6.33122	6.34961	5.98869	6.12518	6.20153	6.46639	6.77326	6.5803
ENSMUSG00000044702	Palb2	0.288619	2.79732	0.768783	0.380594	0.58648	2.60995	2.72503	3.66005	2.61387	2.70591	1.89535	1.39319	2.8785	2.12207	3.20308	3.14547	3.24088	2.28997	2.95086	2.43899	3.25794
ENSMUSG00000006127	Inpp5k	0.288559	6.59983	5.52704	0.0187247	0.0746515	5.98666	6.25498	6.35494	6.44906	6.68371	6.6691	6.41028	6.6237	6.7575	7.00429	6.6277	6.50399	6.68166	6.58639	6.50613	7.11667
ENSMUSG00000046010	Zfp830	0.288543	4.94303	2.62586	0.105136	0.253786	4.73765	4.69318	4.41382	4.52735	5.03653	4.78448	4.6876	4.88109	5.15844	5.35559	5.48223	4.93515	4.61282	4.62864	5.1622	5.41585
ENSMUSG00000041408	Wapl	0.288516	7.20556	6.95805	0.00834431	0.0401084	7.16374	7.31347	6.90358	6.88311	7.15687	6.73097	6.97051	6.72426	7.46155	6.93647	7.80561	7.41313	7.13406	7.39429	7.59783	7.19079
ENSMUSG00000022901	Cd86	0.288376	2.66498	0.93521	0.333513	0.544441	2.76601	2.62474	3.12625	2.81003	3.01988	0.78174	1.51329	2.45592	2.68703	3.14136	2.99561	3.28612	3.03459	2.27568	1.65508	2.42245
ENSMUSG00000049764	Zfp280b	0.287982	3.37497	0.607535	0.435717	0.633814	3.28782	3.23911	2.47382	3.04634	3.51167	3.03198	3.06761	3.45569	4.10781	3.07688	3.69833	4.18958	2.93424	3.34729	4.28101	-3.07739
ENSMUSG00000066043	Phactr4	0.287942	3.26968	0.648634	0.420601	0.620613	3.27055	2.86348	3.72147	3.11722	3.34843	2.50179	1.84624	3.58056	3.52779	2.44962	2.25538	3.79184	3.17802	3.89196	3.7742	3.4678
ENSMUSG00000078681	Tm2d3	0.287902	4.88548	2.46067	0.116729	0.273714	4.47652	4.79763	4.59613	4.83734	4.81053	4.86593	4.8842	4.41669	4.57711	4.47325	5.03172	5.1363	5.42027	5.26128	4.3893	5.51733
ENSMUSG00000015942	Gtf2ird2	0.287892	3.63555	0.916101	0.338501	0.54837	3.72831	3.6874	3.5959	1.90459	2.94184	3.55838	4.03247	3.77757	3.69436	4.3694	3.66562	3.77924	3.78256	3.67059	4.20599	1.27667
ENSMUSG00000032350	Gclc	0.287723	5.31533	2.38962	0.122144	0.281956	4.58181	5.31669	5.19326	4.54215	5.69984	5.32274	5.35115	4.93162	4.92773	5.42013	5.11161	6.08607	5.58194	5.4656	5.33194	5.39032
ENSMUSG00000028530	Jak1	0.28691	10.1098	13.8881	0.00019402	0.00191743	9.71386	9.94249	9.47006	9.61779	10.3542	9.84391	9.99098	10.0988	10.3951	10.3861	10.0238	10.2513	10.2738	10.2982	10.2844	10.3775
ENSMUSG00000070031	Sp140	0.286872	4.76663	3.16018	0.0754549	0.202651	4.59228	4.74486	4.11134	4.31545	4.37012	4.77848	4.93078	4.85224	4.76793	4.86834	4.73337	4.66755	5.01067	4.96532	5.03127	5.13994
ENSMUSG00000039810	Zc3h10	0.286852	4.04079	1.66795	0.196533	0.3856	3.74716	4.0484	3.3063	2.96081	3.82905	3.50853	4.29376	4.74017	3.7677	4.49809	3.65233	3.18465	4.51584	4.54525	4.4655	4.13535
ENSMUSG00000058240	Cryzl1	0.286727	5.3682	4.39564	0.036031	0.12104	5.33612	5.25093	4.83408	5.32833	5.1325	5.61465	5.29988	4.95894	5.63004	5.54626	5.31302	5.48759	5.56153	5.63328	5.26812	5.41974
ENSMUSG00000064105	Cnnm2	0.28668	3.29351	0.464995	0.495299	0.684283	2.0457	3.82934	1.35722	2.93862	3.95358	2.34828	3.79245	3.448	3.55818	2.87499	3.85741	4.19907	2.59762	3.93977	3.23857	-3.07739
ENSMUSG00000043323	Fbrsl1	0.286587	5.18456	3.6006	0.0577586	0.168587	4.6962	5.19519	4.61782	4.3537	5.20349	4.81703	5.17113	5.80931	5.42687	5.11763	5.32564	4.91513	5.42439	5.56887	5.12196	5.45617
ENSMUSG00000016495	Plgrkt	0.286544	6.4913	4.62357	0.0315354	0.109356	5.77328	6.20268	6.05305	6.49826	6.51688	6.3144	6.34602	6.6888	6.78426	6.83569	6.7198	6.48569	6.80834	6.43523	6.47329	6.51909
ENSMUSG00000020290	Xpo1	0.286538	7.25415	5.45197	0.0195462	0.0772349	7.40744	7.324	6.7911	6.87802	6.95458	6.63049	7.24876	6.96294	7.51819	7.23073	7.57494	7.70602	6.81385	7.60827	7.8303	6.85902
ENSMUSG00000029640	Usp12	0.286473	4.8438	1.80696	0.178873	0.363145	4.71228	4.62991	3.61041	4.81314	5.09436	5.2617	3.92288	5.09324	5.34428	4.92438	4.61843	3.92365	4.91445	5.33265	4.94517	5.10172
ENSMUSG00000029029	Wrap73	0.286466	5.34013	2.42561	0.119367	0.277533	4.89246	5.2614	5.21714	4.90758	4.87794	5.71384	5.17341	4.93162	5.63183	4.94259	5.60462	4.61533	6.2111	5.35633	5.41114	5.73581
ENSMUSG00000048118	Arid4a	0.286463	6.29797	5.16952	0.0229866	0.0867237	5.47456	6.31454	6.1039	5.8685	6.35533	6.1798	6.08401	6.37866	6.19886	6.28584	6.51654	6.28526	6.33435	6.21224	6.6049	7.01238
ENSMUSG00000028293	Slc35a1	0.286438	4.55579	2.6924	0.100828	0.247023	4.46518	4.28446	4.08562	4.2082	4.64098	3.76663	4.53987	4.58046	4.78409	5.03519	4.8515	4.77934	4.42836	4.53491	4.68112	4.72808
ENSMUSG00000052144	Ppp4r2	0.286024	3.62714	1.65983	0.197627	0.38734	3.41904	3.18731	3.49008	3.31111	3.27758	3.40332	3.37559	3.80192	3.49676	3.8957	3.65233	4.00166	4.02413	3.93977	3.5592	3.80161
ENSMUSG00000055670	Zzef1	0.28593	5.12638	2.76577	0.0963001	0.240339	4.54636	4.89234	5.04631	4.58208	4.66199	5.08101	5.10337	5.10796	6.11192	5.19345	4.97411	5.12887	5.15143	5.28821	5.59426	4.68995
ENSMUSG00000020888	Dvl2	0.285875	4.77838	3.29734	0.0693921	0.191258	4.37511	4.52601	4.55172	4.41929	4.85987	4.29794	4.38318	5.31667	4.57339	4.66404	4.73337	5.00446	4.99138	4.95502	4.67257	5.48615
ENSMUSG00000028381	Ugcg	0.285529	9.88097	13.049	0.000303443	0.00279221	9.54634	9.6779	9.49397	9.3929	9.89623	9.70674	9.63867	9.80579	10.164	9.92236	9.88846	10.4482	10.0527	10.0377	10.1114	9.9124
ENSMUSG00000038150	Ormdl3	0.285313	5.48113	3.54605	0.0596873	0.17244	5.05009	5.13267	5.05694	5.64855	5.75629	4.94035	5.37115	5.52298	5.39776	5.84204	5.24822	5.46022	5.5727	5.93008	5.4911	5.80136
ENSMUSG00000020027	Socs2	0.285308	4.50513	2.01273	0.155984	0.333173	4.11936	4.40651	4.5741	4.39911	3.54975	4.5686	4.38712	4.42455	3.78707	4.68891	5.65048	4.708	4.22628	4.51401	4.53317	4.41011
ENSMUSG00000023015	Racgap1	0.284989	7.17803	7.79769	0.00523132	0.0279313	7.32512	6.89812	7.11797	7.29378	6.83014	6.59936	7.24822	6.95006	7.32464	7.14122	7.45708	7.54367	7.1087	7.2616	7.56818	6.78408
ENSMUSG00000027953	Slc50a1	0.284679	6.78584	6.3851	0.0115082	0.0514295	6.19786	6.37753	6.25809	6.50677	6.956	6.80143	6.67056	6.80402	6.83244	6.98685	6.41688	6.64697	7.1725	7.02046	6.52525	7.63983
ENSMUSG00000021969	Zdhhc20	0.284552	7.22764	11.8822	0.000566735	0.00470551	7.35821	6.95343	7.24075	6.97254	7.1722	6.84297	6.95203	6.83015	7.1977	7.54861	7.38657	7.64438	7.35932	7.33494	7.43995	7.08641
ENSMUSG00000022568	Scrib	0.284468	4.02056	1.7157	0.190247	0.377707	3.18093	4.24277	3.51342	3.61392	4.28237	3.42652	3.86761	4.40878	4.32658	3.86329	3.73032	3.42203	4.23099	4.69205	4.43044	4.10669
ENSMUSG00000061769	Klra6	0.284164	3.19647	1.13008	0.287757	0.492809	1.96209	2.68823	1.74676	3.05668	3.66526	3.57923	3.5612	2.96728	2.97296	3.16814	2.34074	3.90056	3.41161	4.04065	3.33922	2.66451
ENSMUSG00000034430	Zxdc	0.283873	4.71823	1.60569	0.205098	0.397566	4.99856	4.40651	4.3888	3.30245	5.20349	4.78448	4.46365	4.32726	4.67047	4.31454	3.69833	4.59749	5.39322	4.87531	5.07732	5.42749
ENSMUSG00000035697	Arhgap45	0.283619	9.59847	17.2535	3.27092e-05	0.000415487	9.1826	9.27774	8.93511	8.95882	9.85824	9.59024	9.42656	9.82541	9.6912	9.83933	9.21843	9.12879	10.1797	9.91712	9.68955	10.0629
ENSMUSG00000025645	Ccdc51	0.283124	3.72995	1.34255	0.246585	0.446942	2.8843	3.03934	3.88549	2.93862	3.58685	3.85478	3.85061	4.13942	3.87419	2.92817	3.81628	4.20379	3.62695	4.3933	3.60484	3.94342
ENSMUSG00000028243	Ubxn2b	0.282947	3.76691	1.21699	0.269953	0.472974	4.04512	3.48775	3.84313	4.53846	3.46461	2.67966	3.16251	2.37709	3.38254	3.56056	4.2593	4.72124	3.33496	3.5457	4.36829	3.44509
ENSMUSG00000051721	Wdcp	0.282834	2.64105	0.446622	0.503943	0.691729	2.02525	2.78434	2.11551	1.5997	2.67867	2.39607	3.11584	2.65616	2.84325	3.16814	3.3069	2.53103	3.63407	3.07022	0.836318	-2.09735
ENSMUSG00000039156	Stim2	0.282674	5.54626	4.60551	0.0318693	0.110228	5.25281	4.98879	5.24064	5.09487	5.7757	5.17304	5.19153	5.54117	5.72851	5.27782	5.81463	5.72294	6.00115	5.86828	5.592	5.91316
ENSMUSG00000020390	Ube2b	0.282628	7.56462	11.6459	0.000643458	0.00519041	7.19269	7.43366	7.11987	7.48205	7.50242	7.62002	7.37748	7.53977	7.57129	7.49013	7.66043	7.90074	7.91826	7.62624	7.57908	7.77877
ENSMUSG00000020572	Nampt	0.28239	5.65569	3.51093	0.0609653	0.174622	5.60432	5.32869	5.30448	5.79164	4.93372	6.02629	5.29988	5.07337	5.67925	5.84204	6.25809	6.38843	5.40577	5.52078	5.592	5.6019
ENSMUSG00000030610	Det1	0.281761	3.5288	0.927695	0.335462	0.545908	1.59668	3.25597	3.1463	3.64166	4.1248	3.7787	3.43762	3.44026	3.23987	3.76148	3.61169	3.9853	3.64822	3.34729	3.692	3.49016
ENSMUSG00000062352	Itgb1bp1	0.281492	6.12329	3.83571	0.0501717	0.152489	5.66508	5.89485	6.02219	5.8889	5.9003	6.39305	5.8588	6.2217	6.05713	6.30205	6.0508	6.30627	6.42445	5.79509	6.11162	6.68578
ENSMUSG00000004642	Slbp	0.281361	8.06289	11.4357	0.000720449	0.00568875	7.84684	8.12352	7.6713	7.8219	7.96802	7.80325	8.02201	8.03113	8.24606	8.04484	8.33678	8.41186	7.92772	8.01547	8.21174	8.29341
ENSMUSG00000036975	Tmem177	0.281122	2.97436	0.424216	0.514841	0.70021	1.82682	2.76091	2.88513	2.19412	3.42418	3.50126	1.97733	3.0711	3.07104	2.91769	3.64564	3.01229	2.88729	3.09857	4.06289	-3.07739
ENSMUSG00000044468	Tent5c	0.281057	4.63397	2.64353	0.103972	0.251953	4.47275	4.69318	4.21463	4.58922	4.90169	4.4224	4.44112	4.07095	4.8744	4.87918	4.31098	5.26841	4.42836	5.06927	4.53317	4.41011
ENSMUSG00000021224	Numb	0.280975	4.62203	1.98885	0.158462	0.336389	5.03482	4.78025	4.05413	4.32832	3.75926	3.91069	4.61898	4.36042	4.8315	4.46248	4.831	5.05761	4.62001	4.96788	4.76392	4.80739
ENSMUSG00000060743	H3f3a	0.280956	7.08828	9.1613	0.00247187	0.0154579	6.73047	6.77777	6.93273	6.90688	6.98547	7.08877	6.99199	7.10485	7.16968	7.19048	7.33498	7.3554	7.24411	7.14408	7.23969	7.04421
ENSMUSG00000036501	Fam13b	0.280575	5.30005	2.67434	0.101978	0.248667	5.22394	5.29849	5.32661	4.79472	4.7562	4.94839	5.26822	4.93987	5.34209	5.67785	4.958	5.86388	5.44479	5.54503	5.15301	5.69147
ENSMUSG00000023908	Pkmyt1	0.280544	5.27121	3.40366	0.0650518	0.183349	5.05009	5.43985	5.25456	5.02811	4.87494	4.83737	5.18023	5.18403	5.05836	5.50834	5.41691	5.52958	5.78126	5.06927	5.46411	5.3067
ENSMUSG00000029098	Acox3	0.280426	4.86165	2.90485	0.0883132	0.226017	4.78707	4.43641	4.8767	3.94979	5.30495	4.52627	4.41437	5.13696	4.95654	5.06399	5.13808	4.79508	5.26366	4.88348	4.72311	4.91599
ENSMUSG00000029730	Mcm7	0.280166	7.7536	7.48174	0.00623277	0.0321579	7.82962	7.68816	7.49932	7.5334	7.61086	7.03633	7.84269	7.87278	7.90186	7.7832	8.12212	7.8493	7.58617	7.81787	7.86869	7.91964
ENSMUSG00000031907	Zfp90	0.280115	2.84004	0.247601	0.618769	0.771625	2.60995	0.963402	3.01072	-0.488382	2.66486	3.44178	3.58196	3.04073	2.58742	2.90714	-3.07739	2.75349	3.89362	2.09981	3.44338	3.33409
ENSMUSG00000000631	Myo18a	0.280024	5.51836	2.34127	0.125987	0.287351	5.23511	4.97358	5.87679	4.88455	5.54443	4.98791	5.24455	5.62714	5.77937	5.66224	5.77837	5.03393	6.29442	5.88466	5.82774	4.50833
ENSMUSG00000072872	Rybp	0.279955	3.16556	1.06166	0.302836	0.510589	2.63716	3.01973	2.77356	3.14657	2.67867	3.01167	2.86805	3.39296	3.69436	3.12323	3.58395	3.43815	3.71696	2.90878	3.27291	2.70331
ENSMUSG00000037697	Ddhd1	0.279733	3.69386	1.17722	0.277922	0.482326	3.24424	3.07778	3.70805	2.19412	3.81661	4.08118	3.87884	3.76524	3.89219	3.87418	3.42886	3.96318	4.01324	3.8702	3.74188	3.6039
ENSMUSG00000006676	Usp19	0.279571	7.18701	5.65024	0.017453	0.0708501	7.17828	6.73932	6.7646	6.81468	7.54499	6.97668	6.98876	7.22281	7.21389	7.27964	7.31981	6.83984	7.07571	7.40663	7.2339	7.88349
ENSMUSG00000002803	Btbd6	0.279557	4.1215	1.42175	0.233116	0.430883	3.88408	4.1466	3.54396	3.58563	4.07866	3.57232	4.27265	4.07595	4.25419	4.68273	4.49725	3.96318	3.29054	3.50391	4.16392	5.14229
ENSMUSG00000019578	Ubxn6	0.279428	3.82357	1.58551	0.207969	0.40064	3.29638	3.40702	3.78038	3.35367	4.19376	4.03161	3.80427	3.33575	3.93912	4.30652	3.65899	3.46986	4.04031	4.06001	4.11429	3.82526
ENSMUSG00000044864	Ankrd50	0.279343	5.22709	1.31811	0.250931	0.45245	4.28336	4.96335	4.529	3.76031	6.39038	5.16846	5.03729	5.44782	5.38933	5.43857	3.81031	5.35163	5.27738	5.82509	5.45417	5.17946
ENSMUSG00000039157	Fam102a	0.27846	7.25638	7.67817	0.00558928	0.0294224	6.98597	6.84618	6.98515	6.92464	7.56372	7.17005	7.3086	7.12971	7.27976	7.48924	7.39906	7.33133	7.41003	7.45038	7.45872	7.11667
ENSMUSG00000015971	Actr8	0.278331	5.69972	3.05787	0.0803469	0.211476	5.15501	5.38342	5.26147	5.8831	5.52926	5.60282	5.66334	5.64911	5.78581	5.45135	5.98339	5.31935	5.60025	5.84057	5.58746	6.71614
ENSMUSG00000021185	Dglucy	0.277861	4.09628	1.43631	0.230738	0.428094	3.72831	3.80663	2.86107	2.54208	4.61607	4.28531	4.50045	4.44015	4.13326	4.03313	4.19658	4.01247	4.07214	4.33093	4.48516	4.1115
ENSMUSG00000033933	Vhl	0.277794	5.84414	4.05214	0.0441154	0.139572	5.50627	5.68832	5.45672	5.49351	6.18916	6.11702	5.50575	5.52481	6.07431	5.80414	5.84854	6.43938	6.15275	6.06313	5.76279	5.29828
ENSMUSG00000034403	Pja1	0.277626	7.0216	6.6389	0.00997753	0.0460414	6.98597	6.87306	6.65169	6.73159	7.1009	6.66341	6.74528	7.03596	6.89255	7.2418	6.99262	6.40082	7.29165	7.34927	7.0265	7.77346
ENSMUSG00000001062	Vps9d1	0.277378	3.81258	1.14761	0.28405	0.489689	2.16268	3.90076	2.97754	3.32829	3.97613	4.41469	3.68785	4.03545	3.8375	3.48448	3.41318	3.78556	3.58343	3.56616	4.29778	4.79547
ENSMUSG00000020263	Appl2	0.277357	5.42591	3.14288	0.0762589	0.204517	5.00118	4.99633	4.91226	5.51991	5.70491	5.70912	5.11528	5.16303	5.57724	4.89262	5.63028	5.53708	5.35059	5.76444	5.48379	5.89791
ENSMUSG00000038301	Snx10	0.27707	5.24867	2.03665	0.153547	0.330003	4.89528	5.26973	5.60893	5.2828	5.1623	4.7964	5.2249	4.35632	6.0153	5.07582	4.69174	5.05238	5.64856	5.24657	5.62781	5.16563
ENSMUSG00000030051	Aplf	0.277029	2.83989	0.63383	0.425954	0.625352	2.71584	2.71287	2.97754	2.93862	2.48787	2.47236	1.84624	2.64274	3.48889	2.91769	2.69208	2.54598	3.40329	1.96255	3.73369	2.65135
ENSMUSG00000036054	Sugp2	0.276769	5.10578	1.68826	0.19383	0.382142	4.26603	5.14629	4.8525	4.4666	4.63035	5.01111	5.43718	5.56981	5.18058	5.04966	5.21696	5.31499	5.68161	5.37191	4.35232	5.24009
ENSMUSG00000027109	Sp3	0.276503	6.43067	3.07929	0.0792952	0.209771	6.18754	6.18957	6.09491	5.37453	6.78376	6.47414	6.20041	6.25625	6.64079	6.60855	6.69732	6.97375	6.11377	6.4573	6.52999	6.63065
ENSMUSG00000104960	Snhg8	0.276483	3.94472	1.54101	0.214468	0.408696	3.33844	3.41455	3.3063	4.31975	3.28663	3.76056	3.78053	4.32726	4.50874	4.27402	3.93632	4.1704	4.24036	4.02596	3.75003	3.86002
ENSMUSG00000002550	Uck1	0.276453	5.97539	5.75286	0.0164618	0.0679476	5.77021	5.98862	5.52146	5.48204	6.20117	5.69963	5.85597	5.97505	6.00707	6.14355	6.047	5.82303	6.28992	5.9327	5.89542	6.56984
ENSMUSG00000001120	Pcbp3	0.276433	2.29188	0.469574	0.493183	0.682672	1.25408	2.72503	2.03177	-3.07739	2.56427	1.98141	2.39196	2.867	2.14227	1.49475	2.73054	2.09564	1.05395	2.37176	3.04023	3.20485
ENSMUSG00000027951	Adar	0.276198	6.19936	2.77007	0.0960418	0.239951	6.08751	6.07904	5.58526	5.72024	6.2837	6.12176	5.93471	6.51561	6.56145	6.06737	6.30025	6.42631	6.25798	6.5797	6.58454	5.48615
ENSMUSG00000024818	Slc25a45	0.276113	5.47937	4.40042	0.03593	0.120744	4.57479	5.3738	5.18601	5.40925	5.36811	5.83003	5.37115	5.35008	5.64781	5.3022	5.52845	5.58855	5.86391	5.99185	5.47889	5.28128
ENSMUSG00000053390	Zfp952	0.276056	3.69035	1.14391	0.284827	0.490485	3.49537	3.58436	3.58125	2.77287	3.75926	3.67274	2.84535	3.88404	3.68751	3.9169	3.53409	4.57943	4.23568	3.57291	3.61379	3.29228
ENSMUSG00000053600	Zfp472	0.276001	4.96246	1.8481	0.174005	0.356748	4.26603	5.29646	4.3888	5.07973	5.30717	5.05395	4.2382	4.00432	5.00697	5.4819	4.78606	5.29963	4.99138	4.91305	5.11566	5.22461
ENSMUSG00000024604	Rbm22	0.275997	6.12553	6.51296	0.0107091	0.0487201	5.82597	6.13365	5.8602	5.95536	5.95666	6.05758	5.93067	6.06204	6.20728	6.1025	6.34639	6.51828	6.05125	6.16944	6.03533	6.55401
ENSMUSG00000068742	Cry2	0.275915	4.36873	1.23924	0.265618	0.468098	3.15292	4.70551	3.89144	3.99889	4.08905	4.19363	3.98132	5.15361	3.60259	4.21104	4.64887	5.09622	4.62717	4.67332	4.09523	4.37048
ENSMUSG00000032413	Rasa2	0.275722	5.82397	4.30402	0.0380225	0.125875	5.90925	5.48703	5.3484	5.19189	5.81062	5.44327	5.81711	5.7195	5.95663	5.91631	5.87739	6.21096	6.02031	6.19702	5.69898	6.12566
ENSMUSG00000006471	Ndor1	0.275514	3.42585	1.01725	0.313172	0.52227	3.26183	3.74227	3.50568	3.65534	3.11438	2.54482	3.03788	3.09099	3.07104	3.85782	3.02685	3.31259	3.98006	3.45357	3.79797	3.61072
ENSMUSG00000071076	Jund	0.275378	7.36508	8.64651	0.00327689	0.0193896	6.80134	6.99796	7.00929	7.16706	7.47002	7.39105	7.34041	7.58519	7.09975	7.45477	7.41292	7.18375	7.64468	7.55725	7.5261	7.81649
ENSMUSG00000048163	Selplg	0.275308	10.8759	11.6734	0.000634009	0.00513636	10.4159	10.732	10.3793	10.5678	10.9825	10.8659	10.7002	11.1924	10.8953	11.0376	10.7215	10.5571	11.17	11.0244	10.9342	11.4043
ENSMUSG00000038400	Pmepa1	0.275277	5.10534	1.88103	0.170217	0.35207	3.78415	4.63314	3.67393	4.93026	5.51394	5.90214	4.41437	5.86091	5.15099	5.0058	4.18277	5.1189	5.40577	5.51378	5.1954	5.27485
ENSMUSG00000025578	Cbx8	0.27526	4.24431	1.45557	0.227637	0.424362	3.51751	4.26377	3.24255	4.39504	3.77863	3.50853	4.5185	4.5376	4.7284	4.23234	2.90883	3.53127	4.95769	3.90272	4.4655	5.26191
ENSMUSG00000032298	Neil1	0.275203	4.81565	1.50632	0.219702	0.415115	3.70278	4.18232	4.86465	4.73157	4.9366	4.68539	4.28535	5.37057	5.03695	5.26341	4.32362	4.32579	4.63074	4.84773	5.06758	5.58814
ENSMUSG00000021226	Acot2	0.274795	3.15043	1.05595	0.304141	0.511589	3.35492	3.07778	2.59546	3.27613	3.26847	3.11047	2.58249	2.55951	3.89814	3.19442	2.75563	2.86503	3.72365	3.53882	2.6798	3.02254
ENSMUSG00000034902	Pip5k1c	0.274365	6.28235	3.22219	0.0726464	0.197548	5.90085	6.12105	5.26147	5.81772	6.91865	6.44982	6.22481	6.1712	6.15356	6.6061	6.47183	6.24114	6.41414	6.5696	6.19007	6.31606
ENSMUSG00000046947	Adck2	0.274214	4.52266	1.63536	0.200963	0.391825	3.42686	4.1284	3.73477	3.84629	4.95941	4.66603	4.59876	5.00947	4.96223	4.5225	4.62184	3.53877	5.02158	4.28231	5.07732	4.51924
ENSMUSG00000032410	Xrn1	0.2741	5.41594	3.20257	0.0735228	0.199005	5.5588	5.1665	5.2124	5.02284	5.33579	5.333	4.44867	5.23185	5.3508	5.6321	5.75835	5.53521	5.90279	5.48721	5.81226	5.2727
ENSMUSG00000037112	Sik2	0.274092	3.68664	1.13388	0.286949	0.492327	3.37122	4.0484	3.32401	2.52728	3.33976	3.3314	2.86805	4.13942	3.11258	4.28222	4.45193	3.26819	4.07738	3.8481	3.11784	4.2091
ENSMUSG00000040296	Ddx58	0.274014	6.87028	3.36499	0.0665961	0.185521	6.64842	6.82867	6.32448	6.75877	7.33751	6.74334	6.43805	6.33553	7.28431	7.06906	7.27118	6.95916	6.88128	7.40993	6.95164	5.71064
ENSMUSG00000007880	Arid1a	0.273855	6.22881	2.78871	0.0949307	0.238449	5.05009	6.3756	5.80294	5.65197	6.58539	6.3643	6.4371	6.08826	6.26483	6.46567	6.03168	6.43637	6.78212	6.23051	6.41042	5.83669
ENSMUSG00000041560	Nop53	0.273709	8.60238	9.51303	0.00204018	0.0133944	8.1228	8.3832	8.01102	8.32273	8.70035	8.64164	8.67213	8.75321	8.47182	8.69635	8.40526	8.06614	8.93622	8.69805	8.70215	9.39775
ENSMUSG00000020962	Gtf2a1	0.273475	4.05686	1.59492	0.206625	0.399614	3.49537	4.37599	4.2288	3.45097	3.71972	3.7847	3.35965	4.02515	4.35714	3.69552	4.47099	4.9549	3.97446	3.70173	4.2119	4.10669
ENSMUSG00000005470	Asf1b	0.273454	6.7722	7.24842	0.00709633	0.0353644	6.6434	6.93654	6.82648	6.4402	6.28031	6.09063	6.76734	6.86017	6.9524	6.66369	7.30767	6.93095	6.52659	6.55262	7.12534	6.9519
ENSMUSG00000049225	Pdp1	0.273391	4.69111	1.48676	0.22272	0.418366	3.86118	4.50501	4.82478	3.99889	5.41632	4.19363	4.15755	4.43626	5.61386	4.88994	4.47854	5.16807	4.56887	4.76463	4.44557	4.44105
ENSMUSG00000043059	Zfp513	0.273332	3.78779	1.47712	0.224225	0.420265	3.33844	3.60425	3.20482	3.20353	3.57213	3.84334	3.70056	4.04568	4.01228	4.2196	3.48243	2.77903	4.10329	3.714	3.72544	4.81332
ENSMUSG00000017677	Wsb1	0.273046	7.66553	11.1659	0.00083316	0.00648021	7.31831	7.54288	7.25293	7.42431	7.83518	7.60188	7.13342	7.61083	7.86512	7.93869	7.64751	7.90546	7.89063	7.85505	7.65481	7.84822
ENSMUSG00000025950	Idh1	0.272857	3.37265	0.818437	0.365637	0.573067	3.23537	3.36101	3.57387	2.89317	3.01988	1.65463	3.17167	3.50842	3.58794	3.029	5.02915	3.18465	3.14847	3.19803	3.52162	1.86099
ENSMUSG00000027981	Rnpc3	0.272852	4.69234	1.86837	0.171662	0.353729	4.37106	4.63637	4.34611	4.64512	5.18909	4.18912	3.92288	4.73069	4.69118	5.20427	4.59082	4.8683	4.535	4.60578	5.18942	4.7218
ENSMUSG00000025612	Bach1	0.272811	2.49926	0.539888	0.462479	0.6579	3.0041	2.7006	3.10592	1.38668	1.89459	2.13952	1.48419	2.48629	2.29441	2.77402	3.107	1.11516	3.47648	2.88727	2.55514	0.345546
ENSMUSG00000073405	H2-T-ps	0.272733	4.20863	1.97635	0.159775	0.33795	3.87839	4.06284	3.71478	4.02019	4.50416	3.95391	3.77453	4.26295	3.89219	4.16304	4.65221	4.24103	4.62001	4.68583	3.96828	4.40227
ENSMUSG00000022109	Med4	0.272449	5.26219	2.37418	0.123357	0.283705	4.85239	5.41754	4.70825	4.92745	5.32923	5.07368	5.11766	5.29325	5.62107	5.44771	5.15468	5.91518	5.50045	5.09999	5.592	4.42566
ENSMUSG00000029422	Rsrc2	0.272363	7.4183	9.56894	0.00197897	0.0130383	6.93754	7.47924	6.90211	7.20184	7.1482	7.21405	7.24334	7.491	7.68881	7.63192	7.52703	7.71927	7.57926	7.37365	7.58422	7.63273
ENSMUSG00000019214	Chtf18	0.272148	5.01626	1.92854	0.164918	0.345234	5.34234	5.3406	4.3888	5.19891	5.12495	4.40304	4.92538	4.00432	5.21913	4.84916	5.23267	4.74735	5.33537	4.85882	5.23076	5.2898
ENSMUSG00000031262	Cenpi	0.272142	4.33439	1.23141	0.267134	0.469619	4.19913	4.41405	4.12656	3.92743	4.34435	4.29794	3.34354	3.84941	4.64592	3.70774	5.0394	5.358	3.91133	3.87567	4.77594	4.07745
ENSMUSG00000000538	Tom1l2	0.272031	3.57703	1.12287	0.289301	0.494998	1.80299	3.3842	2.98868	3.03592	3.87777	3.86047	4.18041	3.17728	3.09196	2.39022	3.21041	4.04967	3.92882	4.34677	3.64908	4.06757
ENSMUSG00000020171	Yeats4	0.272026	5.75183	5.18278	0.0228118	0.0863083	5.36896	5.5669	5.61254	5.70553	5.5706	5.898	5.57294	5.6186	5.63183	5.78696	5.85436	5.90506	6.06318	5.80372	5.80837	6.0686
ENSMUSG00000022422	Dscc1	0.271914	3.98715	1.27324	0.25916	0.460976	3.105	3.64322	3.97788	3.35367	3.44857	3.9855	4.27689	4.37672	3.22101	4.24916	3.90303	4.41403	4.0826	3.8702	4.86866	3.86002
ENSMUSG00000010608	Rbm25	0.271888	7.69806	8.36472	0.00382576	0.0218892	7.46077	7.50283	7.42383	7.33897	7.68159	7.55616	7.47731	7.61212	7.83325	7.73737	7.88945	8.20688	7.66917	7.43331	7.87615	8.12263
ENSMUSG00000026309	Ilkap	0.271569	6.92761	8.06197	0.0045204	0.0249181	6.61117	6.68977	6.46178	6.8802	6.8668	6.79847	6.83805	7.10729	6.98492	7.11909	6.83092	6.88538	7.20875	7.08566	6.94988	7.27958
ENSMUSG00000028277	Ube2j1	0.271541	7.11774	5.82754	0.0157771	0.0657896	6.73047	6.62391	6.81557	7.07084	7.1922	7.05133	6.97117	6.91561	7.52686	7.3578	7.05584	7.6396	7.18892	7.39857	6.9419	6.98508
ENSMUSG00000044285	Ubb-ps	0.271501	2.42689	0.705073	0.401084	0.604212	1.65109	1.85393	1.72026	2.26719	2.44001	2.58662	2.17238	2.58779	2.61659	2.49263	2.54157	3.4139	2.81388	2.30842	1.72288	2.49796
ENSMUSG00000028832	Stmn1	0.271322	7.37911	9.27645	0.00232118	0.0147524	7.07883	7.36683	7.32945	7.29869	7.01026	7.1956	7.37203	7.31134	7.64658	7.28474	7.90844	7.56768	7.10934	7.16154	7.67581	7.43511
ENSMUSG00000043991	Pura	0.271085	4.55367	2.39497	0.121726	0.2812	3.9722	4.41028	4.31545	4.53477	4.19857	4.55462	4.55395	4.62889	4.61011	4.42226	4.67868	4.19433	4.89084	4.73483	4.57045	5.16099
ENSMUSG00000018449	Rpain	0.27097	4.55841	2.3853	0.122481	0.282596	3.8023	4.21286	4.54419	4.3537	4.48856	4.94839	4.31871	4.62889	4.21658	4.56678	4.72068	4.96884	4.50422	4.60248	4.73137	4.86842
ENSMUSG00000108414	Snhg1	0.270902	6.11436	3.97873	0.0460783	0.143979	5.43441	6.01362	5.53293	6.05158	5.83087	6.01995	6.05833	6.01725	6.31685	6.54443	6.4296	6.6736	6.3539	6.07626	5.94949	5.96197
ENSMUSG00000021786	Oxsm	0.27074	2.53786	0.661663	0.415973	0.616704	2.43493	2.07906	1.87242	2.93862	3.35704	2.53062	1.93495	1.73453	2.68703	2.62737	1.92036	3.34716	2.30791	2.46183	2.73009	2.37517
ENSMUSG00000022864	D16Ertd472e	0.270728	8.54151	13.1261	0.000291215	0.00269029	8.14074	8.32995	8.37291	8.37196	8.37354	8.54823	8.4678	8.62411	8.67243	8.53836	8.4962	8.51593	8.72782	8.65176	8.64595	8.98473
ENSMUSG00000085793	Lin52	0.27055	3.87158	0.926289	0.335829	0.546314	2.30522	4.14207	3.68082	3.19419	4.25498	3.62005	3.69422	3.88973	3.95062	4.76103	4.02151	3.51616	3.92882	4.00614	3.98218	3.70932
ENSMUSG00000024592	C330018D20Rik	0.270481	2.78205	0.537945	0.463286	0.658446	1.91839	2.05998	3.21434	2.65529	2.23092	3.25571	2.68835	2.24126	2.92713	3.54021	2.04767	2.91196	3.00191	2.47631	3.06657	3.05291
ENSMUSG00000024942	Capn1	0.270089	5.72484	4.51467	0.0336053	0.114579	5.39111	5.54648	5.00574	5.63481	5.95383	5.82713	5.40842	5.66745	5.54915	5.83649	5.76145	5.7393	5.89539	6.11842	5.69688	6.15161
ENSMUSG00000041272	Tox	0.270022	5.47821	2.03334	0.153882	0.330192	4.6334	5.28007	4.25211	5.00159	6.01771	5.31447	5.36318	5.43426	5.63895	5.4819	6.1067	6.11895	5.83482	5.4656	5.30177	5.16332
ENSMUSG00000020015	Cdk17	0.270014	6.90546	6.01893	0.0141532	0.0602543	6.49884	7.13186	6.23019	6.50772	6.80281	6.73948	6.70565	6.9857	7.15423	7.25279	7.00117	7.07195	7.03792	7.04677	7.1844	6.71535
ENSMUSG00000057143	Trim12c	0.270005	4.4002	1.79277	0.180589	0.365359	4.12418	4.60051	4.79652	4.36206	3.63015	3.99069	4.00712	3.629	4.7284	4.24078	4.79213	5.06022	4.76988	4.72577	4.49003	3.0728
ENSMUSG00000041220	Elovl6	0.269746	5.00267	1.75327	0.185466	0.371448	4.80818	5.34848	4.52135	4.41125	5.03653	4.501	5.17569	4.38883	5.25667	5.50659	5.38913	4.8831	4.32646	4.41601	5.3183	5.67204
ENSMUSG00000041645	Ddx24	0.269715	8.03419	9.49813	0.00205682	0.0134658	7.57643	8.09365	7.65958	7.91224	7.99311	8.16429	7.83515	8.03851	8.1853	8.02025	8.3461	8.06354	8.11892	8.19472	8.07977	8.07133
ENSMUSG00000027845	Dclre1b	0.269545	3.43784	1.04026	0.30776	0.515267	2.70302	3.45891	2.34098	3.13685	4.19857	3.44178	3.05777	3.13956	3.0064	2.96935	3.18294	3.56837	3.92302	3.51798	3.31745	4.47508
ENSMUSG00000034820	Cpsf7	0.269251	4.38186	1.68984	0.193622	0.381893	3.45006	3.63035	4.00558	4.47819	4.22234	4.08118	4.5077	4.86674	4.25419	4.73142	4.67868	4.39763	4.66594	4.46766	4.32531	4.61393
ENSMUSG00000062040	Zfp27	0.269173	2.79125	0.289071	0.590816	0.753553	3.0041	2.76091	1.25015	2.93862	1.35554	1.82725	0.331732	3.74026	0.55451	3.80762	1.82878	3.90637	2.76278	-0.157613	2.74648	4.0626
ENSMUSG00000068328	Aup1	0.26908	7.57445	12.1753	0.000484254	0.00412322	7.44594	7.3255	7.31458	7.39252	7.38673	7.52873	7.43944	7.68715	7.72818	7.77415	7.53837	7.539	7.80916	7.70942	7.58137	7.83372
ENSMUSG00000073700	Klhl21	0.268892	4.80108	2.46925	0.116093	0.272634	4.86683	4.89234	4.66375	3.86406	5.1721	4.80823	4.76827	4.00432	4.64945	4.99587	5.28314	4.70134	5.19545	4.79672	5.01783	4.40227
ENSMUSG00000017756	Slc12a7	0.268658	5.79766	2.54204	0.110852	0.263435	5.06018	6.04912	4.72834	5.33896	5.92804	5.81985	5.67626	6.16182	5.57166	6.16697	5.39313	5.93803	6.29667	5.77911	5.41371	6.39817
ENSMUSG00000076435	Acsf2	0.268523	2.90177	0.721593	0.395622	0.599169	2.08576	2.05998	2.01006	3.03592	3.69954	2.9056	2.5265	3.32739	2.79303	3.66451	2.02722	3.26819	3.2815	2.62668	2.77869	2.71602
ENSMUSG00000039725	Trp53rka	0.268335	3.6623	1.07467	0.299893	0.507365	3.62336	3.00983	2.95499	3.00421	3.75926	3.76056	3.83917	3.54494	3.33945	3.31912	4.01113	3.50855	4.23099	4.09796	2.95821	4.45628
ENSMUSG00000075415	Fnbp1	0.268269	7.5985	9.00368	0.00269436	0.0165286	7.29661	7.77261	7.31458	7.18072	7.70329	7.31591	7.43659	7.63982	7.79389	7.49498	7.86011	7.84364	7.88579	7.72087	7.60851	7.43799
ENSMUSG00000010362	Rdm1	0.268217	5.71504	3.37888	0.066037	0.184568	5.16673	5.51181	5.14426	5.39709	5.55383	6.04514	5.61214	6.07708	5.96233	5.59476	5.94574	5.47397	6.07501	5.7195	5.91548	5.7758
ENSMUSG00000032000	Birc3	0.268068	6.77944	6.62568	0.0100519	0.0463158	6.4119	6.72955	6.43249	6.50394	6.78695	6.90897	6.45408	6.77434	6.98701	7.15913	6.54829	6.71472	6.88949	6.98419	6.9222	6.98508
ENSMUSG00000023460	Rab12	0.268013	3.5294	0.967722	0.325249	0.535249	3.33012	3.523	3.27932	3.17533	3.61586	2.99107	3.73802	3.32739	3.93912	3.99874	3.3651	3.87118	4.01324	3.95018	3.65777	-1.29863
ENSMUSG00000037957	Wdr20	0.26796	5.01759	3.46943	0.0625129	0.178126	4.69296	4.66821	4.76121	5.14419	5.27343	4.7964	4.83029	4.80183	5.0925	4.6609	5.14046	5.29078	5.40785	5.14147	5.08701	5.17716
ENSMUSG00000042737	Dpm3	0.267888	5.08493	3.02607	0.0819365	0.214693	4.56774	4.74784	4.83099	5.22437	4.85379	4.91597	5.10576	5.2738	4.97636	4.96312	5.42866	4.87127	5.44884	5.24657	5.04788	5.48057
ENSMUSG00000021608	Lpcat1	0.267833	3.89004	0.671619	0.412488	0.614264	3.74716	4.23429	4.02194	1.76018	4.4162	3.37974	3.26016	4.20022	3.97897	4.47325	3.52682	4.37269	3.71023	3.7502	4.47044	2.76575
ENSMUSG00000068732	Tmem167b	0.267731	5.74644	3.89316	0.0484831	0.149102	5.83921	5.83999	5.08318	5.2059	5.63755	5.72324	5.42956	5.8078	6.05978	5.67629	5.56969	6.13263	5.63085	5.85449	5.53891	6.36528
ENSMUSG00000040236	Trappc5	0.267434	5.26414	2.86938	0.0902799	0.22973	4.84365	5.37766	5.24994	5.33472	4.67583	5.20916	5.2618	4.81085	5.2215	5.14485	5.63705	4.96328	5.52557	5.40445	5.44917	5.68502
ENSMUSG00000031107	Rbmx2	0.267375	3.95124	1.33503	0.247912	0.44839	3.84959	4.09599	3.70129	3.50484	3.48047	3.89415	3.41467	4.03031	3.77419	4.17189	3.98486	4.77618	4.36552	3.96052	4.01636	3.49754
ENSMUSG00000004099	Dnmt1	0.267256	7.64971	5.51299	0.0188757	0.0750295	7.67982	7.86823	7.2838	7.00961	7.6626	7.17862	7.71739	7.7639	7.75014	7.21101	7.97136	7.6291	7.79452	7.89534	7.8508	7.72125
ENSMUSG00000031918	Mtmr2	0.267254	5.13519	2.7695	0.0960763	0.239908	5.07766	5.34454	5.04631	4.73801	4.90757	4.71081	5.16885	4.10069	5.55104	4.85741	5.61151	6.07193	5.00793	5.00331	5.34813	4.45248
ENSMUSG00000047881	Rell1	0.267199	4.94467	2.02172	0.155064	0.332269	4.6435	4.45478	4.50591	4.28938	4.93084	5.12185	5.05472	5.07087	5.12838	4.59993	3.97954	5.07833	5.6468	5.164	4.76794	5.62566
ENSMUSG00000038128	Camk4	0.267124	3.16315	0.649042	0.420455	0.620593	2.9724	3.83496	3.83698	2.72179	2.23092	3.10089	2.03867	1.65657	2.7802	4.21533	3.63215	2.88869	2.97971	3.43886	2.97221	2.97048
ENSMUSG00000002280	Ciao3	0.266977	5.11921	2.42643	0.119304	0.277456	5.08756	5.14629	4.68103	4.72186	5.49844	4.66277	4.66509	5.22287	5.20239	5.56485	5.38913	5.358	5.17116	5.09765	5.27095	4.6705
ENSMUSG00000030423	Pop4	0.266808	6.03945	4.38528	0.0362506	0.121472	5.66342	6.13707	5.86777	5.68568	6.06186	6.02755	5.73457	5.9589	5.93798	5.92811	6.1067	6.15109	6.48975	5.7042	6.1195	6.64816
ENSMUSG00000027495	Fam210b	0.266796	5.08726	2.70214	0.100214	0.246099	4.6832	4.69627	4.62855	5.17062	5.52545	4.80233	4.89529	4.94261	4.99591	5.3787	5.14522	4.81682	5.41821	5.67311	5.18942	4.8938
ENSMUSG00000107283	Mpv17	0.266581	4.70687	2.03453	0.153762	0.330085	4.26166	4.5364	5.00574	4.7088	4.59437	4.5191	4.42589	4.34394	4.92482	4.68891	4.56622	4.55006	5.00793	4.44207	4.84603	5.40609
ENSMUSG00000039967	Zfp292	0.26618	5.72046	3.22476	0.0725325	0.197411	5.47268	5.71295	4.9005	5.00693	5.69814	5.45083	5.63714	5.95619	6.16964	6.21056	5.59771	6.14742	6.06318	5.36997	5.57604	5.80583
ENSMUSG00000086290	Snhg12	0.265729	3.63255	0.896342	0.343765	0.552874	3.38734	3.61736	3.53639	3.73478	2.39051	3.7787	3.56815	3.25869	3.32185	4.25333	3.76779	3.4139	4.51198	3.77969	3.4333	3.26661
ENSMUSG00000001627	Ifrd1	0.265707	9.12483	8.587	0.00338571	0.019895	8.55985	8.96959	8.41483	9.05272	9.04453	9.29542	8.95332	9.2609	9.20089	9.36559	8.89633	9.47183	9.28942	9.29563	9.01478	9.47078
ENSMUSG00000027339	Rassf2	0.265543	5.44492	3.23132	0.0722425	0.197023	4.78099	5.04565	5.21714	5.43128	6.06975	5.55975	4.70662	5.44202	5.23802	5.47477	5.55369	5.59935	5.82707	5.32067	5.34275	5.83815
ENSMUSG00000033237	Arid2	0.265367	4.9991	2.84903	0.0914293	0.231646	4.99856	4.91108	4.48639	4.76665	4.9452	4.25971	4.5434	5.10551	5.60115	5.23625	4.77996	5.46416	5.39532	5.19498	4.52369	5.02976
ENSMUSG00000028362	Tnfsf8	0.265332	4.59903	0.894217	0.344337	0.553414	3.26183	5.13722	2.53592	4.53107	4.02561	5.24874	4.37923	4.99371	5.05836	4.02827	4.81319	5.52393	4.64845	4.38181	4.3997	4.02225
ENSMUSG00000029175	Slc35f6	0.265314	4.2098	1.20845	0.27164	0.474774	3.31335	4.49083	3.85536	3.37862	4.26874	4.11013	4.139	4.54483	3.95634	4.87377	4.46719	4.3473	4.71044	3.91872	4.12059	3.92712
ENSMUSG00000052331	Ankrd44	0.265143	6.98964	7.84527	0.00509537	0.0274089	7.14609	6.81451	6.56963	6.4897	7.11747	6.70274	6.76659	6.64067	6.98562	7.23284	7.23707	7.35115	7.52135	7.02785	6.96133	6.81393
ENSMUSG00000025477	Inpp5a	0.265135	3.05717	0.334788	0.562853	0.733498	2.63716	1.91889	2.97754	2.8222	2.11379	3.87178	2.98693	2.47119	3.21148	3.48448	3.42886	3.04424	2.53808	3.66428	-1.24617	4.09701
ENSMUSG00000040363	Bcor	0.264992	5.12276	1.90422	0.167607	0.348911	4.33413	4.51555	4.68446	4.78231	5.40597	4.82287	5.06212	5.55735	4.7284	5.15157	5.70462	5.45032	5.6987	5.12548	5.51759	4.2878
ENSMUSG00000109901	Chmp1b	0.264883	5.57822	3.55209	0.0594704	0.17192	4.87256	5.50829	4.92971	5.39506	5.55008	5.58575	5.3206	5.43426	5.63183	5.6321	5.92101	6.20155	5.65733	5.54674	5.47152	6.00013
ENSMUSG00000032411	Tfdp2	0.264787	5.00343	1.96515	0.160964	0.339696	4.76257	4.75675	4.56295	5.0096	4.4162	4.98531	4.2382	5.03537	5.75335	4.75221	4.5943	5.55198	5.75862	5.19279	4.88725	4.71548
ENSMUSG00000025006	Sorbs1	0.264698	4.40049	1.30365	0.253548	0.4555	4.07029	3.67491	4.54419	4.67899	4.41207	4.3352	3.39135	4.27169	4.42054	4.45887	4.3403	4.9266	4.90269	3.50391	4.86866	4.56911
ENSMUSG00000022051	Bnip3l	0.264693	6.46328	4.83808	0.0278379	0.10006	5.90085	6.06475	6.14682	6.2784	6.4246	6.43369	6.49386	6.54114	6.59206	6.74375	6.32665	6.84438	6.79569	6.55433	6.52049	6.41483
ENSMUSG00000032175	Tyk2	0.264415	7.60977	6.24782	0.0124347	0.054527	7.71696	7.26744	7.40523	6.86189	7.9457	7.61708	6.91094	7.78734	7.45651	7.89628	7.16577	7.21567	8.26523	7.80645	7.87242	7.7746
ENSMUSG00000022960	Donson	0.26418	5.63105	3.02966	0.0817554	0.214399	5.50995	5.15531	5.47268	5.40925	5.14748	5.76479	5.41999	5.5321	5.98766	5.44406	5.6737	6.18014	4.66941	5.80802	5.88251	6.22788
ENSMUSG00000032405	Pias1	0.264143	6.70963	7.78779	0.00526006	0.0280526	6.32984	6.47616	6.67516	6.25051	6.86227	6.35123	6.45033	6.57332	6.77782	6.86121	6.90426	7.10199	6.96985	6.75695	6.9222	6.75897
ENSMUSG00000025280	Polr3a	0.263804	4.63403	1.29942	0.25432	0.45601	4.77181	4.49794	5.07274	4.42728	3.87777	4.41082	4.56788	4.08589	4.66349	4.32647	4.15947	5.25026	5.06178	5.2923	4.37357	4.38249
ENSMUSG00000040570	Rundc3b	0.263684	4.28915	1.0079	0.315406	0.524778	4.36294	3.4734	3.22381	3.92743	4.03638	4.22042	4.47109	4.10559	4.49703	4.16304	4.35678	3.63283	4.952	4.60906	3.86703	5.27485
ENSMUSG00000035517	Tdrd7	0.263638	5.06798	0.839497	0.359541	0.567316	5.10228	4.94006	4.42207	4.62093	4.97629	4.7045	5.07438	4.78666	5.16586	5.4943	5.10186	5.66246	5.36352	5.66681	5.56915	0.529527
ENSMUSG00000027519	Rab22a	0.263617	6.28468	5.21311	0.0224172	0.0851944	6.15966	6.27786	5.57421	6.06956	6.32601	6.3092	6.29875	6.19438	6.10035	6.1334	6.37399	6.46025	6.56252	6.45638	6.66754	6.2908
ENSMUSG00000022945	Chaf1b	0.263322	5.85186	2.93375	0.086746	0.223536	5.4632	5.79022	5.56865	5.60517	6.09314	5.32274	5.88826	5.7002	5.81598	5.6353	6.44317	5.73767	5.37845	5.81231	6.2314	6.48702
ENSMUSG00000058427	Cxcl2	0.263231	3.26155	0.295323	0.586829	0.750003	3.74091	2.24025	3.31518	2.30239	3.31344	2.76707	1.56978	2.16822	4.30435	5.17596	3.59789	4.25475	-3.07739	2.29214	1.93786	-3.07739
ENSMUSG00000029136	Rbks	0.263173	4.00807	1.09766	0.294781	0.501803	3.49537	3.89	3.7675	3.97728	4.30036	3.46437	3.89551	3.61532	4.26804	4.23657	4.55197	3.56837	4.5426	3.63231	3.13038	4.70596
ENSMUSG00000028618	Tmem59	0.262973	7.67411	7.00594	0.00812397	0.0392512	6.96532	7.31899	7.35766	7.33632	7.84708	7.77829	7.55414	7.74519	7.86284	7.82971	7.7102	7.79478	8.02106	7.74947	7.70072	7.84894
ENSMUSG00000035953	Pip4p1	0.262476	5.0261	2.77369	0.0958253	0.239602	4.72184	4.70857	4.75143	4.76665	4.96224	5.07123	5.08411	4.93987	5.23096	5.13357	5.54652	5.04976	5.39532	4.84215	4.85739	5.04243
ENSMUSG00000000275	Trim25	0.262146	5.32919	2.22174	0.13608	0.303775	4.86395	5.25722	5.73176	4.81619	5.35527	5.33505	4.71291	5.15833	5.07947	5.50134	5.39911	5.8564	5.35059	5.46742	5.69477	5.14229
ENSMUSG00000018474	Chd3	0.262136	5.66311	2.10024	0.147276	0.320653	4.2352	5.44353	5.18843	5.05415	5.80118	6.21019	5.74687	5.92605	5.48733	5.4052	5.6704	6.06546	6.21585	5.89817	5.592	5.55671
ENSMUSG00000064215	Ifi27	0.262127	7.5082	5.63378	0.0176176	0.0714252	7.04748	7.26692	6.98862	7.66935	7.51594	7.52649	7.45452	7.55641	7.55914	7.90061	7.76179	7.47744	7.53092	7.57964	7.3192	7.68737
ENSMUSG00000003208	Yju2	0.262092	4.18785	1.46716	0.225794	0.421851	4.33413	4.1601	3.70129	3.39502	4.47279	3.96979	4.23384	3.88973	4.7937	4.37324	4.44809	4.23643	4.22628	3.98604	3.71716	4.43338
ENSMUSG00000030056	Isy1	0.262043	6.57263	6.54012	0.0105468	0.0481221	6.30354	6.46985	6.1885	6.42431	6.37031	6.52518	6.63955	6.4736	6.73772	6.75556	6.61833	6.65734	6.85025	6.59636	6.5731	6.8043
ENSMUSG00000054008	Ndst1	0.261875	4.73604	1.70602	0.191503	0.379394	4.90651	5.33862	4.27049	3.84629	4.75294	4.31047	4.27265	4.65586	5.00697	5.28191	4.95529	4.98813	5.12638	4.55892	4.72311	3.6039
ENSMUSG00000033972	Zfp944	0.261719	3.88409	1.26352	0.260986	0.462991	2.79046	3.55741	3.61041	4.25386	3.34843	3.60658	3.99686	3.75904	3.30403	3.82455	3.95809	4.50868	4.42014	3.47536	4.09523	4.48995
ENSMUSG00000036430	Tbcc	0.261441	4.89008	2.5547	0.109967	0.262199	4.08519	4.77734	4.65328	4.94147	4.92795	4.37946	4.7316	4.91497	4.59187	5.11763	5.28099	4.57215	5.26596	5.07404	4.7518	5.50823
ENSMUSG00000060681	Slc9a6	0.261139	3.79292	1.2663	0.260463	0.462677	2.63716	4.47652	4.05413	3.80394	2.74582	4.05661	2.86805	3.32739	4.55091	2.94891	3.72398	4.36849	3.47648	4.29053	4.06941	3.25794
ENSMUSG00000068264	Ap5s1	0.261024	4.42594	1.79365	0.180482	0.365221	3.42686	4.46206	4.52135	4.2082	4.44477	4.27683	4.12493	4.50831	4.77441	4.57347	4.99796	3.85925	4.84858	3.93453	3.94007	4.96205
ENSMUSG00000027635	Dsn1	0.260992	4.59553	1.86848	0.171649	0.353858	4.57127	5.12809	4.46659	4.81619	3.82284	4.29375	4.3351	3.97785	4.62095	4.98587	4.7143	4.76982	4.66594	4.34283	4.65532	4.77437
ENSMUSG00000019961	Tmpo	0.260979	8.35415	11.0235	0.000899639	0.00689969	8.34794	8.36825	8.2273	8.08165	8.04402	8.0723	8.40076	8.11246	8.49262	8.49164	8.78176	8.59108	8.06259	8.39925	8.78627	8.06978
ENSMUSG00000039055	Eme1	0.260886	3.65598	1.06087	0.303016	0.510708	3.83791	4.19549	3.5959	3.41926	2.77183	3.22074	3.43762	3.03046	3.88621	4.00865	3.91977	4.34302	2.42758	3.09857	3.39224	4.34208
ENSMUSG00000046447	Camk2n1	0.260265	3.47681	1.2024	0.272842	0.476074	2.75363	3.16963	3.21434	3.29373	2.77183	3.80254	3.82763	3.64254	3.63858	3.31912	3.43664	3.42203	3.46853	4.24474	3.84437	2.90541
ENSMUSG00000029475	Kdm2b	0.26008	4.74335	2.10854	0.146479	0.319663	4.06529	5.07682	4.58882	3.68231	5.08661	4.38342	4.18945	5.23856	5.06367	5.08756	4.79818	4.52008	5.02971	4.38948	4.81141	4.92696
ENSMUSG00000027132	Katnbl1	0.260071	4.05215	1.48786	0.222549	0.418297	4.35476	3.76011	3.99456	4.01489	3.83523	3.26431	3.43001	3.84941	3.84368	3.97871	4.4365	4.49718	4.40772	3.50391	4.55193	4.32144
ENSMUSG00000040957	Cables1	0.259962	5.63927	2.74812	0.0973689	0.241716	5.29614	5.64097	4.60702	5.11974	5.81062	5.93352	5.50394	5.78356	5.83317	5.64804	5.65549	5.88756	5.82863	5.4656	5.80446	5.8526
ENSMUSG00000002608	Ccdc97	0.259947	5.52674	3.43117	0.0639769	0.181084	5.02198	5.68521	5.02211	5.30683	5.76117	5.61465	5.11291	5.31032	5.68098	5.90707	5.42279	5.03658	5.87448	6.02301	5.12509	5.86691
ENSMUSG00000035649	Zcchc7	0.259906	5.74964	2.8294	0.092553	0.233606	5.50811	5.60688	5.24297	5.17775	5.36171	5.98911	5.24021	5.63394	6.05447	5.95141	5.27449	5.59576	6.40688	5.98807	5.67351	6.42066
ENSMUSG00000034290	Nek9	0.259231	5.21829	2.5543	0.109994	0.262197	5.23956	4.95563	5.13927	4.1989	5.67765	4.73888	5.02976	5.2911	5.07685	5.22567	5.00059	5.44435	5.58194	5.33861	5.59426	5.32961
ENSMUSG00000024383	Map3k2	0.259145	4.7587	1.58327	0.208291	0.400928	4.47275	3.91144	4.88269	4.26728	4.7065	4.55111	4.40275	4.88395	5.33334	5.20211	5.09451	5.06282	5.02971	4.89969	3.91129	4.61732
ENSMUSG00000038025	Phf2	0.25876	4.05418	1.54685	0.213602	0.407626	3.7596	4.41028	4.13661	3.00421	4.11975	4.20709	3.6621	3.66262	4.11294	4.37324	4.51572	3.50855	4.77634	4.00114	3.96128	3.69013
ENSMUSG00000044600	Smim7	0.258681	6.59441	6.22859	0.0125704	0.0550446	6.62143	6.31756	6.66042	6.42331	6.39771	6.54652	6.67781	6.10058	6.62204	6.8203	6.61148	6.82688	6.75867	6.78048	6.50493	6.64733
ENSMUSG00000033159	Cnppd1	0.258532	6.9945	8.89646	0.00285724	0.0173232	6.61801	6.75794	6.68461	6.69233	7.16731	6.95024	7.01443	6.98835	7.01809	7.05478	6.99986	6.93309	7.45599	7.08625	7.04649	7.20381
ENSMUSG00000003721	Insig2	0.258225	4.67101	1.86728	0.171787	0.35383	4.61298	4.18232	4.49423	4.48968	3.67218	4.69179	5.04976	4.54483	4.70482	4.95802	5.15232	4.90936	4.5081	4.84773	4.35232	4.91048
ENSMUSG00000060601	Nr1h2	0.257646	7.09002	8.75232	0.00309208	0.0184715	6.65925	6.96309	6.75484	6.71944	7.1238	7.06125	7.05086	7.29428	7.11069	7.25279	6.93752	6.5695	7.52279	7.18873	7.04897	7.69742
ENSMUSG00000023170	Gps2	0.257289	6.36196	4.97135	0.0257705	0.0946303	5.82004	6.24446	6.19814	5.80397	6.32381	6.32986	6.17787	6.53025	6.27401	6.78757	6.4925	5.94792	6.45998	6.29523	6.41555	7.10283
ENSMUSG00000034320	Slc26a2	0.257046	4.52375	1.31248	0.251947	0.453581	4.56774	4.07714	4.67414	4.09736	5.03653	4.38342	3.87884	3.92894	4.42054	4.61298	3.73663	4.97989	4.85164	4.53837	5.00767	4.71548
ENSMUSG00000032905	Atg12	0.256878	6.28355	4.70718	0.0300369	0.10549	5.92865	6.05395	5.61793	6.19307	5.80276	6.518	6.10448	6.36647	6.57637	6.31608	6.48969	6.79516	6.2265	6.67144	6.09412	6.26294
ENSMUSG00000015522	Arnt	0.256655	5.58735	2.6972	0.100525	0.246474	4.86683	5.83158	4.84332	5.39709	5.04722	5.54393	5.78167	5.61345	6.20728	5.45135	5.7599	5.91374	5.74716	5.87649	5.5032	5.2727
ENSMUSG00000029004	Kmt2e	0.25653	7.64103	6.80575	0.00908649	0.0426668	7.25714	7.48327	6.99762	7.47773	7.78618	7.47874	7.41024	7.64445	8.13233	7.96978	7.52567	8.0482	7.76317	7.52236	7.5865	7.73458
ENSMUSG00000042406	Atf4	0.256474	9.12416	14.234	0.000161428	0.00164579	8.86349	8.93238	8.85287	9.01161	8.93873	9.00115	8.92822	9.0733	9.33759	9.3112	9.34623	9.24748	9.1995	9.22731	9.2374	9.30987
ENSMUSG00000005936	Kctd20	0.256314	6.5382	3.74348	0.0530139	0.158753	6.45267	6.67496	6.61978	5.78232	6.18674	6.39795	6.43615	6.52752	6.80103	6.50995	6.8507	6.59758	6.84258	6.87093	6.51333	6.12446
ENSMUSG00000037321	Tap1	0.256301	8.36297	9.363	0.0022141	0.0141972	8.38202	8.27104	8.09947	8.12683	8.49586	8.25753	8.0927	8.20437	8.2715	8.73361	8.50177	8.22993	8.69518	8.45172	8.64922	8.0928
ENSMUSG00000037933	Bicd2	0.255977	6.25856	3.46498	0.0626811	0.178388	5.99851	6.12105	6.00171	5.94566	6.54731	6.11939	6.10686	6.11279	5.94662	6.60692	6.4422	6.47596	5.97192	6.15263	6.79015	6.40897
ENSMUSG00000029385	Ccng2	0.255865	6.99262	8.07208	0.00449526	0.0248382	6.64926	6.8378	6.58807	6.81468	7.14696	6.98321	6.76961	7.02953	7.16968	7.14852	6.97805	7.02869	7.30119	7.23736	6.88569	7.09434
ENSMUSG00000034636	Zyg11b	0.25567	5.13886	1.0086	0.315239	0.524593	5.09984	5.58369	4.72501	3.76663	4.6827	4.49003	5.26394	5.5321	5.54536	5.32815	5.11646	5.67272	5.1289	5.86278	4.6068	4.19555
ENSMUSG00000026718	Stam	0.255594	4.07714	1.44409	0.229479	0.426351	3.45771	3.18731	3.97227	4.14175	4.02019	3.9855	4.10595	3.91227	4.09232	4.59336	3.99015	4.63993	4.12369	4.39711	4.36298	3.49016
ENSMUSG00000030745	Il21r	0.255273	8.36938	3.07823	0.0793468	0.209789	7.44161	8.44952	7.36035	8.32273	8.66327	8.58714	8.3256	8.64213	8.17186	8.19966	8.59244	8.58905	8.53166	8.37579	8.2073	8.71986
ENSMUSG00000020564	Atxn7l1	0.255191	5.29196	3.43344	0.0638889	0.180944	5.11685	5.1665	5.66385	4.66553	5.32265	4.68218	4.97851	5.22961	5.43303	5.44224	5.69492	5.27067	5.25213	5.2717	5.46658	5.56726
ENSMUSG00000042178	Armc5	0.255037	5.2132	1.32611	0.249498	0.450475	5.16205	4.51555	4.84945	3.59984	5.67593	5.64299	4.90631	5.51563	5.32231	5.33408	5.42866	5.03128	5.21697	5.05969	4.38408	6.1173
ENSMUSG00000018572	Phf23	0.254968	5.03645	2.71236	0.0995738	0.245171	4.79314	4.63637	4.97244	5.17775	4.7562	4.61981	5.20942	4.90095	5.05836	4.99836	5.44417	4.86234	5.51403	4.4928	5.20432	5.44286
ENSMUSG00000038658	Ric1	0.25494	3.87701	0.515591	0.472728	0.666899	4.17148	2.93851	2.90879	3.02543	3.00898	4.16173	4.51491	3.68243	4.34848	4.47683	3.53409	4.78251	4.29083	3.47536	2.45901	3.80756
ENSMUSG00000017843	Ppp2r5c	0.254841	7.68737	9.66073	0.00188249	0.0124907	7.71457	7.49752	7.49541	7.39608	7.57945	7.62337	7.62709	7.49754	7.75589	7.7084	7.79771	7.85606	7.96705	7.80645	7.77946	7.76966
ENSMUSG00000040479	Dgkz	0.254354	7.75638	9.77635	0.00176771	0.0118299	7.55251	7.554	7.39007	7.37403	8.0232	7.48796	7.78793	7.92429	7.92354	7.85739	7.59419	7.40084	8.07442	8.01206	8.00088	7.82018
ENSMUSG00000026917	Wdr5	0.25409	6.62083	5.85213	0.0155582	0.0650507	6.36282	6.77046	6.2911	6.34531	6.35963	6.20685	6.79797	6.5742	6.92133	6.60447	6.65712	6.46124	6.4306	6.54405	6.75414	7.3748
ENSMUSG00000022346	Myc	0.254073	8.03809	4.85838	0.0275122	0.0992328	7.5122	7.94236	7.55239	7.76942	8.25292	7.75175	8.24196	8.16942	7.79469	8.14371	8.37901	8.25603	8.00259	7.91474	8.29762	8.24821
ENSMUSG00000070923	Klhl9	0.254051	4.60125	1.8173	0.177635	0.36126	4.70908	4.8148	3.94964	4.7348	4.27784	3.80844	4.95219	3.76524	4.73506	4.51557	4.47477	5.33666	4.83008	4.67959	4.84983	4.24898
ENSMUSG00000021540	Smad5	0.253917	4.72403	2.36844	0.123811	0.284121	4.45374	4.48727	4.60702	4.53107	4.83849	4.36752	4.69397	4.42062	4.51263	4.97833	5.16173	5.18965	5.00244	4.5245	5.20432	4.00165
ENSMUSG00000040247	Tbc1d10c	0.253901	6.81199	7.82002	0.00516706	0.0276989	6.42269	6.63201	6.41504	6.60518	6.83477	6.81101	6.86511	6.81003	6.86926	6.80971	6.73644	6.75951	7.29671	6.93982	6.9285	7.01173
ENSMUSG00000040297	Suco	0.253881	6.30185	4.26888	0.0388165	0.127555	6.54716	6.35521	5.75805	5.98274	6.39352	5.60959	6.13288	6.13931	6.44738	6.22232	6.16403	6.70392	6.62734	6.54405	6.64477	6.04362
ENSMUSG00000018931	Natd1	0.253872	3.93608	0.618234	0.431704	0.630231	3.87267	4.01907	3.92083	2.55672	4.49638	3.62675	2.91242	3.87832	2.97296	3.98876	2.59814	3.78556	4.34395	4.54525	4.7839	4.41011
ENSMUSG00000022787	Wdr53	0.25383	3.56056	1.09936	0.294407	0.501441	3.8023	3.37651	2.62434	3.03592	3.30456	3.44935	3.94974	3.50101	3.44078	3.84128	3.74918	3.6878	4.07738	3.60621	3.63154	3.24923
ENSMUSG00000024515	Smad4	0.253805	6.57498	4.93645	0.0262959	0.096069	6.27243	6.40613	6.13809	6.14056	6.80674	6.68201	6.32463	6.38974	7.08157	6.82521	6.707	6.39464	6.94428	6.87777	6.52406	6.19876
ENSMUSG00000031513	Leprotl1	0.253697	7.17356	7.23886	0.00713421	0.0354964	6.98399	7.18235	7.00861	6.91969	7.05066	7.22014	6.96328	7.10301	7.15485	7.34024	7.3765	7.09056	7.60034	7.36832	6.90771	7.30188
ENSMUSG00000017418	Arl5b	0.253629	5.49509	2.55817	0.109726	0.261891	4.84948	5.48345	4.9326	5.16107	5.26201	5.78138	5.26608	5.44202	5.59749	5.9424	5.6704	5.83221	5.50628	5.36414	5.38783	5.90763
ENSMUSG00000031880	Rrad	0.253608	6.93012	6.39802	0.0114248	0.0511543	6.43243	6.42954	6.41298	6.67397	7.03598	7.28028	6.73142	7.04936	6.82933	7.14796	6.74429	6.55108	7.56395	7.16992	6.91949	7.27691
ENSMUSG00000031506	Ptpn7	0.253461	8.17657	7.94915	0.00481099	0.0262569	8.14844	8.31293	7.83193	7.717	8.17039	8.19417	8.16612	7.91873	8.19893	8.31222	8.21293	8.1308	8.26952	8.22076	8.19168	8.6112
ENSMUSG00000021621	Zcchc9	0.253117	5.20312	2.71017	0.0997107	0.245315	4.95056	5.46182	5.03829	4.90472	4.71322	4.71709	5.07682	5.36445	5.32894	5.04244	5.48411	5.80449	5.3266	5.10931	5.17133	5.3088
ENSMUSG00000096054	Syne1	0.252866	3.70275	0.814201	0.366881	0.574054	3.52481	4.22147	3.46635	3.12707	4.0093	2.47236	2.97651	3.28484	3.37403	3.99376	4.45958	3.46986	3.85755	3.37073	2.66264	4.82802
ENSMUSG00000049323	Smcr8	0.252843	3.68605	0.767096	0.381117	0.586899	2.8843	4.13297	3.98346	3.85816	3.89562	3.11999	2.9233	2.90121	4.02864	4.2196	4.17814	4.58306	2.28997	2.88727	3.59582	3.41424
ENSMUSG00000022952	Runx1	0.252751	6.46807	3.08311	0.0791089	0.209575	6.06013	6.58691	6.21485	5.69729	6.53597	6.46484	5.92797	6.76971	6.63278	7.04518	6.59159	6.44637	6.58108	6.63075	6.65783	6.03477
ENSMUSG00000022358	Fbxo32	0.252735	5.09977	2.52094	0.112344	0.266236	4.50265	5.06252	4.529	4.82529	5.14499	5.46397	4.55044	5.40674	4.76142	5.37296	5.02658	5.44235	5.0378	5.61049	4.73137	5.4178
ENSMUSG00000029060	Mib2	0.252661	5.11936	2.21023	0.137099	0.305539	4.53917	5.65534	4.66722	4.16584	5.36598	4.60294	4.76525	5.3082	4.88042	5.01074	4.50836	4.45818	5.95209	5.35437	5.25387	5.89232
ENSMUSG00000004947	Dtx2	0.252653	4.32852	1.4834	0.223243	0.419013	3.97753	4.55696	4.03275	4.01489	4.32691	4.08605	4.05244	4.13463	4.46531	4.29442	3.83993	3.81672	4.22628	4.58922	4.47537	5.43519
ENSMUSG00000038037	Socs1	0.2526	5.60538	3.06992	0.0797536	0.210092	4.70587	5.45636	5.02752	5.30899	6.00681	5.64793	5.56254	5.7759	5.62107	5.68868	5.71904	4.8443	5.88198	5.83917	6.02194	5.8294
ENSMUSG00000028101	Pias3	0.25255	4.18627	1.71903	0.189817	0.377174	3.95066	4.024	4.14161	4.2082	4.30036	3.57923	3.52594	4.5376	4.58819	4.37324	4.48979	3.91215	4.5388	4.17099	3.89669	4.21358
ENSMUSG00000024212	Mllt1	0.2525	5.27798	3.2769	0.0702615	0.193085	4.96674	5.24671	4.9326	4.84332	5.51778	5.37535	5.09377	5.06585	5.27736	5.7282	5.12851	5.22493	5.66778	5.6589	5.35081	4.95403
ENSMUSG00000034602	Mon2	0.252381	4.8093	1.60861	0.204687	0.396851	4.80818	5.30256	4.0752	3.89897	4.70312	4.79343	4.30629	4.63906	4.82527	4.54651	4.7111	4.85335	5.0485	4.83655	4.67685	5.82648
ENSMUSG00000007038	Neu1	0.252341	5.6787	2.68202	0.101487	0.247988	5.11444	5.26349	5.51954	5.90759	5.7741	5.22026	5.49667	5.81081	6.1234	5.9411	5.5519	5.57038	6.29555	5.59564	5.62338	5.51005
ENSMUSG00000018168	Ikzf3	0.252226	7.62226	8.85075	0.00292969	0.0176594	7.4493	7.44748	7.24366	7.47001	7.85052	7.57661	7.46666	7.45739	7.67198	7.85979	7.69123	7.82728	7.67177	7.7665	7.83413	7.493
ENSMUSG00000045679	Pqlc3	0.252179	6.12063	4.26253	0.0389619	0.127674	6.05635	6.0099	5.70667	5.57311	6.36498	6.19676	6.00554	5.93433	6.34762	6.02161	6.32455	6.16327	6.26144	6.01683	6.17351	6.48331
ENSMUSG00000025935	Tram1	0.252135	8.86247	8.41046	0.00373069	0.0214371	8.97816	8.75063	8.68465	8.65176	8.83847	8.72529	8.74082	8.5517	9.08926	9.11042	8.85757	9.24146	8.7983	9.14147	8.9721	8.39097
ENSMUSG00000032512	Wdr48	0.251894	5.68462	4.26443	0.0389183	0.127711	5.73286	5.50477	5.44665	5.38483	5.85236	5.12893	5.44664	5.89102	5.64781	5.98944	5.72063	5.86984	5.84868	5.54846	5.82196	5.8425
ENSMUSG00000048109	Rbm15	0.251799	5.58699	3.80596	0.0510706	0.154368	5.15501	5.78442	5.66385	5.13446	5.84472	4.96696	5.19153	5.5321	5.86845	5.62568	5.99133	5.56488	5.89094	5.48005	5.71364	5.51733
ENSMUSG00000116138	C030006K11Rik	0.251647	3.28473	0.973868	0.323717	0.534045	2.35524	3.02957	2.79911	3.20353	3.08356	3.45688	2.87927	3.72761	3.63145	3.08627	2.78028	3.52374	2.81388	3.45357	2.97221	4.41011
ENSMUSG00000037326	Capn15	0.251644	3.79287	0.93645	0.333192	0.544108	3.30489	3.28911	2.42543	3.61392	4.03638	3.29825	3.76851	4.45173	3.58794	3.9584	3.21041	3.17506	3.94037	3.81999	5.21024	3.42974
ENSMUSG00000006307	Kmt2b	0.251475	3.93807	1.04211	0.30733	0.514916	3.01451	3.85169	3.54396	3.48966	3.33976	4.33928	4.57825	3.72761	4.5165	3.8957	3.74918	3.78556	4.3132	3.37846	4.53788	3.80161
ENSMUSG00000032579	Hemk1	0.251382	2.97501	0.674122	0.411618	0.613262	2.21779	2.40048	2.70764	2.99348	2.50348	2.92744	3.11584	3.42467	2.7802	2.76236	3.34044	2.05439	3.82678	2.61364	3.67499	2.97048
ENSMUSG00000031939	Taf1d	0.25136	6.4748	4.76488	0.0290461	0.103291	6.17134	6.35129	6.1192	6.34847	5.89292	6.42508	6.39179	6.49335	6.67412	6.68779	6.47372	6.97029	6.7431	6.37758	6.53942	6.5881
ENSMUSG00000003380	Rabac1	0.251123	7.49727	9.11396	0.00253666	0.0157577	6.94777	7.26067	7.18612	7.26229	7.53125	7.52962	7.51556	7.61984	7.39682	7.57428	7.67077	7.14621	7.95501	7.69053	7.49674	7.8176
ENSMUSG00000034614	Pik3ip1	0.251112	3.21124	0.649693	0.420223	0.620543	2.02525	2.77267	2.30576	2.33674	3.97052	3.24704	2.95547	4.11534	2.96163	3.71985	3.09723	3.25004	4.05632	3.0018	2.82571	2.63806
ENSMUSG00000047044	D030056L22Rik	0.251035	4.65757	1.77171	0.18317	0.368746	4.65685	4.42899	4.29764	4.85226	4.35299	4.21155	4.45992	4.72433	4.08712	5.45316	5.01624	4.90357	4.54638	4.58254	4.98023	4.2577
ENSMUSG00000022807	Osbpl11	0.250763	5.01925	2.52252	0.112231	0.266036	4.49894	4.84854	4.97805	4.90758	5.30717	4.89395	4.20737	5.09077	4.90723	4.87918	5.33815	4.75381	5.49654	5.45285	5.09662	5.08957
ENSMUSG00000027306	Nusap1	0.250703	6.16703	3.27179	0.0704805	0.193516	6.35362	6.10136	5.86323	6.18248	5.5557	5.59942	6.00041	5.96969	6.65052	5.90043	6.78445	6.82228	5.60207	5.6934	6.62165	5.99883
ENSMUSG00000040105	Plpp6	0.250694	4.3951	1.46499	0.226138	0.422158	4.14802	4.46569	3.65307	3.67561	4.78202	4.39522	4.65533	3.90666	4.55091	4.51557	4.40514	4.8683	4.51969	4.24896	4.40487	4.51561
ENSMUSG00000039473	Ubn1	0.250513	6.63206	4.82028	0.0281268	0.100943	6.21263	6.49137	6.27867	5.99085	6.88702	6.81687	6.2281	6.7751	6.41454	6.8571	6.63786	6.67615	6.96208	6.76876	6.8368	6.84463
ENSMUSG00000043411	Usp48	0.250501	6.9254	6.11215	0.0134255	0.0578679	6.97868	7.04116	6.71513	6.27619	7.22846	6.69321	6.69458	6.82941	6.93803	6.98998	7.14871	6.86017	6.85864	7.17936	7.04897	7.04924
ENSMUSG00000042345	Ubash3a	0.250306	5.68834	2.68156	0.101516	0.247995	5.55345	5.40059	4.99749	5.64513	5.87803	5.42034	5.74993	5.73222	5.76642	5.36526	6.08831	5.83373	5.93488	5.90085	5.40341	5.93642
ENSMUSG00000037013	Ss18	0.25012	7.09759	6.31333	0.0119833	0.0528953	6.83184	6.8406	6.88058	6.71618	7.1922	6.9449	7.29033	6.93706	7.2643	6.92147	7.11881	7.39827	7.27977	7.20621	7.09207	7.40257
ENSMUSG00000031950	Gabarapl2	0.250113	5.75459	4.06597	0.0437554	0.138856	5.34646	5.48345	5.5871	5.36416	5.81844	6.04014	5.62885	5.70988	5.85628	5.64009	5.76299	5.8978	6.14902	5.83074	5.95302	5.74359
ENSMUSG00000046668	Cxxc5	0.250053	5.77451	3.95057	0.0468555	0.14558	5.37099	5.44537	5.17873	5.33684	6.09185	6.06745	5.64538	5.76045	5.82538	5.73269	5.38712	5.67442	6.17857	6.06792	5.79858	6.26185
ENSMUSG00000048497	Mmgt2	0.250005	5.34938	3.15398	0.0757419	0.203305	5.09739	5.16873	5.20525	5.38278	5.32923	5.01367	5.22929	5.21382	5.62467	5.44406	5.14522	5.59755	5.73561	5.57393	5.07083	5.49539
ENSMUSG00000023940	Sgo1	0.249678	3.9565	1.03734	0.308441	0.51576	4.27904	4.38368	4.14161	4.38687	2.44001	1.80382	3.80427	3.58056	4.23551	4.0949	4.53033	4.71794	3.79533	2.87639	4.28101	3.13088
ENSMUSG00000040723	Rcsd1	0.249436	8.09472	10.9757	0.000923158	0.00702818	7.96229	8.10212	8.11163	7.9076	8.22672	7.82487	7.85588	8.00384	8.36362	8.15016	8.18579	7.86802	8.19438	8.35709	8.10222	8.15243
ENSMUSG00000055612	Cdca7	0.24922	5.8164	3.12393	0.0771503	0.205962	6.07886	5.93466	5.55933	5.52364	5.60356	5.05643	5.7206	5.77436	6.12213	6.17799	6.41097	5.98543	5.35059	5.38155	6.18407	5.48243
ENSMUSG00000024590	Lmnb1	0.24917	7.22508	4.83553	0.0278791	0.10017	7.16315	7.36051	7.30235	7.22438	6.98825	6.84225	6.89789	6.98769	7.58612	6.72734	7.84485	7.39259	7.0685	7.40237	7.48885	6.80578
ENSMUSG00000024948	Map4k2	0.248883	6.15483	3.14206	0.0762975	0.204503	5.55702	6.23067	5.79185	5.62268	6.09314	6.24105	6.15497	6.1417	5.93798	6.33294	6.28956	5.8564	5.91454	6.04139	6.68038	6.9145
ENSMUSG00000029922	Mkrn1	0.248882	7.35072	9.13064	0.00251364	0.0156771	7.15494	7.30691	7.05508	7.16228	7.34457	7.34968	7.16471	7.23628	7.46556	7.27091	7.27985	7.31232	7.77531	7.65397	7.26621	7.60482
ENSMUSG00000031314	Taf1	0.248858	5.57568	3.29011	0.0696985	0.191876	5.88391	5.63615	5.2124	5.03073	5.62155	4.38342	5.38303	5.56626	5.88653	5.98944	5.99265	5.52581	5.89983	5.36219	5.58746	5.45806
ENSMUSG00000021598	Med10	0.248814	6.67154	5.5919	0.0180437	0.0726175	6.2194	6.42582	6.27298	6.53941	6.84476	6.95955	6.46994	6.58125	6.64522	6.89433	6.7814	6.74905	7.02036	6.76876	6.56505	6.7303
ENSMUSG00000027641	Rbl1	0.24863	5.80897	3.34514	0.0674037	0.187157	5.47456	5.96061	5.49435	5.56045	5.5743	5.62137	5.81127	5.51563	6.0518	5.80414	6.12004	6.43135	6.03923	5.4656	6.17351	5.2898
[truncated: 7,350 more rows]
